# Supplementary material for: Paleolithic occupation of arid Central Asia in the Middle Pleistocene
Source: PLoS One. 2022 Oct 21;17(10):e0273984. doi: 10.1371/journal.pone.0273984 (PMC9586385; doi:10.1371/journal.pone.0273984)
Supplement: S1 Table — (XLSX) [file pone.0273984.s007.xlsx]

## Sheet: EmmaDataTable
Number	Site Name(s)	Industries Present	Bifaces present?	Reliability of location (low = estimated from maps and/or descriptions, high = coordinates published)	Source of location estimate (maps, descriptions, and/or coordinates)
67	Aidarly/Perederzhka	Middle Palaeolithic Upper Palaeolithic		Low	Glantz et al. (2018); Vishnyatsky (1999)
59	Airbaz 1–5	Middle Palaeolithic		Low	approximated based on the village of Markaz
114	Ak-Dzhar	Middle Palaeolithic		High	Beeton et al. (2014)
1	Ak-Koshkar	Lower Palaeolithic	Y	Low	Glantz et al. (2018); Vishnyatsky (1999)
84	Aktau	Upper Palaeolithic		Low	Deom et al. (2009)
64	Aktogai	Middle Palaeolithic Lower Palaeolithic		Low	Vishnyatsky (1999)
115	Aman Kutan	Middle Palaeolithic		High	Beeton et al. (2014)
53	Amir Temir	Middle Palaeolithic		High	Nishiaki et al. (2018)
116	Anghilak Cave	Middle Palaeolithic		High	Beeton et al. (2014)
85	Angrensor	Upper Palaeolithic		Low	Glantz et al. (2018); Vishnyatsky (1999)
2	Aral 1	Middle Palaeolithic Upper Palaeolithic		High	Chekha 2012
2	Aral 2	Lower Palaeolithic (?) Middle Palaeolithic Upper Palaeolithic	Y	High	Chekha 2012
2	Aral 4, 5, 6	Lower Palaeolithic (?) Middle Palaeolithic Upper Palaeolithic	Y	High	Chekha 2015
2	Aral A	Middle Palaeolithic Upper Palaeolithic	Y	High	Chekha 2016
2	Aralsk	Lower Palaeolithic	Y	Low	Vishnyatsky (1999)
37	Balakhana/ Balahana	Middle Palaeolithic		Low	Vishnyatsky (1999)
17	Bale	Lower Palaeolithic Middle Palaeolithic	Y	Low	Deom et al. (2009)
107	basaral	Upper Palaeolithic		Low	Deom et al. (2012)
86	Batpak	Upper Palaeolithic		Low	Valikhanova (1969)
87	Berel	Upper Palaeolithic		High	Chlachula (2010)
33	Bolshoy Narym - Bukhtarma Basin	Lower Palaeolithic Middle Palaeolithic		High	Chlachula (2010)
18	Borykazgan Tanirkazgan Akkol Kzylkindyk	Lower Palaeolithic Middle Palaeolithic		Low	Abramov et al. (1984); Glantz et al. (2018); Vishnyatsky (1999)
77	Bozsu 1-5	Middle Paleollithic Upper Palaeolithic		Low	Kolobova et al. (2012)
83	Bystrukha 2	Upper Palaeolithic		High	Rybin et al. (2015)
88	Camp Lake site	Upper Palaeolithic		High	Chlachula (2010)
65	Charyn Delta	Middle Palaeolithic Lower Palaeolithic		Low	Deom et al. (2009)
89	Chingiz/Chinglz	Upper Palaeolithic		Low	Glantz et al. (2018); Vishnyatsky (1999)
90	Darai Kalon/Chashmanigar	Upper Palaeolithic		High	Parviz et al., (2020)
91	Degeres	Upper Palaeolithic		Low	Deom et al. (2009)
38	Djambul	Middle Palaeolithic		Low	Deom et al. (2009)
92	Dodekatym-2	Upper Palaeolithic		Low	Kolobova et al. (2011)
93	Dushanbe complex I-II	Upper Palaeolithic		Low	Glantz et al. (2018); Vishnyatsky (1999)
117	Dzhar-Kutan	Middle Palaeolithic		High	Beeton et al. (2014)
34	Ekibastuz	Lower Palaeolithic Middle Palaeolithic Upper Palaeolithic	Y	Low	Beisenov et al. (2020)
19	Esen 2	Lower Palaeolithic Middle Palaeolithic	Y	Low	Vishnyatsky (1999); Abramov et al. (1984)
78	Espe 1-3	Middle Paleollithic Upper Palaeolithic		Low	Duvanbekov (2019)
11	Fergana Valley isolated LP finds	Lower Palaeolithic		Low	Abramov et al. (1984)
39	Ga-Kush Kizyl-Burun Alam-Kul	Middle Palaeolithic		Low	Glantz et al. (2018); Vishnyatsky (1999)
94	Georgievsky Bugor	Upper Palaeolithic		Low	Glantz et al. (2018); Vishnyatsky (1999)
60	Gofilabad	Middle Palaeolithic	Y	High	Khujageldiev et al. (2019)
95	Istikskaya Cave (istik)	Upper Palaeolithic		Low	Shnaider et al. (2018)
3	Jaman-Aibat/Zhaman-Aibat-4	Lower Palaeolithic	Y	Low	Glantz et al. (2018); Vishnyatsky (1999)
120	Kairak-Kumy	Middle Palaeolithic		High	Beeton et al. (2014)
66	Kanai/Aul Kanai Svinchatka - Аул Канай Свинчатка	Middle Palaeolithic Upper Palaeolithic		Low	Abramov et al. (1984)
69	Kapchigai	Middle Palaeolithic Upper Palaeolithic		Low	Glantz et al. (2018); Vishnyatsky (1999)
96	Kara Kamar	Upper Palaeolithic		Low	Ranov & Davis (1979)
118	Kara-Bura	Middle Palaeolithic		High	Beeton et al. (2014)
108	Karabas 3	Upper Palaeolithic		Low	Valikhanova (1969)
113	Karakuduk	Lower Palaeolithic	Y	Low	Vishnyatsky (1999)
4	Karamaidan/Karamaiden	Lower Palaeolithic		Low	Ranov and Dodonov (2003)
14	Karatau	Lower Palaeolithic		Low	Ranov and Dodonov (2003)
54	Kaskyr-Bulak	Middle Palaeolithic		Low	Movius Jr. (1953)
40	Katta Sai 1	Middle Palaeolithic		High	Krajcarz et al. (2016)
41	Katta Sai 2	Middle Palaeolithic		High	Pavlenok et al. (2017)
15	Kazangap	Lower Palaeolithic		Low	Glantz et al. (2018); Vishnyatsky (1999)
20	Kemer	Lower Palaeolithic Middle Palaeolithic		Low	Glantz et al. (2018); Vishnyatsky (1999)
55	Kenzhebaysay 7/Kenzhebaisai/Кенжебайсай	Middle Palaeolithic		Low	Valikhanova (1969)
5	Keshefrud/sites of Eastern Kopetdag	Lower Palaeolithic		Low	Vishnyatsky (1999)
21	Khantau	Lower Palaeolithic Middle Palaeolithic	Y	Low	Deom et al. (2009); Glantz et al. (2018)
106	Kharkush	Upper Palaeolithic		Low	Schäfer & Sosin (2013)
97	Khodja-Gor	Upper Palaeolithic		Low	Shnaider et al. (2017); Shnaider et al. (2018)
42	Khodjakent	Middle Palaeolithic		Low	Vishnyatsky (1999)
123	Khodjamazgil	Upper Palaeolithic		High	Beeton et al. (2014)
6	Khonako/Khonoko II	Lower Palaeolithic		Low	Ranov and Dodonov (2003)
43	Khonako/Khonoko III	Middle Palaeolithic		Low	Ranov and Dodonov (2003)
122	Khudji	Middle Palaeolithic Upper Palaeolithic		High	Beeton et al. (2014)
32	Kojtas/Koitas 4/ Койтас	Lower Palaeolithic Middle Palaeolithic	Y	Low	Beisenov et al. (2020)
22	KoshKurgan-Shoktas	Lower Palaeolithic Middle Palaeolithic		Low	Namen (2020)
74	Kozbai /Kozybai-1–2	Middle Paleollithic		Low	Duvanbekov (2019)
7	Kudaikol	Lower Palaeolithic	Y	Low	Vishnyatsky (1999)
44	Kukhi-Piyoz/Kuhi-Pioz	Middle Palaeolithic		Low	Abramova et al. (1984)
75	Kukhisim	Middle Paleollithic		Low	Kolobova et al. (2012)
35	Kulbulak	Middle Palaeolithic Upper Palaeolithic		High	Kolobova et al. (2018)
8	Kuldara/ Kuldara	Lower Palaeolithic		Low	Ranov and Dodonov (2003)
13	Kumakape	Lower Palaeolithic	Y	Low	Vishnyatsky (1999)
98	Kurama	Upper Palaeolithic		Low	Shnaider et al. (2017); Shnaider et al. (2018)
31	Kurchum/Kuruchum	Lower Palaeolithic Middle Palaeolithic		Low	Duvanbekov (2019)
111	Kysy-Kainar/Kyzyl-Kainar	Upper Palaeolithic Middle Palaeolithic Lower Palaeolithic	Y	Low	Deom et al. (2009)
99	Kyzyl-Alma-2	Upper Palaeolithic		Low	Ranov & Davis (1979)
63	Kyzyl-Dzhar/ Кызыл-Джар	Middle Palaeolithic		Low	Klapchuk (1969)
45	Kyzylnura	Middle Palaeolithic	Y	Low	Glantz et al. (2018); Vishnyatsky (1999)
23	Lakhuti Obi-Mazar	Lower Palaeolithic Middle Palaeolithic		Low	Ranov and Dodonov (2003)
57	Machay/ Machai/ Katta-Kurgan	Middle Palaeolithic		High	Nishiaki et al. (2018)
82	Maibulak	Upper Palaeolithic		Low	Namen et al. (2020)
16	Mugodjary 1	Lower Palaeolithic Middle Palaeolithic	Y	High	Derevianko et al. (2001)
16	Mugodjary 4	Lower Palaeolithic Middle Palaeolithic	Y	High	Derevianko et al. (2001)
16	Mugodjary 5	Lower Palaeolithic Middle Palaeolithic	Y	High	Derevianko et al. (2001)
16	Mugodjary 6	Lower Palaeolithic Middle Palaeolithic	Y	High	Derevianko et al. (2001)
109	Novo-Nikolsky/ Ново-Никольское	Upper Palaeolithic		Low	Abramova et al. (1984)
24	Obalysan Muzbel	Lower Palaeolithic Middle Palaeolithic		Low	Glantz et al. (2018)
70	Obi-Rakhmat	Middle Palaeolithic Upper Palaeolithic		High	Kivoshapkin et al. (2010)
46	Ogiz-Tau	Middle Palaeolithic		Low	estimated from name of town
119	Ogzi-Kichik	Middle Palaeolithic		High	Beeton et al. (2014)
58	Okhna/ Ohna	Middle Palaeolithic		Low	Abramov et al. (1984)
10	On-Archa	Lower Palaeolithic		Low	Abramov et al. (1984)
76	Onezhek	Middle Paleollithic Upper Palaeolithic		Low	Kosenko and Metelkin (2020)
110	Peshhera /Пещера	Upper Palaeolithic		Low	Abramova et al. (1984)
25	Qyzyltau/Kyzltau 1 2	Lower Palaeolithic Middle Palaeolithic		High	Taimagambetov Alipova (2013)
100	Rahat 1	Upper Palaeolithic		Low	Namen (2020)
105	Rakhat	Upper Palaeolithic		Low	Ozherelyev / Ожерельев et al. (2019)
80	Rysak 1 2/ Trotter 1 2	Unknown		Low	Duvanbekov (2019)
47	Salamatbulak	Middle Palaeolithic		Low	Glantz et al. (2018)
124	Samarkandskaya (& Siabcha)	Upper Palaeolithic		Low	within the limits of the city, but exact location not known
56	Sarysu/Kosmola/ Sara SU/ Сары-Су (Космола)	Middle Palaeolithic		Low	Valikhanova (1969)
71	Sayak	Middle Palaeolithic Upper Palaeolithic		Low	Deom et al. (2009)
121	Sel’ungur Cave	Middle Palaeolithic	Y	High	Beeton et al. (2014)
48	Semiganch	Middle Palaeolithic		Low	Glantz et al. (2018)
26	Semizbugu	Lower Palaeolithic Middle Palaeolithic	Y	Low	Glantz et al. (2018)
12	Shakhbagata	Lower Palaeolithic	Y	Low	Vishnyatsky (1999)
125	Shugnou	Upper Palaeolithic		High	Ranov et al. (2012)
101	Shulbinka	Upper Palaeolithic		Low	Anoikin et al. (2020)
68	sites of Badghyz (Rakhmatur Pinhan Dash-Guyu Egri-Gek)	Middle Palaeolithic Upper Palaeolithic		Low	Vishnyatsky (1999)
27	sites of Central Kopetdag	Lower Palaeolithic Middle Palaeolithic		Low	Vishnyatsky (1999)
28	sites of Western Kopetdag	Lower Palaeolithic Middle Palaeolithic		Low	Vishnyatsky (1999)
49	Taskuduk	Middle Palaeolithic		Low	Glantz et al. (2018)
50	Teshik-Tash 1	Middle Palaeolithic		High	Beeton et al. (2014); Nishiaki et al. (2018)
29	Tokaly Zhanatas	Lower Palaeolithic Middle Palaeolithic		Low	Glantz et al. (2018)
51	Tossor	Middle Palaeolithic		Low	Glantz et al. (2018)
72	Tuemainak 1	Middle Palaeolithic Upper Palaeolithic		Low	Glantz et al. (2018)
112	Turanga	Upper Palaeolithic Middle Palaeolithic Lower Palaeolithic	Y	Low	Deom et al. (2009)
102	Tutkaul III	Upper Palaeolithic		Low	Snaidar et al. (2020); Shnaider et al. (2018)
0	Uchtut Baush Idzhont	Middle Palaeolithic Upper Palaeolithic		Low	Vishnyatsky (1999)
79	Ulken Araltobe	Middle Paleollithic Upper Palaeolithic		Low	Deom et al. (2012)
103	Ushbash	Upper Palaeolithic		Low	Holmer et al. (1997)
104	Ushbulak	Upper Palaeolithic		Low	Namen et al. (2020); Anoikin et al. 2021
81	Usiktas	Unknown		Low	Namen (2020)
73	Valikhanova/Karasu	Middle Palaeolithic/Upper Palaeolithic		Low	Namen (2020)
9	Vishnevka	Lower Palaeolithic		Low	Vishnyatsky (1999)+F17:F129
30	Yangadja	Lower Palaeolithic Middle Palaeolithic	Y	Low	Glantz et al. (2018); Vishnyatsky (1999); Movius Jr. (1953)
62	Yatush-sai	Middle Palaeolithic		High	Zenin et al. 2004
36	Zaisan	Lower Palaeolithic Middle Palaeolithic Upper Palaeolithic		HIgh	Chlachula (2010)
52	Zirabulak Kuturbulak	Middle Palaeolithic		Low	Glantz et al. (2018)
Abramova, Z. A. (1984). Pozdnii paleolit Aziatskoi chasti SSSR. Paleolit SSSR, 302-346.
Anoikin, A. A., G. D. Pavlenok, V. M. Kharevich, Zh K. Taimagambetov, A. V. Shalagina, S. A. Gladyshev, V. A. Ulyanov, R. S. Duvanbekov, and M. V. Shunkov. "Ushbulak—a new stratified Upper Paleolithic site in Northeastern Kazakhstan." Archaeology, Ethnology & Anthropology of Eurasia 47, no. 4 (2019): 16-29.
Anoikin, A. A., Pavienok, G. D., Kharevich, V. M., Kulik, N. A., & Taimagambetov, Z. K. (2020). Shulbinka paleolithic site, Eastern Kazakhstan, revisited. Archaeology, Ethnology and Anthropology of Eurasia, 48(4), 27-44.
Beeton, Tyler A., Michelle M. Glantz, Anna K. Trainer, Sayat S. Temirbekov, and Robin M. Reich. "The fundamental hominin niche in late Pleistocene Central Asia: a preliminary refugium model." Journal of Biogeography 41, no. 1 (2014): 95-110.
Beisenov, A. Z., Svyatko, S. V., Duysenbay, D. B., Akhiyarov, I. K., Reimer, P. J., & Arkheologiya, P. (2020). New isotopic data on the diet of the Saka period population from Central Kazakhstan. Поволжская археология—The Volga River region archaeology, (3), 33.
Chekha A.M. (2015). Kamennyj vek Severnogo Priaral'ja (po materialam mestonahozhdenij Aral-4–6). Izvestija AltGU, 4 (88), 240-245.
Chekha A.M. (2016). Paleoliticheskie mestonahozhdenija s bifasami v severnom Priaral'e: problemy hronologii i periodizacii. Vestnik Tomskogo gosudarstvennogo universiteta. Istorija, no. 6 (44), 114-119.
Chekha Andrew, M. (2016). PALEOLITHIC SITES WITH BIFACES IN NORTHERN ARAL REGION: PROBLEMS OF CHRONOLOGY AND PERIODIZATION. TOMSK STATE UNIVERSITY JOURNAL OF HISTORY, (6), 118.
Cheкha, А.М. (2012). Paleoliticheskie kompleksy severnogo Priaral'ja s poverhnostnym zaleganiem artefaktov (Aral-1, Aral-2). Vestnik NGU. Serija: Istorija, filologija, 5, 74 - 80.
Chlachula, J. (2010). Pleistocene climate change, natural environments and Palaeolithic occupation of East Kazakhstan. Quaternary International, 220(1-2), 64-87.
Deom, J. M., B. Aubekerov, R. Sala, and Sa Nigmatova. "Quaternary evolution of the human habitats in the Ili-Balkhash region from paleolithic to modern times." Toward a sustainable society in Central Asia: An historical perspective on the future(2012): 49-58.
Deom, J. M., Sala, R., Aubekerov, B., & Nigmatova, S. (2009). Land and water use in the Ili-Balkhash basin from Paleolithic to Modern Times. Reconceptualizing cultural and environmental change in Central Asia. An historical perspective on the future, 105-115.
Derevianko AP, Petrin VT, Gladychev SA, Zenine AP; Taïmagambetov JK (2001)-Achel'nskie Kompleksy Mougodjarskikh Gor [Les complexes acheuléens des montagnes de Mugodjary (Asie du nord-ouest)]. Bulletin de la Société préhistorique française, 99(1), 156-156.
Derevyanko A. P., Petrin V. T., Gladyshev S. A., Zenin A. N., Taimagambetov Zh. K. Ashel’skie kompleksy Mugodzharskikh gor (Severo-Zapadnaya Aziya) [Acheulian complexes of the Mugodzhar mountains (Northwest Asia)]. Novosibirsk, IAE SB RAS Publ., 2001, 136 p.
Duvanbekov, R. (2019). ТӘУЕЛСІЗДІК ЖЫЛДАРЫНДАҒЫ ҚАЗАҚ АЛТАЙЫ ПАЛЕОЛИТІНІҢ ЗЕРТТЕЛУ ТАРИХЫ. Вестник КазНУ. Серия историческая, 95(4), 96-102.
Holmer, L. E., Popov, L. E., Koneva, S. P., & Jia-Yu, R. (1997). Early Cambrian Lingulellotreta (Lingulata, Brachiopoda) from South Kazakhstan (Malyi Karatau Range) and South China (Eastern Yunnan). Journal of Paleontology, 71(4), 577-584.
Khujageldiev, T., Kolobova, K., Shnaider, S., & Krivoshapkin, A. (2019). The first evidence of bifacial technology in the middle palaeolithic of Tajikistan. Stratum Plus, 2019(1), 265-277.
Klapchuk, M. N. (1969). K voprosu ob arkheologicheskih kulturah Tsenralnogo Kazakhstana v verhnem pleistotsene (On the Upper Pleistocene archaeological cultures of Central Kazakhstan).InAkishev,K.A.(ed.),Kulturadrevnihskotovodovizemledeltsev Kazakh- stana, Nauka, Alma-Ata, pp. 121-135.
Kolobova, K. A., A. I. Krivoshapkin, A. P. Derevianko, and U. I. Islamov. "The upper Paleolithic site of Dodekatym-2 in Uzbekistan." Archaeology, Ethnology and Anthropology of Eurasia 39, no. 4 (2011): 2-21.
Kolobova, K. A., A. I. Krivoshapkin, K. K. Pavlenok, Damien Flas, A. P. Derevianko, and U. I. Islamov. "The denticulate Mousterian as a supposedly distinct facies in Western Central Asia." Archaeology, Ethnology and Anthropology of Eurasia40, no. 1 (2012): 11-23.
Kolobova, K. A., Flas, D., Krivoshapkin, A. I., Pavlenok, K. K., Vandenberghe, D., & De Dapper, M. (2018). Reassessment of the Lower Paleolithic (Acheulean) presence in the western Tien Shan. Archaeological and Anthropological sciences, 10(3), 615-630.
Kosenko, I. N., & Metelkin, E. K. (2020). Early Cretaceous oysters from Mangyshlak: Taxonomic composition, stratigraphic and paleobiogeographical distribution. Paleontological Journal, 54(3), 230-242.
Krajcarz, Maciej T., Małgorzata Kot, Konstantin Pavlenok, Stanisław Fedorowicz, Magdalena Krajcarz, Sergei Yu Lazarev, Przemysław Mroczek et al. "Middle Paleolithic sites of Katta Sai in western Tian Shan piedmont, Central Asiatic loess zone: Geoarchaeological investigation of the site formation and the integrity of the lithic assemblages." Quaternary International 399 (2016): 136-150.
Krivoshapkin, A. I., Kuzmin, Y. V., & Jull, A. T. (2010). Chronology of the Obi-Rakhmat grotto (Uzbekistan): first results on the dating and problems of the Paleolithic key site in Central Asia. Radiocarbon, 52(2), 549-554.
Movius, H. L. (1953). Palaeolithic and Mesolithic sites in Soviet central Asia. Proceedings of the American Philosophical Society, 97(4), 383-421.
Namen, A., Cuthbertson, P., Varis, A., Schmidt, P., Taimagambetov, Z., & Iovita, R. (2020). Preliminary results of the first lithic raw material survey in the piedmont zones of Kazakhstan.
NISHIAKI, Y., ARIPDJANOV, O., RAJABOV, A., SAYFULLAYEV, B., NAKATA, H., ARAI, S., & AKASHI, C. (2018). ウズベキスタン南部スルハンダリヤ州, マチャイ渓谷の先史時代洞窟遺跡踏査. ラーフィダーン, 39, 31-41.
Ozherelyev/Ожерельев, Д. В., Джасыбаев, Е. А., & Мамиров, Т. Б. (2019). Первые данные о стратиграфии и культурной атрибуции многослойной стоянки верхнего палеолита Рахат (Юго-Восточный Казахстан). Краткие сообщения института археологии, (254), 57-70.
Parviz, N., Shen, Z., Yunus, M., & Zulqarnain, S. (2020). Loess deposits in southern Tajikistan (Central Asia): Magnetic properties and paleoclimate. Quaternary Geochronology, 60, 101114.
Pavlenok, K. K., M. Kot, G. D. Pavlenok, S. V. Shnaider, K. Szymczak, M. Krajcarz, S. Yu Lazarev, S. A. Kogai, M. Khuzhinazarov, and B. M. Smirnov. "First research results at the paleolithic site of kattasay-2 in the western tian Shan." Problems of Archaeology, Ethnography, Anthropology of Siberia and Neighboring Territories 23 (2017): 186-189.
Ranov, V. A., & Davis, R. S. (1979). Toward a new outline of the Soviet Central Asian Paleolithic. Current Anthropology, 20(2), 249.
Ranov, V. A., & Dodonov, A. E. (2003). Small instruments of the Lower Palaeolithic site Kuldara and their geoarchaeological meaning. BAR International Series, 1115, 133-148.
Ranov, V.A., Kolobova, K.A., Krivoshapkin, A.I., 2012. The Upper Paleolithic assemblagesof Shugnou, Tajikistan. Archaeol. Ethnol. Anthropol. Eurasia 40 (2), 2–24
Rybin, E. P., & Slavinsky, V. S. (2015). Levallois convergent unidirectional typical technology in southern Siberia and the northern part of central Asia: Variability, distribution, chronology. Stratum plus, 1, 285-308.
Rybin, E.P., Nokhrina, Т.I., Taimagambetov, Zh.K. (2015). A First Radiocarbon Date for Paleolithic of Eastern Kazakhstan: the Question about Continuance of Levallois Convergent Tecnology Exsistence in Altai. Problems of archeology, ethnography, anthropology of Siberia and adjacent territories. 2015;21:83–86.
Schäfer, J., & Sosin, P. M. (2013). Am Fuße des Pamir–Archäologie in der Steilwand. Archäologie in Deutschland, 12-16.
Shnaider, S. V., Kolobova, K. A., Filimonova, T. G., Taylor, W., & Krivoshapkin, A. I. (2020). New insights into the Epipaleolithic of western Central Asia: The Tutkaulian complex. Quaternary International, 535, 139-154.
Shnaider, S., Taylor, W. T., Abdykanova, A., Kolobova, K., & Krivoshapkin, A. (2018). Evidence for early human occupation at high altitudes in western Central Asia: the Alay site. Antiquity, 92(363).
Shnaider, Svetlana V., Maciej T. Krajcarz, T. Bence Viola, Aida Abdykanova, Ksenia A. Kolobova, Alexander Yu Fedorchenko, Saltanat Alisher-Kyzy, and Andrei I. Krivoshapkin. "New investigations of the Epipalaeolithic in western Central Asia: Obishir-5." Antiquity 91, no. 360 (2017).
Taimagambetov, Z., & Alipova, S. (2013). Paleolithic of Eurasiaby the Example of the Lower Paleolithic Site in Southern Kazakhstan Kyzyltau. World Applied Sciences Journal, 25(11), 1549-1559.
Vishnyatsky, L. B. (1999). The paleolithic of central Asia. Journal of World Prehistory, 13(1), 69-122.
Zenin A.N., Rybin E.P., Chargynov T.T. (2004). Skrebki v srednepaleoliticheskih kompleksah stojanki Jutash-Saj (Kyrgyzstan) (Endscrapers in Middle Palaeolithic complexes of Yutash sai site, Kyrgyzstan). Arheologija i paleojekologija Evrazii. Novosibirsk: IAET SO RAN, 117-137.
