# Supplementary material for: Paleolithic occupation of arid Central Asia in the Middle Pleistocene
Source: PLoS One. 2022 Oct 21;17(10):e0273984. doi: 10.1371/journal.pone.0273984 (PMC9586385; doi:10.1371/journal.pone.0273984)
Supplement: S2 Table — The error is 2s error. (XLSX) [file pone.0273984.s008.xlsx]

## Sheet: Sheet1
Sample	238U		232Th		230Th / 232Th		d234U*		230Th / 238U		230Th Age (yr)		230Th Age (yr)		d234UInitial**		230Th Age (yr BP)***				preliminary Distance from top (mm)	year of measurement
Number	(ppb)		(ppt)		(atomic x10-6)		(measured)		(activity)		(uncorrected)		(corrected)		(corrected)		(corrected )		ka BP	ka error
S-12-4-U3	1241.32	1.44966	29.9208	2.17458	933531	67851.4	294.924	1.46302	1.36475	0.00195839	395324	5943.52	395321	5943.51	899.946	15.7464	395250	5943.51	395.25	5.94351	9.89	2021
S-12-4-U4	1834.91	2.61301	10.8854	1.15871	3.64454e+06	387963	255.434	1.38151	1.31131	0.00222991	392967	6517.15	392964	6517.06	774.28	14.8493	392893	6517.06	392.893	6.51706	18.1	2021
S-12-4-U5	1221.68	1.38684	9.89616	1.98025	2.75831e+06	551951	289.72	1.43892	1.35514	0.00191583	389585	5610.59	389583	5610.58	869.866	14.439	389512	5610.58	389.512	5.61058	26.37	2021
S-12-4-U6	10830.5	24.7398	15.2545	2.67343	1.61956e+07	2.83841e+06	311.78	1.5649	1.38351	0.00349056	387955	8041.42	387953	8041.3	931.806	21.6706	387882	8041.3	387.882	8.0413	34.63	2021
S-12-4-U7	2418.44	3.39938	12.6834	2.63884	3.91302e+06	814130	201.622	1.51228	1.24465	0.00210281	405120	7999.86	405117	7999.77	632.485	15.0558	405046	7999.77	405.046	7.99977	42.79	2021
S-12-4-U8	2697.84	3.86642	12.0071	1.67369	4.52444e+06	630681	189.045	1.50803	1.2213	0.00202136	387913	6940.66	387910	6940.56	564.924	11.9531	387839	6940.56	387.839	6.94056	62.42	2021
Table S2
230Th dating results. The error is 2s error.
*d234U = ([234U/238U]activity – 1)x1000. ** d234Uinitial was calculated based on 230Th age (T), i.e., d234Uinitial = d234Umeasured x el234xT.
Corrected 230Th ages assume the initial 230Th/232Th atomic ratio of 4.4 ±2.2 x10-6. Those are the values for a material at secular
equilibrium, with the bulk earth 232Th/238U value of 3.8. The errors are arbitrarily assumed to be 50%.
***B.P. stands for “Before Present” where the “Present” is defined as the year 1950 A.D.
