# Supplementary material for: Paleolithic occupation of arid Central Asia in the Middle Pleistocene
Source: PLoS One. 2022 Oct 21;17(10):e0273984. doi: 10.1371/journal.pone.0273984 (PMC9586385; doi:10.1371/journal.pone.0273984)
Supplement: S3 Table — (XLSX) [file pone.0273984.s009.xlsx]

## Sheet: d18O input
%Greyscale based distance (mm from top)	%d18O
4.11111	-9.04558
4.71566	-9.23329
4.92476	-9.29772
5.13386	-9.35797
5.34296	-9.32139
5.55206	-10.4717
5.76116	-9.59204
5.97026	-9.85583
6.17936	-9.82598
6.38846	-9.82983
6.59756	-10.0391
6.80666	-10.0558
7.01576	-9.80192
7.22486	-9.75062
7.43396	-9.93617
7.64306	-9.92328
7.85216	-9.97398
8.06126	-9.90217
8.27036	-9.92034
8.47946	-9.89238
8.68856	-10.1314
8.89766	-10.0084
9.10676	-9.79503
9.31586	-9.59945
9.52496	-9.58879
9.73406	-9.7513
9.94316	-9.92727
10.1523	-9.99251
10.3614	-9.50658
10.5705	-9.81428
10.7796	-9.84272
10.9887	-9.39675
11.1978	-9.34664
11.4069	-9.69467
11.616	-10.1235
11.8251	-9.91826
12.0342	-9.86546
12.2433	-9.91631
12.4524	-9.55257
12.6615	-9.60525
12.8706	-9.75242
13.0797	-9.79994
13.2888	-9.5771
13.4979	-9.6201
13.707	-9.84687
13.9161	-9.99121
14.1252	-9.82568
14.3343	-10.0987
14.5434	-9.95927
14.7525	-10.0072
14.9616	-9.94332
15.1707	-9.97269
15.3798	-9.98987
15.5889	-10.572
15.798	-10.0824
16.0071	-9.89256
16.2162	-10.0196
16.4253	-10.2536
16.6344	-9.89421
16.8435	-10.4347
17.0526	-9.71276
17.2617	-9.86392
17.4708	-10.6296
17.6799	-9.98592
17.889	-10.204
18.0981	-10.0506
18.3072	-9.98727
18.5163	-10.2367
18.7254	-9.89002
18.9345	-9.97618
19.1436	-10.2301
19.3527	-9.94412
19.5618	-10.1464
19.7709	-9.82861
19.98	-9.55582
20.1891	-9.97484
20.3982	-9.73283
20.6073	-9.46533
20.8164	-9.34451
21.0255	-9.59567
21.2346	-9.60839
21.4437	-9.54027
21.6528	-9.48621
21.8619	-9.34603
22.071	-9.70946
22.2801	-9.68169
22.4892	-9.35754
22.6983	-9.43365
22.9074	-9.78883
23.1165	-9.69119
23.3256	-9.77231
23.5347	-9.68095
23.7438	-9.63522
23.9529	-9.35138
24.162	-9.69961
24.3711	-10.181
24.5802	-10.4134
24.7893	-10.4591
24.9984	-10.4096
25.2075	-10.4576
25.4166	-10.0878
25.6257	-10.0226
25.8348	-10.4698
26.0439	-10.1646
26.253	-10.8386
26.4621	-10.1407
26.6712	-11.0313
26.8803	-10.3321
27.0894	-10.5926
27.2985	-10.6063
27.5076	-10.7276
27.7167	-10.3747
27.9258	-10.9582
28.1349	-9.77198
28.344	-10.2533
28.5531	-9.57099
28.7622	-9.31987
28.9713	-8.9544
29.1804	-9.25159
29.3895	-9.69975
29.5986	-9.26579
29.8077	-8.32783
30.0168	-8.53552
30.2259	-8.69623
30.435	-8.71376
30.6441	-8.50414
30.8532	-7.85575
31.0623	-8.96144
31.2714	-9.80904
31.4805	-10.0054
31.6896	-10.0332
31.8987	-9.877
32.1078	-9.77792
32.3169	-9.70251
32.526	-9.84946
32.7351	-9.69038
32.9442	-10.1097
33.1533	-10.1208
33.3624	-10.2942
33.5715	-9.92526
33.7806	-9.57494
33.9897	-9.69144
34.1988	-9.71836
34.4079	-9.50403
34.617	-10.0096
34.8261	-9.7104
35.0352	-10.1484
35.2443	-9.81936
35.4534	-10.2632
35.6625	-9.78736
35.8716	-10.2045
36.0807	-9.79926
36.2898	-10.0792
36.4989	-10.1953
36.708	-10.4966
36.9171	-10.1432
37.1262	-10.3725
37.3353	-9.9259
37.5444	-10.24
37.7535	-10.0647
37.9626	-10.2056
38.1717	-10.0572
38.3808	-10.6137
38.5899	-10.2438
38.799	-10.5206
39.0081	-10.5768
39.2172	-10.7374
39.4263	-10.7915
39.6354	-10.629
39.8445	-10.5581
40.0536	-10.7514
40.2627	-10.4268
40.4718	-10.9909
40.6809	-10.6505
40.89	-10.9348
41.0991	-10.5473
41.3082	-10.2047
41.5173	-10.4438
41.7264	-10.6804
41.9355	-10.7801
42.1446	-10.7011
42.3537	-10.0892
42.5628	-10.4244
42.7719	-10.4658
42.981	-10.3393
43.1901	-10.3549
43.3992	-10.7601
43.6083	-10.6172
43.8174	-10.8407
44.0265	-10.6711
44.2356	-11.0733
44.4447	-10.8486
44.6538	-11.1357
44.8629	-10.5555
45.072	-10.7594
45.2811	-10.3296
45.4902	-10.7076
45.6993	-10.4234
45.9084	-10.3891
46.1175	-10.1938
46.3266	-10.3211
46.5357	-10.1035
46.7448	-10.306
46.9539	-10.074
47.163	-10.4449
47.3721	-10.3693
47.5812	-10.3123
47.7903	-10.3977
47.9994	-10.3807
48.2085	-10.3247
48.4176	-10.1047
48.6267	-10.3426
48.8358	-10.3044
49.0449	-10.2299
49.254	-10.2708
49.4631	-10.3248
49.6722	-9.99965
49.8813	-10.1358
50.0904	-10.3038
50.2995	-10.3707
50.5086	-10.3745
50.7177	-10.3579
51.0567	-10.6134
51.3967	-10.4554
51.6077	-10.1885
51.8187	-10.3716
52.0297	-10.2527
52.2407	-10.6001
52.4517	-10.4667
52.6627	-10.6776
52.8737	-10.6595
53.0847	-10.2814
53.2957	-10.4247
53.5067	-10.1938
53.7177	-10.0337
53.9287	-10.3256
54.1397	-10.5081
54.3507	-10.5666
54.5617	-10.7924
54.7727	-10.4787
54.9837	-10.7723
55.1947	-10.6659
55.4057	-10.4753
55.6167	-10.9604
55.8277	-10.5262
56.0387	-10.8186
56.2497	-10.6584
56.4607	-10.3697
56.6717	-9.92144
56.8827	-10.4534
57.0937	-10.5196
57.3047	-10.1962
57.5157	-10.6522
57.7267	-10.8066
57.9377	-11.1958
58.1487	-10.6431
58.3597	-10.9731
58.5707	-10.4828
58.7817	-10.2461
58.9927	-10.0211
59.2037	-9.81392
59.4147	-9.87111
59.6257	-9.98389
59.8367	-9.92609
60.0477	-10.3478
60.2587	-9.98238
60.4697	-10.0166
60.6807	-10.2076
60.8917	-10.349
61.1027	-9.93357

## Sheet: d13C input
%Greyscale based distance (mm from top)	%d13C
4.11111	-5.3833
4.71566	-5.50448
4.92476	-5.63366
5.13386	-5.68571
5.34296	-5.86647
5.55206	-7.04366
5.76116	-5.8892
5.97026	-5.89073
6.17936	-5.78454
6.38846	-5.89503
6.59756	-6.06706
6.80666	-6.10583
7.01576	-6.20652
7.22486	-6.24395
7.43396	-6.19537
7.64306	-6.06858
7.85216	-5.88526
8.06126	-5.75207
8.27036	-5.53173
8.47946	-5.97478
8.68856	-6.81171
8.89766	-5.60366
9.10676	-5.2442
9.31586	-5.46766
9.52496	-5.4877
9.73406	-5.39794
9.94316	-5.2971
10.1523	-5.69708
10.3614	-5.5714
10.5705	-5.74036
10.7796	-5.31244
10.9887	-5.26078
11.1978	-5.28225
11.4069	-5.40837
11.616	-5.95305
11.8251	-5.71568
12.0342	-5.29811
12.2433	-5.49522
12.4524	-5.33991
12.6615	-5.09944
12.8706	-5.3304
13.0797	-6.08465
13.2888	-5.55976
13.4979	-5.43719
13.707	-5.69152
13.9161	-5.77633
14.1252	-5.82208
14.3343	-6.24686
14.5434	-5.98208
14.7525	-5.85022
14.9616	-5.92746
15.1707	-6.15436
15.3798	-6.33102
15.5889	-7.3735
15.798	-6.434
16.0071	-5.92061
16.2162	-6.11923
16.4253	-6.27397
16.6344	-5.70697
16.8435	-6.22148
17.0526	-5.50991
17.2617	-5.76359
17.4708	-6.46989
17.6799	-5.78161
17.889	-6.27943
18.0981	-5.71912
18.3072	-5.79875
18.5163	-5.68603
18.7254	-5.70763
18.9345	-5.78057
19.1436	-5.959
19.3527	-6.43534
19.5618	-6.33945
19.7709	-6.2417
19.98	-4.7195
20.1891	-5.67102
20.3982	-5.12333
20.6073	-4.7146
20.8164	-4.78555
21.0255	-5.02485
21.2346	-5.27819
21.4437	-4.888
21.6528	-5.08561
21.8619	-5.53777
22.071	-5.66715
22.2801	-5.7222
22.4892	-5.65455
22.6983	-5.88934
22.9074	-6.09146
23.1165	-5.99758
23.3256	-6.08763
23.5347	-6.05168
23.7438	-6.00915
23.9529	-5.81859
24.162	-6.036
24.3711	-7.42337
24.5802	-8.02665
24.7893	-8.07092
24.9984	-8.05371
25.2075	-8.21132
25.4166	-8.17578
25.6257	-7.94173
25.8348	-7.98095
26.0439	-7.99258
26.253	-8.08893
26.4621	-7.75763
26.6712	-7.69162
26.8803	-7.77771
27.0894	-7.74917
27.2985	-7.60393
27.5076	-7.83308
27.7167	-7.86484
27.9258	-7.64516
28.1349	-7.13855
28.344	-7.30031
28.5531	-7.25264
28.7622	-7.04978
28.9713	-6.92022
29.1804	-7.09197
29.3895	-7.12592
29.5986	-6.28654
29.8077	-5.86683
30.0168	-5.20106
30.2259	-5.3936
30.435	-5.30527
30.6441	-5.21291
30.8532	-3.79246
31.0623	-4.14464
31.2714	-5.37602
31.4805	-5.57815
31.6896	-5.97615
31.8987	-5.48896
32.1078	-5.59404
32.3169	-5.40896
32.526	-6.09906
32.7351	-5.54254
32.9442	-5.96918
33.1533	-6.02224
33.3624	-6.05926
33.5715	-5.96718
33.7806	-6.04993
33.9897	-6.32328
34.1988	-6.60957
34.4079	-6.20192
34.617	-6.74274
34.8261	-6.43852
35.0352	-6.78738
35.2443	-6.38522
35.4534	-6.63055
35.6625	-5.91175
35.8716	-6.02399
36.0807	-5.79356
36.2898	-6.23453
36.4989	-5.95441
36.708	-6.39239
36.9171	-6.18852
37.1262	-6.69855
37.3353	-6.21045
37.5444	-6.58253
37.7535	-6.36798
37.9626	-6.62843
38.1717	-6.31764
38.3808	-6.79106
38.5899	-6.2338
38.799	-6.41091
39.0081	-6.33813
39.2172	-6.80054
39.4263	-6.51084
39.6354	-6.56839
39.8445	-6.43622
40.0536	-7.15632
40.2627	-6.70267
40.4718	-7.35171
40.6809	-6.78594
40.89	-7.01087
41.0991	-6.7753
41.3082	-6.89887
41.5173	-6.81942
41.7264	-7.09584
41.9355	-6.87024
42.1446	-7.17379
42.3537	-6.26036
42.5628	-7.03391
42.7719	-6.91766
42.981	-6.77619
43.1901	-6.60207
43.3992	-7.25781
43.6083	-7.03353
43.8174	-7.46211
44.0265	-7.01167
44.2356	-7.33431
44.4447	-6.93956
44.6538	-7.28405
44.8629	-6.63981
45.072	-6.80759
45.2811	-5.90478
45.4902	-6.66016
45.6993	-6.31525
45.9084	-6.93219
46.1175	-6.3798
46.3266	-7.00218
46.5357	-6.64882
46.7448	-7.04146
46.9539	-6.55539
47.163	-6.96179
47.3721	-6.15674
47.5812	-6.43548
47.7903	-6.13085
47.9994	-6.75813
48.2085	-6.51273
48.4176	-6.45881
48.6267	-6.32374
48.8358	-6.88227
49.0449	-6.55539
49.254	-7.24805
49.4631	-6.70759
49.6722	-6.66024
49.8813	-6.54596
50.0904	-6.74105
50.2995	-6.3217
50.5086	-6.49574
50.7177	-6.38778
51.0567	-6.76362
51.3967	-6.34085
51.6077	-6.59742
51.8187	-6.46759
52.0297	-6.82308
52.2407	-6.40792
52.4517	-6.80376
52.6627	-6.76791
52.8737	-7.12311
53.0847	-6.95612
53.2957	-7.33285
53.5067	-6.8297
53.7177	-6.80412
53.9287	-7.31243
54.1397	-7.14612
54.3507	-7.22686
54.5617	-7.46921
54.7727	-7.27083
54.9837	-7.51833
55.1947	-6.90169
55.4057	-6.63044
55.6167	-7.28522
55.8277	-7.42332
56.0387	-7.45916
56.2497	-7.21959
56.4607	-7.01445
56.6717	-6.92952
56.8827	-7.5938
57.0937	-7.44849
57.3047	-7.127
57.5157	-7.19093
57.7267	-7.68442
57.9377	-7.7774
58.1487	-7.23098
58.3597	-7.33769
58.5707	-7.30173
58.7817	-6.33512
58.9927	-6.68078
59.2037	-6.67786
59.4147	-6.82385
59.6257	-6.69733
59.8367	-6.8158
60.0477	-6.98466
60.2587	-6.89923
60.4697	-6.64831
60.6807	-6.86851
60.8917	-6.70987
61.1027	-6.46887

## Sheet: dating_input
%final distance from top (mm)	%years BP	%1s error (a)		counted layers from the grey scale record from S-12-4
0.09523	390900	0.1		780 years counted
0.20635	390901	0.1
0.29365	390902	0.1
0.3492	390903	0.1
0.46825	390904	0.1
0.57143	390905	0.1
0.62698	390906	0.1
0.70635	390907	0.1
0.79365	390908	0.1
0.88889	390909	0.1
0.96825	390910	0.1
1.02381	390911	0.1
1.11904	390912	0.1
1.19841	390913	0.1
1.28571	390914	0.1
1.38095	390915	0.1
1.47619	390916	0.1
1.53174	390917	0.1
1.65079	390918	0.1
1.77777	390919	0.1
1.88095	390920	0.1
2.03968	390921	0.1
2.09523	390922	0.1
2.16666	390923	0.1
2.21428	390924	0.1
2.27777	390925	0.1
2.39682	390926	0.1
2.46031	390927	0.1
2.56349	390928	0.1
2.66666	390929	0.1
2.69841	390930	0.1
2.78571	390931	0.1
2.88889	390932	0.1
2.98412	390933	0.1
3.04762	390934	0.1
3.14285	390935	0.1
3.23809	390936	0.1
3.34127	390937	0.1
3.38095	390938	0.1
3.4365	390939	0.1
3.50793	390940	0.1
3.57936	390941	0.1
3.64285	390942	0.1
3.70635	390943	0.1
3.75397	390944	0.1
3.83333	390945	0.1
3.89682	390946	0.1
4.04762	390947	0.1
4.09523	390948	0.1
4.1746	390949	0.1
4.20635	390950	0.1
4.24603	390951	0.1
4.32539	390952	0.1
4.46031	390953	0.1
4.53968	390954	0.1
4.61111	390955	0.1
4.68254	390956	0.1
4.75397	390957	0.1
4.79365	390958	0.1
4.88889	390959	0.1
4.96824	390960	0.1
5.07934	390961	0.1
5.24594	390962	0.1
5.31744	390963	0.1
5.43644	390964	0.1
5.51584	390965	0.1
5.61104	390966	0.1
5.67454	390967	0.1
5.76974	390968	0.1
5.78564	390969	0.1
5.85704	390970	0.1
5.92054	390971	0.1
5.96824	390972	0.1
6.07134	390973	0.1
6.12694	390974	0.1
6.23014	390975	0.1
6.30944	390976	0.1
6.40474	390977	0.1
6.45234	390978	0.1
6.50784	390979	0.1
6.56344	390980	0.1
6.61894	390981	0.1
6.69834	390982	0.1
6.76184	390983	0.1
6.88884	390984	0.1
6.98404	390985	0.1
7.03964	390986	0.1
7.15074	390987	0.1
7.25394	390988	0.1
7.38094	390989	0.1
7.49204	390990	0.1
7.58724	390991	0.1
7.74594	390992	0.1
7.84914	390993	0.1
7.88884	390994	0.1
7.99994	390995	0.1
8.07934	390996	0.1
8.21424	390997	0.1
8.30154	390998	0.1
8.44434	390999	0.1
8.49994	391000	0.1
8.58724	391001	0.1
8.63484	391002	0.1
8.69044	391003	0.1
8.79354	391004	0.1
8.86504	391005	0.1
8.92854	391006	0.1
8.96024	391007	0.1
9.01584	391008	0.1
9.07934	391009	0.1
9.14284	391010	0.1
9.23804	391011	0.1
9.33324	391012	0.1
9.40474	391013	0.1
9.48404	391014	0.1
9.57934	391015	0.1
9.64284	391016	0.1
9.69044	391017	0.1
9.77774	391018	0.1
9.84914	391019	0.1
9.92054	391020	0.1
9.96824	391021	0.1
10.0158	391022	0.1
10.0475	391023	0.1
10.0951	391024	0.1
10.1586	391025	0.1
10.238	391026	0.1
10.3412	391027	0.1
10.3809	391028	0.1
10.4205	391029	0.1
10.4602	391030	0.1
10.6031	391031	0.1
10.6666	391032	0.1
10.7221	391033	0.1
10.7697	391034	0.1
10.8094	391035	0.1
10.8809	391036	0.1
10.9205	391037	0.1
10.9761	391038	0.1
11.0237	391039	0.1
11.0872	391040	0.1
11.1507	391041	0.1
11.1666	391042	0.1
11.2062	391043	0.1
11.2301	391044	0.1
11.3174	391045	0.1
11.357	391046	0.1
11.4205	391047	0.1
11.4761	391048	0.1
11.5237	391049	0.1
11.5555	391050	0.1
11.611	391051	0.1
11.6428	391052	0.1
11.7856	391053	0.1
11.8174	391054	0.1
11.8729	391055	0.1
11.992	391056	0.1
12.0475	391057	0.1
12.1348	391058	0.1
12.1824	391059	0.1
12.2856	391060	0.1
12.357	391061	0.1
12.4126	391062	0.1
12.4602	391063	0.1
12.5237	391064	0.1
12.5793	391065	0.1
12.6269	391066	0.1
12.6904	391067	0.1
12.7618	391068	0.1
12.8888	391069	0.1
12.9205	391070	0.1
13.0078	391071	0.1
13.0713	391072	0.1
13.111	391073	0.1
13.2539	391074	0.1
13.3412	391075	0.1
13.4443	391076	0.1
13.492	391077	0.1
13.6189	391078	0.1
13.6666	391079	0.1
13.7221	391080	0.1
13.7935	391081	0.1
13.8888	391082	0.1
13.9443	391083	0.1
13.992	391084	0.1
14.0872	391085	0.1
14.1348	391086	0.1
14.1983	391087	0.1
14.2697	391088	0.1
14.3253	391089	0.1
14.4126	391090	0.1
14.4523	391091	0.1
14.5078	391092	0.1
14.6031	391093	0.1
14.6824	391094	0.1
14.7221	391095	0.1
14.7935	391096	0.1
14.8332	391097	0.1
14.8888	391098	0.1
14.9602	391099	0.1
15.0634	391100	0.1
15.1507	391101	0.1
15.2697	391102	0.1
15.3412	391103	0.1
15.4364	391104	0.1
15.5396	391105	0.1
15.5872	391106	0.1
15.6269	391107	0.1
15.6666	391108	0.1
15.7459	391109	0.1
15.8491	391110	0.1
15.8967	391111	0.1
16.0158	391112	0.1
16.0634	391113	0.1
16.1348	391114	0.1
16.1745	391115	0.1
16.2142	391116	0.1
16.2935	391117	0.1
16.357	391118	0.1
16.4682	391119	0.1
16.6269	391120	0.1
16.6666	391121	0.1
16.7777	391122	0.1
16.8412	391123	0.1
16.9126	391124	0.1
16.984	391125	0.1
17.0396	391126	0.1
17.1745	391127	0.1
17.2539	391128	0.1
17.3332	391129	0.1
17.3888	391130	0.1
17.4523	391131	0.1
17.4999	391132	0.1
17.5713	391133	0.1
17.6586	391134	0.1
17.7142	391135	0.1
17.7856	391136	0.1
17.8174	391137	0.1
17.857	391138	0.1
17.9285	391139	0.1
18.0078	391140	0.1
18.0555	391141	0.1
18.1428	391142	0.1
18.1983	391143	0.1
18.2539	391144	0.1
18.3412	391145	0.1
18.3967	391146	0.1
18.4364	391147	0.1
18.492	391148	0.1
18.5237	391149	0.1
18.5793	391150	0.1
18.6745	391151	0.1
18.7459	391152	0.1
18.8491	391153	0.1
18.9126	391154	0.1
18.9602	391155	0.1
19.0078	391156	0.1
19.0634	391157	0.1
19.1428	391158	0.1
19.1983	391159	0.1
19.2539	391160	0.1
19.3729	391161	0.1
19.4285	391162	0.1
19.5316	391163	0.1
19.5872	391164	0.1
19.7301	391165	0.1
19.7856	391166	0.1
19.9285	391167	0.1
19.9761	391168	0.1
20.0475	391169	0.1
20.111	391170	0.1
20.238	391171	0.1
20.3094	391172	0.1
20.357	391173	0.1
20.4443	391174	0.1
20.5316	391175	0.1
20.6269	391176	0.1
20.7777	391177	0.1
20.8809	391178	0.1
20.9364	391179	0.1
21.0158	391180	0.1
21.0872	391181	0.1
21.1348	391182	0.1
21.1904	391183	0.1
21.2459	391184	0.1
21.3094	391185	0.1
21.3491	391186	0.1
21.4205	391187	0.1
21.4999	391188	0.1
21.5634	391189	0.1
21.6507	391190	0.1
21.7062	391191	0.1
21.7459	391192	0.1
21.8015	391193	0.1
21.8729	391194	0.1
21.9285	391195	0.1
21.9602	391196	0.1
22.0316	391197	0.1
22.111	391198	0.1
22.1507	391199	0.1
22.1983	391200	0.1
22.2697	391201	0.1
22.357	391202	0.1
22.4443	391203	0.1
22.5158	391204	0.1
22.611	391205	0.1
22.6745	391206	0.1
22.8015	391207	0.1
22.8491	391208	0.1
22.9285	391209	0.1
22.9602	391210	0.1
23.0158	391211	0.1
23.0634	391212	0.1
23.1507	391213	0.1
23.1904	391214	0.1
23.238	391215	0.1
23.2935	391216	0.1
23.3412	391217	0.1
23.3888	391218	0.1
23.4364	391219	0.1
23.5158	391220	0.1
23.5554	391221	0.1
23.6427	391222	0.1
23.7221	391223	0.1
23.7697	391224	0.1
23.8412	391225	0.1
23.9126	391226	0.1
23.9761	391227	0.1
24.0237	391228	0.1
24.111	391229	0.1
24.1666	391230	0.1
24.2221	391231	0.1
24.2618	391232	0.1
24.365	391233	0.1
24.4047	391234	0.1
24.4681	391235	0.1
24.5475	391236	0.1
24.6189	391237	0.1
24.6666	391238	0.1
24.73	391239	0.1
24.7935	391240	0.1
24.8491	391241	0.1
24.9126	391242	0.1
24.9602	391243	0.1
25.0078	391244	0.1
25.0396	391245	0.1
25.1507	391246	0.1
25.2062	391247	0.1
25.3253	391248	0.1
25.3808	391249	0.1
25.492	391250	0.1
25.5713	391251	0.1
25.5951	391252	0.1
25.6983	391253	0.1
25.7697	391254	0.1
25.8332	391255	0.1
25.8808	391256	0.1
25.992	391257	0.1
26.1745	391258	0.1
26.2856	391259	0.1
26.3808	391260	0.1
26.4681	391261	0.1
26.5396	391262	0.1
26.5554	391263	0.1
26.6507	391264	0.1
26.8094	391265	0.1
26.9285	391266	0.1
26.9761	391267	0.1
27.0316	391268	0.1
27.1031	391269	0.1
27.1348	391270	0.1
27.1824	391271	0.1
27.2539	391272	0.1
27.365	391273	0.1
27.4761	391274	0.1
27.5713	391275	0.1
27.6586	391276	0.1
27.7142	391277	0.1
27.8253	391278	0.1
27.8808	391279	0.1
28.0316	391280	0.1
28.1348	391281	0.1
28.23	391282	0.1
28.2935	391283	0.1
28.3332	391284	0.1
28.3967	391285	0.1
28.4523	391286	0.1
28.4999	391287	0.1
28.5713	391288	0.1
28.6189	391289	0.1
28.6666	391290	0.1
28.7539	391291	0.1
28.7777	391292	0.1
28.8174	391293	0.1
28.865	391294	0.1
28.9443	391295	0.1
28.984	391296	0.1
29.0396	391297	0.1
29.0793	391298	0.1
29.111	391299	0.1
29.1745	391300	0.1
29.2539	391301	0.1
29.3332	391302	0.1
29.3888	391303	0.1
29.4443	391304	0.1
29.4999	391305	0.1
29.5951	391306	0.1
29.6586	391307	0.1
29.7062	391308	0.1
29.8253	391309	0.1
29.8967	391310	0.1
29.9443	391311	0.1
29.9681	391312	0.1
30.0872	391313	0.1
30.1427	391314	0.1
30.2935	391315	0.1
30.4443	391316	0.1
30.5396	391317	0.1
30.6189	391318	0.1
30.6904	391319	0.1
30.7856	391320	0.1
30.8729	391321	0.1
30.9364	391322	0.1
30.9761	391323	0.1
31.0713	391324	0.1
31.1348	391325	0.1
31.1745	391326	0.1
31.2062	391327	0.1
31.2935	391328	0.1
31.357	391329	0.1
31.4126	391330	0.1
31.5078	391331	0.1
31.5634	391332	0.1
31.6904	391333	0.1
31.7935	391334	0.1
31.8491	391335	0.1
31.9205	391336	0.1
31.992	391337	0.1
32.0475	391338	0.1
32.1189	391339	0.1
32.2221	391340	0.1
32.2697	391341	0.1
32.357	391342	0.1
32.4364	391343	0.1
32.492	391344	0.1
32.5793	391345	0.1
32.6904	391346	0.1
32.73	391347	0.1
32.865	391348	0.1
32.9602	391349	0.1
32.9999	391350	0.1
33.0554	391351	0.1
33.1269	391352	0.1
33.2142	391353	0.1
33.2856	391354	0.1
33.3808	391355	0.1
33.4443	391356	0.1
33.4999	391357	0.1
33.5713	391358	0.1
33.611	391359	0.1
33.6507	391360	0.1
33.7142	391361	0.1
33.8491	391362	0.1
33.9443	391363	0.1
33.984	391364	0.1
34.0872	391365	0.1
34.1824	391366	0.1
34.2697	391367	0.1
34.3729	391368	0.1
34.5158	391369	0.1
34.5713	391370	0.1
34.6269	391371	0.1
34.6983	391372	0.1
34.8094	391373	0.1
34.857	391374	0.1
34.9523	391375	0.1
35.0237	391376	0.1
35.0872	391377	0.1
35.1586	391378	0.1
35.2856	391379	0.1
35.3491	391380	0.1
35.4047	391381	0.1
35.4761	391382	0.1
35.5713	391383	0.1
35.6189	391384	0.1
35.6824	391385	0.1
35.7618	391386	0.1
35.8808	391387	0.1
35.9364	391388	0.1
36.0475	391389	0.1
36.0951	391390	0.1
36.1904	391391	0.1
36.2142	391392	0.1
36.3094	391393	0.1
36.3491	391394	0.1
36.4126	391395	0.1
36.5475	391396	0.1
36.611	391397	0.1
36.6745	391398	0.1
36.738	391399	0.1
36.8253	391400	0.1
36.9047	391401	0.1
36.9523	391402	0.1
37.0078	391403	0.1
37.0713	391404	0.1
37.1586	391405	0.1
37.23	391406	0.1
37.2856	391407	0.1
37.3491	391408	0.1
37.4602	391409	0.1
37.492	391410	0.1
37.5634	391411	0.1
37.6031	391412	0.1
37.6507	391413	0.1
37.7142	391414	0.1
37.7856	391415	0.1
37.8888	391416	0.1
37.9284	391417	0.1
38.0395	391418	0.1
38.0792	391419	0.1
38.1189	391420	0.1
38.1904	391421	0.1
38.2856	391422	0.1
38.3411	391423	0.1
38.3808	391424	0.1
38.4126	391425	0.1
38.5237	391426	0.1
38.6189	391427	0.1
38.73	391428	0.1
38.7777	391429	0.1
38.857	391430	0.1
38.9284	391431	0.1
38.9919	391432	0.1
39.0951	391433	0.1
39.1348	391434	0.1
39.1983	391435	0.1
39.2459	391436	0.1
39.2935	391437	0.1
39.4919	391438	0.1
39.5554	391439	0.1
39.6189	391440	0.1
39.7141	391441	0.1
39.7935	391442	0.1
39.857	391443	0.1
39.8808	391444	0.1
39.9443	391445	0.1
40.0316	391446	0.1
40.1745	391447	0.1
40.2935	391448	0.1
40.3253	391449	0.1
40.3729	391450	0.1
40.4284	391451	0.1
40.5237	391452	0.1
40.5872	391453	0.1
40.6506	391454	0.1
40.7062	391455	0.1
40.9046	391456	0.1
40.9999	391457	0.1
41.0157	391458	0.1
41.0633	391459	0.1
41.111	391460	0.1
41.1903	391461	0.1
41.2141	391462	0.1
41.4046	391463	0.1
41.5157	391464	0.1
41.6189	391465	0.1
41.6745	391466	0.1
41.7379	391467	0.1
41.7776	391468	0.1
41.8173	391469	0.1
41.8808	391470	0.1
41.9284	391471	0.1
42.0316	391472	0.1
42.111	391473	0.1
42.1586	391474	0.1
42.2221	391475	0.1
42.2856	391476	0.1
42.3808	391477	0.1
42.4443	391478	0.1
42.5316	391479	0.1
42.5872	391480	0.1
42.6506	391481	0.1
42.7459	391482	0.1
42.8173	391483	0.1
42.9046	391484	0.1
42.9761	391485	0.1
43.0475	391486	0.1
43.1268	391487	0.1
43.1824	391488	0.1
43.2379	391489	0.1
43.2935	391490	0.1
43.3729	391491	0.1
43.5078	391492	0.1
43.5792	391493	0.1
43.6586	391494	0.1
43.6903	391495	0.1
43.7935	391496	0.1
43.8411	391497	0.1
43.9284	391498	0.1
43.9919	391499	0.1
44.0792	391500	0.1
44.2062	391501	0.1
44.2618	391502	0.1
44.3888	391503	0.1
44.4443	391504	0.1
44.5395	391505	0.1
44.6824	391506	0.1
44.8015	391507	0.1
44.8649	391508	0.1
44.9126	391509	0.1
44.9522	391510	0.1
45.0872	391511	0.1
45.3411	391512	0.1
45.4443	391513	0.1
45.4761	391514	0.1
45.5554	391515	0.1
45.6903	391516	0.1
45.73	391517	0.1
45.7856	391518	0.1
45.9126	391519	0.1
45.9602	391520	0.1
45.9999	391521	0.1
46.0951	391522	0.1
46.2221	391523	0.1
46.2856	391524	0.1
46.3649	391525	0.1
46.4364	391526	0.1
46.484	391527	0.1
46.5713	391528	0.1
46.6586	391529	0.1
46.7221	391530	0.1
46.7856	391531	0.1
46.857	391532	0.1
46.9681	391533	0.1
46.9999	391534	0.1
47.1268	391535	0.1
47.2379	391536	0.1
47.2856	391537	0.1
47.3729	391538	0.1
47.5316	391539	0.1
47.5633	391540	0.1
47.6586	391541	0.1
47.7618	391542	0.1
47.8808	391543	0.1
47.9126	391544	0.1
48.0316	391545	0.1
48.0792	391546	0.1
48.2301	391547	0.1
48.3095	391548	0.1
48.3253	391549	0.1
48.4444	391550	0.1
48.4999	391551	0.1
48.6349	391552	0.1
48.7857	391553	0.1
48.8333	391554	0.1
48.9285	391555	0.1
48.9841	391556	0.1
49.1269	391557	0.1
49.2063	391558	0.1
49.3333	391559	0.1
49.4364	391560	0.1
49.5158	391561	0.1
49.5476	391562	0.1
49.6031	391563	0.1
49.6745	391564	0.1
49.7777	391565	0.1
49.8333	391566	0.1
49.873	391567	0.1
49.9285	391568	0.1
50.0237	391569	0.1
50.111	391570	0.1
50.2222	391571	0.1
50.2698	391572	0.1
50.3412	391573	0.1
50.4047	391574	0.1
50.4999	391575	0.1
50.5634	391576	0.1
50.6031	391577	0.1
50.6507	391578	0.1
50.7063	391579	0.1
50.7936	391580	0.1
50.8333	391581	0.1
50.9206	391582	0.1
50.9999	391583	0.1
51.0872	391584	0.1
51.365	391585	0.1
51.3968	391586	0.1
51.4603	391587	0.1
51.5158	391588	0.1
51.6031	391589	0.1
51.7857	391590	0.1
51.8333	391591	0.1
51.8968	391592	0.1
51.9999	391593	0.1
52.0555	391594	0.1
52.1031	391595	0.1
52.2222	391596	0.1
52.3015	391597	0.1
52.3888	391598	0.1
52.4523	391599	0.1
52.5317	391600	0.1
52.5872	391601	0.1
52.6745	391602	0.1
52.8015	391603	0.1
52.9047	391604	0.1
52.992	391605	0.1
53.0237	391606	0.1
53.0872	391607	0.1
53.1587	391608	0.1
53.2936	391609	0.1
53.3968	391610	0.1
53.4682	391611	0.1
53.5634	391612	0.1
53.6825	391613	0.1
53.8412	391614	0.1
53.9444	391615	0.1
53.992	391616	0.1
54.0634	391617	0.1
54.1428	391618	0.1
54.238	391619	0.1
54.2777	391620	0.1
54.365	391621	0.1
54.4285	391622	0.1
54.4682	391623	0.1
54.5555	391624	0.1
54.6983	391625	0.1
54.746	391626	0.1
54.8253	391627	0.1
54.8888	391628	0.1
54.9603	391629	0.1
54.9999	391630	0.1
55.0634	391631	0.1
55.1904	391632	0.1
55.2539	391633	0.1
55.3174	391634	0.1
55.3571	391635	0.1
55.4364	391636	0.1
55.5158	391637	0.1
55.5396	391638	0.1
55.619	391639	0.1
55.6507	391640	0.1
55.7222	391641	0.1
55.8253	391642	0.1
55.8888	391643	0.1
55.992	391644	0.1
56.119	391645	0.1
56.1666	391646	0.1
56.2142	391647	0.1
56.3015	391648	0.1
56.4364	391649	0.1
56.5793	391650	0.1
56.6349	391651	0.1
56.7222	391652	0.1
56.7936	391653	0.1
56.8571	391654	0.1
56.9364	391655	0.1
57.0476	391656	0.1
57.0952	391657	0.1
57.1745	391658	0.1
57.2142	391659	0.1
57.2698	391660	0.1
57.3333	391661	0.1
57.4206	391662	0.1
57.5079	391663	0.1
57.5952	391664	0.1
57.6666	391665	0.1
57.7222	391666	0.1
57.7936	391667	0.1
57.9206	391668	0.1
57.9841	391669	0.1
58.0158	391670	0.1
58.1349	391671	0.1
58.1904	391672	0.1
58.2777	391673	0.1
58.3253	391674	0.1
58.365	391675	0.1
58.3968	391676	0.1
58.4523	391677	0.1
58.5317	391678	0.1
58.6349	391679	0.1

## Sheet: copra d18O out
Age (yr BP)	d18O (permil VPDB) (median)	Age: 2.5%-Quantile	Age: 97.5%-Quantile	Proxy: 2.5%-Quantile	Proxy: 97.5%-Quantile	Depth from top (mm)
390948	-9.047	390948	390948	-9.0501	-9.0456	4.11
390956	-9.2333	390956	390957	-9.2364	-9.2299	4.72
390959	-9.2978	390959	390960	-9.3023	-9.2944	4.92
390961	-9.3566	390961	390961	-9.3579	-9.3531	5.13
390963	-9.3244	390963	390963	-9.4122	-9.3215	5.34
390965	-10.4491	390965	390966	-10.4705	-10.3926	5.55
390968	-9.5997	390968	390968	-9.6518	-9.5924	5.76
390972	-9.8544	390972	390972	-9.8558	-9.8445	5.97
390975	-9.8262	390974	390975	-9.8278	-9.826	6.18
390977	-9.8299	390977	390977	-9.8391	-9.8295	6.39
390981	-10.0391	390980	390981	-10.04	-10.0303	6.6
390983	-10.055	390983	390984	-10.0558	-10.0376	6.81
390986	-9.802	390985	390986	-9.82	-9.7982	7.02
390988	-9.7532	390988	390988	-9.7668	-9.7507	7.22
390989	-9.9353	390989	390990	-9.9361	-9.9204	7.43
390991	-9.9239	390991	390992	-9.9279	-9.9233	7.64
390993	-9.9721	390993	390993	-9.9739	-9.9682	7.85
390996	-9.9031	390996	390996	-9.9067	-9.9022	8.06
390998	-9.9197	390997	390998	-9.9203	-9.9182	8.27
391000	-9.8939	390999	391000	-9.9029	-9.8924	8.48
391003	-10.1274	391003	391003	-10.1312	-10.1181	8.69
391005	-10.0084	391005	391006	-10.0159	-10.0001	8.9
391009	-9.795	391009	391010	-9.8029	-9.7818	9.11
391012	-9.5995	391012	391012	-9.6132	-9.5988	9.32
391014	-9.5893	391014	391015	-9.5969	-9.5888	9.52
391018	-9.7514	391017	391018	-9.7602	-9.7433	9.73
391020	-9.9272	391020	391021	-9.9295	-9.9183	9.94
391025	-9.99	391025	391025	-9.9924	-9.9584	10.15
391027	-9.5133	391027	391028	-9.5344	-9.5069	10.36
391031	-9.8143	391031	391031	-9.8156	-9.7986	10.57
391034	-9.8416	391034	391034	-9.8427	-9.8237	10.78
391038	-9.3971	391038	391038	-9.4149	-9.3949	10.99
391043	-9.3481	391043	391043	-9.3607	-9.3467	11.2
391047	-9.6949	391047	391047	-9.7119	-9.6797	11.41
391051	-10.1184	391051	391051	-10.1233	-10.1055	11.62
391054	-9.9185	391054	391054	-9.9296	-9.9146	11.83
391057	-9.8665	391057	391057	-9.8692	-9.8655	12.03
391060	-9.9144	391059	391060	-9.9162	-9.8988	12.24
391063	-9.5544	391063	391063	-9.5726	-9.5526	12.45
391067	-9.6052	391066	391067	-9.6152	-9.6031	12.66
391069	-9.7524	391069	391069	-9.7547	-9.7411	12.87
391072	-9.7982	391072	391072	-9.7999	-9.7828	13.08
391074	-9.5788	391074	391075	-9.5926	-9.5772	13.29
391077	-9.6201	391077	391077	-9.6353	-9.6172	13.5
391080	-9.8468	391080	391080	-9.8558	-9.8327	13.71
391082	-9.9886	391082	391083	-9.9911	-9.9825	13.92
391086	-9.8296	391086	391086	-9.8396	-9.8259	14.13
391089	-10.095	391089	391089	-10.0985	-10.0841	14.33
391092	-9.9606	391092	391093	-9.9658	-9.9593	14.54
391095	-10.0063	391095	391096	-10.0072	-10.0044	14.75
391099	-9.9443	391099	391099	-9.9467	-9.9434	14.96
391101	-9.9726	391101	391101	-9.974	-9.9706	15.17
391103	-9.9899	391103	391104	-10.0231	-9.9887	15.38
391106	-10.5603	391106	391106	-10.5715	-10.5317	15.59
391109	-10.0825	391109	391110	-10.104	-10.0704	15.8
391112	-9.8955	391112	391112	-9.9057	-9.8927	16.01
391116	-10.0196	391116	391116	-10.0361	-10.0142	16.22
391119	-10.2456	391118	391119	-10.2533	-10.2167	16.43
391120	-9.9073	391120	391120	-9.9356	-9.8948	16.63
391123	-10.4204	391123	391123	-10.4341	-10.3906	16.84
391126	-9.7204	391126	391126	-9.7535	-9.7131	17.05
391128	-9.8638	391128	391128	-9.9071	-9.8502	17.26
391131	-10.6176	391131	391132	-10.629	-10.5897	17.47
391134	-9.9911	391134	391135	-10.0193	-9.9862	17.68
391138	-10.2011	391138	391139	-10.2039	-10.195	17.89
391142	-10.0506	391141	391142	-10.0579	-10.0475	18.1
391145	-9.9891	391144	391145	-9.9963	-9.9874	18.31
391149	-10.2317	391149	391149	-10.2365	-10.2161	18.52
391152	-9.8932	391152	391152	-9.9093	-9.8902	18.73
391154	-9.9763	391154	391155	-9.9869	-9.9717	18.93
391158	-10.2246	391158	391158	-10.2298	-10.2106	19.14
391161	-9.9492	391161	391161	-9.9616	-9.9444	19.35
391164	-10.1411	391163	391164	-10.1462	-10.1249	19.56
391166	-9.8283	391166	391166	-9.8525	-9.8095	19.77
391168	-9.5647	391168	391168	-9.5859	-9.5563	19.98
391171	-9.9687	391170	391171	-9.9745	-9.9483	20.19
391174	-9.7325	391173	391174	-9.7449	-9.7165	20.4
391176	-9.465	391176	391176	-9.4853	-9.4522	20.61
391177	-9.3492	391177	391177	-9.3594	-9.3448	20.82
391180	-9.5955	391180	391180	-9.5963	-9.58	21.03
391184	-9.608	391184	391184	-9.6084	-9.6051	21.23
391187	-9.5403	391187	391187	-9.5435	-9.5371	21.44
391190	-9.4862	391190	391190	-9.4899	-9.4789	21.65
391194	-9.3497	391194	391194	-9.3643	-9.3462	21.86
391197	-9.7085	391197	391198	-9.7094	-9.6935	22.07
391201	-9.6817	391201	391201	-9.683	-9.6584	22.28
391204	-9.3605	391203	391204	-9.3778	-9.3577	22.49
391206	-9.4336	391206	391206	-9.4591	-9.4288	22.7
391209	-9.786	391209	391209	-9.7887	-9.7663	22.91
391213	-9.6924	391212	391213	-9.6953	-9.6912	23.12
391217	-9.7711	391216	391217	-9.7723	-9.7683	23.33
391220	-9.6809	391220	391221	-9.6845	-9.6787	23.53
391223	-9.6351	391223	391224	-9.6376	-9.6216	23.74
391227	-9.3568	391226	391227	-9.3687	-9.3517	23.95
391230	-9.6994	391230	391230	-9.726	-9.68	24.16
391233	-10.1812	391233	391233	-10.1932	-10.1537	24.37
391236	-10.4135	391236	391237	-10.4154	-10.4028	24.58
391240	-10.4582	391240	391240	-10.459	-10.4564	24.79
391244	-10.4104	391244	391244	-10.4123	-10.4096	25
391247	-10.4553	391247	391247	-10.4575	-10.4297	25.21
391249	-10.088	391249	391250	-10.1116	-10.0842	25.42
391252	-10.0252	391252	391253	-10.048	-10.0227	25.63
391255	-10.4604	391255	391255	-10.4693	-10.4371	25.83
391257	-10.1778	391257	391257	-10.2406	-10.1653	26.04
391259	-10.8164	391259	391259	-10.8376	-10.7607	26.25
391261	-10.1593	391261	391261	-10.2021	-10.1419	26.46
391264	-11.0082	391264	391264	-11.0303	-10.943	26.67
391266	-10.3407	391265	391266	-10.4032	-10.3324	26.88
391269	-10.5926	391269	391269	-10.5932	-10.5792	27.09
391272	-10.6063	391272	391273	-10.6159	-10.6058	27.3
391274	-10.7227	391274	391274	-10.7274	-10.7066	27.51
391277	-10.3863	391277	391277	-10.4206	-10.3753	27.72
391279	-10.9364	391279	391280	-10.9573	-10.8456	27.93
391281	-9.7899	391281	391281	-9.8955	-9.7728	28.13
391284	-10.2434	391284	391284	-10.2529	-10.2196	28.34
391288	-9.5711	391288	391288	-9.6025	-9.5599	28.55
391291	-9.3201	391291	391291	-9.3311	-9.3059	28.76
391296	-8.9587	391296	391296	-8.9684	-8.9546	28.97
391300	-9.2516	391300	391300	-9.2794	-9.2398	29.18
391303	-9.6899	391303	391303	-9.6992	-9.669	29.39
391306	-9.2662	391306	391306	-9.2906	-9.2048	29.6
391309	-8.3345	391309	391309	-8.3858	-8.3281	29.81
391313	-8.5355	391312	391313	-8.5468	-8.5273	30.02
391315	-8.6962	391314	391315	-8.6981	-8.6845	30.23
391316	-8.7121	391316	391316	-8.7137	-8.6981	30.43
391318	-8.5042	391318	391319	-8.5173	-8.4631	30.64
391321	-7.8739	391321	391321	-7.9145	-7.8567	30.85
391324	-8.9617	391324	391324	-8.9995	-8.8987	31.06
391328	-9.8091	391328	391328	-9.8201	-9.7701	31.27
391331	-10.0052	391331	391331	-10.0073	-9.9948	31.48
391333	-10.0318	391333	391333	-10.0332	-10.0224	31.69
391336	-9.8769	391336	391336	-9.8864	-9.872	31.9
391339	-9.778	391339	391339	-9.7833	-9.7728	32.11
391342	-9.7046	391341	391342	-9.7099	-9.7026	32.32
391344	-9.8466	391344	391345	-9.8493	-9.8397	32.53
391347	-9.697	391347	391347	-9.7333	-9.6907	32.74
391349	-10.1097	391349	391349	-10.1102	-10.0678	32.94
391352	-10.1208	391352	391352	-10.1322	-10.1202	33.15
391355	-10.2888	391355	391355	-10.2941	-10.2746	33.36
391358	-9.9252	391358	391358	-9.9459	-9.9072	33.57
391362	-9.5783	391361	391362	-9.5903	-9.5751	33.78
391364	-9.6914	391364	391364	-9.6937	-9.6834	33.99
391366	-9.7167	391366	391366	-9.7183	-9.7003	34.2
391368	-9.5124	391368	391368	-9.5386	-9.5044	34.41
391371	-10.0004	391371	391371	-10.0093	-9.976	34.62
391373	-9.7177	391373	391373	-9.7343	-9.7108	34.83
391376	-10.1396	391376	391376	-10.148	-10.1206	35.04
391379	-9.8266	391378	391379	-9.8453	-9.8198	35.24
391382	-10.2543	391382	391382	-10.2627	-10.2358	35.45
391385	-9.7971	391385	391385	-9.8193	-9.7878	35.66
391387	-10.1941	391387	391387	-10.204	-10.1691	35.87
391390	-9.8059	391390	391390	-9.8224	-9.7996	36.08
391393	-10.0792	391393	391393	-10.0857	-10.0638	36.29
391396	-10.1953	391395	391396	-10.2108	-10.1891	36.5
391399	-10.4906	391398	391399	-10.4964	-10.4767	36.71
391401	-10.1485	391401	391401	-10.1648	-10.1435	36.92
391405	-10.3672	391404	391405	-10.3723	-10.3509	37.13
391408	-9.9335	391408	391408	-9.9507	-9.9263	37.34
391411	-10.2362	391411	391411	-10.2398	-10.2231	37.54
391415	-10.0673	391414	391415	-10.0729	-10.0648	37.75
391417	-10.2029	391417	391418	-10.2055	-10.1968	37.96
391421	-10.0621	391421	391421	-10.0863	-10.0574	38.17
391424	-10.6036	391424	391424	-10.6131	-10.5813	38.38
391427	-10.2506	391427	391427	-10.2662	-10.2442	38.59
391429	-10.5205	391429	391429	-10.5238	-10.5047	38.8
391432	-10.5767	391432	391432	-10.5858	-10.5735	39.01
391435	-10.7374	391435	391436	-10.741	-10.7299	39.22
391438	-10.7895	391437	391438	-10.7915	-10.7816	39.43
391440	-10.6291	391440	391440	-10.64	-10.6242	39.64
391443	-10.5604	391443	391443	-10.5672	-10.5582	39.84
391446	-10.7455	391446	391446	-10.7512	-10.7148	40.05
391448	-10.4366	391447	391448	-10.4617	-10.4274	40.26
391451	-10.9841	391451	391452	-10.9906	-10.9675	40.47
391455	-10.6583	391454	391455	-10.6806	-10.6508	40.68
391456	-10.9256	391456	391456	-10.9342	-10.8978	40.89
391460	-10.5471	391460	391460	-10.5632	-10.5288	41.1
391463	-10.2124	391462	391463	-10.2295	-10.2051	41.31
391464	-10.4439	391464	391464	-10.4592	-10.4145	41.52
391467	-10.6804	391467	391467	-10.6843	-10.6654	41.73
391471	-10.7784	391471	391471	-10.78	-10.7741	41.94
391474	-10.7008	391474	391474	-10.7061	-10.6688	42.14
391477	-10.0976	391477	391477	-10.1225	-10.0896	42.35
391480	-10.4242	391479	391480	-10.4266	-10.4065	42.56
391482	-10.4645	391482	391483	-10.4658	-10.4582	42.77
391485	-10.3401	391485	391485	-10.3479	-10.3393	42.98
391488	-10.3549	391488	391488	-10.3782	-10.354	43.19
391491	-10.7543	391491	391491	-10.7598	-10.7381	43.4
391493	-10.6211	391493	391493	-10.6291	-10.6174	43.61
391496	-10.8373	391496	391497	-10.8406	-10.8298	43.82
391499	-10.6762	391499	391500	-10.6985	-10.6713	44.03
391502	-11.0665	391501	391502	-11.073	-11.0456	44.24
391504	-10.8561	391504	391504	-10.8773	-10.849	44.44
391506	-11.1235	391506	391506	-11.1352	-11.0927	44.65
391508	-10.5632	391508	391508	-10.604	-10.5559	44.86
391511	-10.7498	391511	391511	-10.7591	-10.6746	45.07
391512	-10.3444	391512	391512	-10.4174	-10.3303	45.28
391514	-10.6985	391514	391514	-10.7071	-10.6804	45.49
391516	-10.4235	391516	391516	-10.4476	-10.4213	45.7
391519	-10.389	391519	391519	-10.3914	-10.3785	45.91
391522	-10.1973	391522	391522	-10.2053	-10.194	46.12
391525	-10.3179	391524	391525	-10.321	-10.3104	46.33
391528	-10.1074	391527	391528	-10.1157	-10.1037	46.54
391530	-10.3014	391530	391531	-10.3058	-10.2903	46.74
391533	-10.0808	391533	391533	-10.0996	-10.0744	46.95
391535	-10.4417	391535	391535	-10.4448	-10.4214	47.16
391538	-10.3693	391538	391538	-10.3746	-10.3648	47.37
391540	-10.3142	391540	391540	-10.3196	-10.3124	47.58
391542	-10.3968	391542	391542	-10.3977	-10.3908	47.79
391545	-10.3807	391545	391545	-10.3819	-10.3766	48
391547	-10.3246	391547	391547	-10.3295	-10.312	48.21
391550	-10.1102	391550	391550	-10.123	-10.1049	48.42
391552	-10.3403	391552	391552	-10.3425	-10.3221	48.63
391554	-10.3044	391554	391554	-10.3075	-10.2988	48.84
391556	-10.2312	391556	391557	-10.2345	-10.2299	49.04
391558	-10.2708	391558	391559	-10.2752	-10.2678	49.25
391560	-10.3221	391560	391560	-10.3246	-10.3108	49.46
391564	-10.0035	391564	391564	-10.0162	-9.9998	49.67
391567	-10.1356	391567	391567	-10.1475	-10.1283	49.88
391570	-10.3038	391570	391570	-10.308	-10.2923	50.09
391572	-10.3706	391572	391573	-10.3709	-10.3671	50.3
391575	-10.3744	391575	391575	-10.3745	-10.3738	50.51
391579	-10.3586	391579	391579	-10.3682	-10.358	50.72
391584	-10.6098	391584	391584	-10.6132	-10.6025	51.06
391586	-10.4555	391586	391586	-10.4679	-10.4392	51.4
391589	-10.1948	391589	391589	-10.209	-10.1887	51.61
391591	-10.368	391591	391591	-10.3714	-10.3545	51.82
391593	-10.2562	391593	391594	-10.2712	-10.2529	52.03
391596	-10.5956	391596	391596	-10.5998	-10.5782	52.24
391599	-10.4705	391599	391599	-10.4797	-10.4669	52.45
391602	-10.6763	391602	391602	-10.6776	-10.6644	52.66
391604	-10.6595	391604	391604	-10.6611	-10.641	52.87
391607	-10.2871	391607	391607	-10.3025	-10.2817	53.08
391609	-10.4194	391609	391609	-10.4244	-10.4064	53.3
391611	-10.1939	391611	391612	-10.208	-10.1806	53.51
391613	-10.041	391613	391613	-10.0634	-10.0341	53.72
391615	-10.3258	391615	391615	-10.3353	-10.2945	53.93
391618	-10.5081	391618	391618	-10.5119	-10.4969	54.14
391621	-10.5667	391621	391621	-10.5791	-10.563	54.35
391624	-10.7864	391624	391624	-10.7921	-10.7684	54.56
391626	-10.485	391626	391627	-10.4999	-10.4791	54.77
391630	-10.769	391629	391630	-10.7721	-10.7584	54.98
391632	-10.666	391632	391632	-10.6737	-10.6561	55.19
391636	-10.4801	391635	391636	-10.4985	-10.4755	55.41
391639	-10.9514	391639	391639	-10.96	-10.93	55.62
391642	-10.5349	391642	391642	-10.5552	-10.5266	55.83
391644	-10.8142	391644	391644	-10.8184	-10.7986	56.04
391647	-10.6582	391647	391648	-10.6661	-10.6338	56.25
391649	-10.37	391649	391649	-10.3989	-10.3347	56.46
391651	-9.9313	391651	391652	-9.9531	-9.9219	56.67
391654	-10.4533	391654	391655	-10.4572	-10.4256	56.88
391657	-10.5169	391657	391657	-10.5195	-10.5025	57.09
391661	-10.2027	391660	391661	-10.2224	-10.1965	57.3
391663	-10.6522	391663	391663	-10.6615	-10.6207	57.52
391666	-10.8064	391666	391666	-10.8402	-10.7973	57.73
391668	-11.1846	391668	391668	-11.1953	-11.1612	57.94
391671	-10.6506	391671	391671	-10.6735	-10.6434	58.15
391675	-10.9661	391675	391675	-10.9727	-10.9478	58.36
391678	-10.4827	391678	391678	-10.5006	-10.4711	58.57
391681	-10.2446	391680	391682	-10.2924	-10.1951	58.78
391684	-10.0163	391683	391686	-10.1148	-9.8875	58.99
391688	-9.854	391685	391691	-9.9501	-9.8153	59.2
391692	-9.8706	391687	391697	-10.0939	-9.8226	59.41
391697	-9.9498	391689	391704	-10.2886	-9.8671	59.63
391702	-9.9773	391691	391712	-10.3208	-9.9299	59.84
391708	-10.0408	391693	391721	-10.3275	-9.9289	60.05
391715	-10.1826	391695	391731	-10.339	-9.985	60.26
391723	-10.0645	391696	391742	-10.3318	-9.9834	60.47
391731	-10.0269	391697	391755	-10.3323	-9.9843	60.68
391740	-10.145	391698	391770	-10.3348	-9.994	60.89
391751	-10.2446	391699	391786	-10.343	-9.988	61.1

## Sheet: copra_d13C_output
Age (yr BP)	d13C (permil VPDB) (median)	Age: 2.5%-Quantile	Age: 97.5%-Quantile	Proxy: 2.5%-Quantile	Proxy: 97.5%-Quantile	Depth from top (mm)
390948	-5.3842	390948	390948	-5.3862	-5.3833	4.11
390956	-5.5044	390956	390957	-5.5108	-5.5023	4.72
390959	-5.6336	390959	390960	-5.6374	-5.6273	4.92
390961	-5.6858	390961	390961	-5.7005	-5.6815	5.13
390963	-5.8663	390963	390963	-5.9551	-5.8516	5.34
390965	-7.0164	390965	390966	-7.0425	-6.9559	5.55
390968	-5.8893	390968	390968	-5.9693	-5.8892	5.76
390972	-5.8906	390972	390972	-5.8907	-5.8832	5.97
390975	-5.7868	390974	390975	-5.7921	-5.7846	6.18
390977	-5.8951	390977	390977	-5.9027	-5.8867	6.39
390981	-6.0671	390980	390981	-6.0692	-6.0598	6.6
390983	-6.1058	390983	390984	-6.113	-6.1036	6.81
390986	-6.2064	390985	390986	-6.2091	-6.1998	7.02
390988	-6.2427	390988	390988	-6.2439	-6.2397	7.22
390989	-6.1954	390989	390990	-6.1994	-6.1855	7.43
390991	-6.0688	390991	390992	-6.0781	-6.0517	7.64
390993	-5.8852	390993	390993	-5.9044	-5.876	7.85
390996	-5.7518	390996	390996	-5.7604	-5.7328	8.06
390998	-5.5407	390998	390998	-5.5642	-5.5322	8.27
391000	-5.9752	390999	391000	-6.0112	-5.9409	8.48
391003	-6.7897	391003	391003	-6.8107	-6.728	8.69
391005	-5.6035	391005	391006	-5.675	-5.5899	8.9
391009	-5.2494	391009	391010	-5.2601	-5.2444	9.11
391012	-5.4677	391012	391012	-5.469	-5.4515	9.32
391014	-5.487	391014	391015	-5.4877	-5.4833	9.52
391018	-5.3979	391017	391018	-5.4024	-5.3928	9.73
391020	-5.2999	391020	391021	-5.3104	-5.2972	9.94
391025	-5.6929	391025	391025	-5.6969	-5.68	10.15
391027	-5.574	391027	391028	-5.5799	-5.5715	10.36
391031	-5.7358	391031	391031	-5.7402	-5.7202	10.57
391034	-5.3126	391034	391034	-5.3322	-5.3103	10.78
391038	-5.2612	391038	391038	-5.2629	-5.2608	10.99
391043	-5.2823	391043	391043	-5.2873	-5.2814	11.2
391047	-5.4084	391047	391047	-5.4301	-5.4028	11.41
391051	-5.9467	391051	391051	-5.9528	-5.9313	11.62
391054	-5.7158	391054	391054	-5.7295	-5.6878	11.83
391057	-5.3043	391057	391057	-5.3257	-5.2984	12.03
391060	-5.4921	391059	391060	-5.4951	-5.4845	12.24
391063	-5.3399	391063	391063	-5.3485	-5.3288	12.45
391067	-5.1038	391066	391067	-5.1152	-5.0996	12.66
391069	-5.3304	391069	391069	-5.3664	-5.313	12.87
391072	-6.0698	391072	391072	-6.084	-6.0386	13.08
391074	-5.5598	391074	391075	-5.5935	-5.5529	13.29
391077	-5.4412	391077	391077	-5.4545	-5.4373	13.5
391080	-5.6915	391080	391080	-5.6968	-5.676	13.71
391082	-5.7763	391082	391083	-5.7783	-5.7719	13.92
391086	-5.8222	391086	391086	-5.8435	-5.8198	14.13
391089	-6.2406	391089	391089	-6.2466	-6.2249	14.33
391092	-5.9822	391092	391093	-5.9943	-5.9752	14.54
391095	-5.8518	391095	391096	-5.8569	-5.8503	14.75
391099	-5.9277	391099	391099	-5.9461	-5.9234	14.96
391101	-6.1542	391101	391101	-6.1683	-6.1366	15.17
391103	-6.3309	391103	391104	-6.3938	-6.3192	15.38
391106	-7.3516	391106	391106	-7.3723	-7.2989	15.59
391109	-6.4328	391109	391110	-6.4774	-6.4031	15.8
391112	-5.9264	391112	391112	-5.958	-5.9209	16.01
391116	-6.1191	391116	391116	-6.1301	-6.1103	16.22
391119	-6.2675	391119	391119	-6.2737	-6.215	16.43
391120	-5.7227	391120	391120	-5.7705	-5.7077	16.63
391123	-6.208	391123	391123	-6.2208	-6.1781	16.84
391126	-5.5202	391126	391126	-5.5504	-5.5104	17.05
391128	-5.7638	391128	391128	-5.8023	-5.7409	17.26
391131	-6.4578	391131	391132	-6.4692	-6.4312	17.47
391134	-5.7904	391134	391135	-5.8163	-5.782	17.68
391138	-6.2714	391138	391139	-6.2791	-6.2517	17.89
391141	-5.7219	391141	391142	-5.7463	-5.7192	18.1
391145	-5.7973	391144	391145	-5.7987	-5.7942	18.31
391149	-5.6868	391149	391149	-5.6908	-5.6861	18.52
391152	-5.7077	391152	391152	-5.712	-5.7064	18.73
391154	-5.7806	391154	391155	-5.7882	-5.7767	18.93
391158	-5.959	391158	391158	-5.9902	-5.9499	19.14
391161	-6.4314	391161	391161	-6.4352	-6.4058	19.35
391164	-6.3394	391163	391164	-6.3446	-6.3329	19.56
391166	-6.2417	391166	391166	-6.2489	-6.1314	19.77
391168	-4.7509	391168	391168	-4.8423	-4.7212	19.98
391171	-5.6571	391170	391171	-5.6705	-5.6135	20.19
391174	-5.1239	391173	391174	-5.1505	-5.0963	20.4
391176	-4.7193	391176	391176	-4.7463	-4.7149	20.61
391177	-4.7854	391177	391177	-4.7996	-4.7786	20.82
391180	-5.025	391180	391180	-5.0375	-5.0097	21.03
391184	-5.2727	391184	391184	-5.2779	-5.2583	21.23
391187	-4.8933	391187	391187	-4.906	-4.8882	21.44
391190	-5.0855	391190	391190	-5.108	-5.0719	21.65
391194	-5.5378	391194	391194	-5.5439	-5.5169	21.86
391197	-5.6671	391197	391198	-5.6695	-5.6616	22.07
391201	-5.721	391201	391201	-5.7221	-5.7172	22.28
391204	-5.6572	391203	391204	-5.6689	-5.6547	22.49
391206	-5.8892	391206	391206	-5.9036	-5.8746	22.7
391209	-6.0892	391209	391209	-6.0913	-6.0779	22.91
391213	-5.9988	391212	391213	-6.0017	-5.9976	23.12
391217	-6.0869	391217	391217	-6.0876	-6.0841	23.33
391220	-6.0517	391220	391221	-6.0531	-6.0496	23.53
391223	-6.0091	391223	391224	-6.0112	-6.0001	23.74
391227	-5.822	391226	391227	-5.83	-5.8188	23.95
391230	-6.0364	391230	391230	-6.1192	-6.0242	24.16
391233	-7.4217	391233	391233	-7.4567	-7.3432	24.37
391236	-8.0267	391236	391237	-8.0285	-7.9994	24.58
391240	-8.0705	391240	391240	-8.0709	-8.0686	24.79
391244	-8.0544	391244	391244	-8.0617	-8.0537	25
391247	-8.2097	391247	391247	-8.2113	-8.2027	25.21
391249	-8.1758	391249	391250	-8.178	-8.1642	25.42
391252	-7.9433	391252	391253	-7.9537	-7.9418	25.63
391255	-7.9809	391255	391255	-7.9819	-7.9783	25.83
391257	-7.9926	391257	391257	-8.0033	-7.9918	26.04
391259	-8.0835	391259	391259	-8.0886	-8.0648	26.25
391261	-7.7576	391261	391261	-7.7844	-7.7539	26.46
391264	-7.6937	391264	391264	-7.7027	-7.6917	26.67
391266	-7.7768	391265	391266	-7.7777	-7.7686	26.88
391269	-7.7492	391269	391269	-7.7507	-7.7426	27.09
391272	-7.6073	391272	391273	-7.6216	-7.6041	27.3
391274	-7.8328	391274	391274	-7.8349	-7.8149	27.51
391277	-7.8632	391277	391277	-7.8648	-7.8479	27.72
391279	-7.6452	391279	391280	-7.6595	-7.5958	27.93
391281	-7.1453	391281	391281	-7.1924	-7.1388	28.13
391284	-7.2988	391284	391284	-7.3002	-7.2918	28.34
391288	-7.2525	391288	391288	-7.2549	-7.2433	28.55
391291	-7.0497	391291	391291	-7.0587	-7.0454	28.76
391296	-6.9222	391296	391296	-6.9267	-6.9203	28.97
391300	-7.092	391300	391300	-7.0942	-7.0846	29.18
391303	-7.124	391303	391303	-7.1259	-7.0756	29.39
391306	-6.2862	391306	391306	-6.3364	-6.2601	29.6
391309	-5.8661	391309	391309	-5.8928	-5.8367	29.81
391313	-5.2078	391312	391313	-5.2291	-5.2014	30.02
391315	-5.3895	391314	391315	-5.3934	-5.3794	30.23
391316	-5.3052	391316	391316	-5.3168	-5.2985	30.43
391318	-5.213	391318	391319	-5.2186	-5.1207	30.64
391321	-3.8048	391321	391321	-3.8902	-3.793	30.85
391324	-4.1443	391324	391324	-4.2024	-4.1249	31.06
391328	-5.376	391328	391328	-5.3872	-5.322	31.27
391331	-5.5785	391331	391331	-5.6051	-5.5675	31.48
391333	-5.9645	391333	391333	-5.9755	-5.9404	31.69
391336	-5.4924	391336	391336	-5.5174	-5.4891	31.9
391339	-5.5912	391339	391339	-5.5939	-5.5827	32.11
391342	-5.415	391341	391342	-5.4446	-5.4092	32.32
391344	-6.087	391344	391345	-6.0985	-6.0588	32.53
391347	-5.5574	391347	391347	-5.588	-5.5432	32.74
391349	-5.9692	391349	391349	-5.9717	-5.927	32.94
391352	-6.0222	391352	391352	-6.0247	-6.0198	33.15
391355	-6.0581	391355	391355	-6.0592	-6.0545	33.36
391358	-5.9689	391358	391358	-5.973	-5.9673	33.57
391362	-6.0502	391361	391362	-6.0655	-6.0463	33.78
391364	-6.3233	391364	391364	-6.3468	-6.3047	33.99
391366	-6.5999	391366	391366	-6.6092	-6.5746	34.2
391368	-6.2139	391368	391368	-6.2411	-6.2025	34.41
391371	-6.7328	391371	391371	-6.7421	-6.7056	34.62
391373	-6.4452	391373	391373	-6.4598	-6.4389	34.83
391376	-6.7787	391376	391376	-6.7869	-6.7589	35.04
391379	-6.3913	391378	391379	-6.4117	-6.3855	35.24
391382	-6.6231	391382	391382	-6.6302	-6.5921	35.45
391385	-5.9171	391385	391385	-5.9511	-5.9119	35.66
391387	-6.0201	391387	391387	-6.0238	-6.0097	35.87
391390	-5.7998	391390	391390	-5.8163	-5.7938	36.08
391393	-6.2277	391393	391393	-6.2342	-6.2093	36.29
391396	-5.9612	391395	391396	-5.9779	-5.9547	36.5
391399	-6.3872	391398	391399	-6.3922	-6.3707	36.71
391401	-6.1948	391401	391401	-6.2139	-6.1889	36.92
391405	-6.69	391404	391405	-6.6981	-6.6716	37.13
391408	-6.2194	391408	391408	-6.2393	-6.2108	37.34
391411	-6.5777	391411	391411	-6.5823	-6.5604	37.54
391415	-6.3718	391414	391415	-6.382	-6.3682	37.75
391417	-6.6232	391417	391418	-6.6281	-6.6119	37.96
391421	-6.3243	391421	391421	-6.3421	-6.318	38.17
391424	-6.7794	391424	391424	-6.7906	-6.7521	38.38
391427	-6.2401	391427	391427	-6.2676	-6.234	38.59
391429	-6.4087	391429	391429	-6.4108	-6.4002	38.8
391432	-6.3413	391432	391432	-6.3632	-6.3383	39.01
391435	-6.7932	391435	391436	-6.8002	-6.7769	39.22
391438	-6.5134	391437	391438	-6.5302	-6.5109	39.43
391440	-6.5665	391440	391440	-6.5683	-6.5593	39.64
391443	-6.4419	391443	391443	-6.469	-6.4365	39.84
391446	-7.1411	391446	391446	-7.1556	-7.1043	40.05
391448	-6.7146	391447	391448	-6.7489	-6.7033	40.26
391451	-7.3424	391451	391452	-7.3512	-7.3218	40.47
391455	-6.7947	391454	391455	-6.8148	-6.7864	40.68
391456	-7.005	391456	391456	-7.0106	-6.9818	40.89
391460	-6.7784	391460	391460	-6.7863	-6.7754	41.1
391463	-6.8962	391462	391463	-6.8987	-6.8901	41.31
391464	-6.824	391464	391464	-6.838	-6.8196	41.52
391467	-7.0917	391467	391467	-7.0957	-7.0778	41.73
391471	-6.8752	391471	391471	-6.8904	-6.8705	41.94
391474	-7.1635	391474	391474	-7.1733	-7.125	42.14
391477	-6.2768	391477	391477	-6.3135	-6.261	42.35
391480	-7.0297	391479	391480	-7.0338	-6.9931	42.56
391482	-6.9177	391482	391483	-6.9241	-6.9093	42.77
391485	-6.7762	391485	391485	-6.7856	-6.7659	42.98
391488	-6.6086	391488	391488	-6.642	-6.6023	43.19
391491	-7.2488	391491	391491	-7.2574	-7.2225	43.4
391493	-7.0401	391493	391493	-7.0557	-7.0338	43.61
391496	-7.4544	391496	391497	-7.4618	-7.4372	43.82
391499	-7.0202	391499	391500	-7.0373	-7.012	44.03
391502	-7.3263	391501	391502	-7.3339	-7.3087	44.24
391504	-6.9512	391504	391504	-6.9764	-6.9401	44.44
391506	-7.27	391506	391506	-7.2834	-7.2335	44.65
391508	-6.6467	391508	391508	-6.6908	-6.6401	44.86
391511	-6.7976	391511	391511	-6.8073	-6.6164	45.07
391512	-5.9348	391512	391512	-6.0914	-5.9064	45.28
391514	-6.6462	391514	391514	-6.6595	-6.6132	45.49
391516	-6.3272	391516	391516	-6.3561	-6.3159	45.7
391519	-6.9199	391519	391519	-6.9317	-6.8907	45.91
391522	-6.3927	391522	391522	-6.4245	-6.3804	46.12
391525	-6.9935	391524	391525	-7.0018	-6.9646	46.33
391528	-6.6555	391527	391528	-6.6721	-6.6492	46.54
391530	-7.0321	391530	391531	-7.041	-7.0097	46.74
391533	-6.5663	391533	391533	-6.591	-6.556	46.95
391535	-6.9502	391535	391535	-6.9612	-6.9143	47.16
391538	-6.1686	391538	391538	-6.2114	-6.1574	47.37
391540	-6.4276	391540	391540	-6.4351	-6.4105	47.58
391542	-6.1433	391542	391542	-6.1733	-6.1315	47.79
391545	-6.7487	391545	391545	-6.7577	-6.7167	48
391547	-6.5127	391547	391547	-6.5329	-6.5096	48.21
391550	-6.4588	391550	391550	-6.462	-6.4483	48.42
391552	-6.3309	391552	391552	-6.3717	-6.324	48.63
391554	-6.8706	391554	391554	-6.8816	-6.8362	48.84
391556	-6.5665	391556	391557	-6.6056	-6.5559	49.04
391558	-7.231	391558	391559	-7.2473	-7.1924	49.25
391560	-6.7085	391560	391560	-6.7512	-6.7055	49.46
391564	-6.6602	391564	391564	-6.6626	-6.6536	49.67
391567	-6.549	391567	391567	-6.5586	-6.5461	49.88
391570	-6.7346	391570	391570	-6.7407	-6.7147	50.09
391572	-6.3269	391572	391573	-6.3455	-6.3219	50.3
391575	-6.4931	391575	391575	-6.4956	-6.4846	50.51
391579	-6.3906	391579	391579	-6.4027	-6.3879	50.72
391584	-6.7568	391584	391584	-6.7633	-6.735	51.06
391586	-6.3492	391586	391586	-6.3755	-6.3412	51.4
391589	-6.5922	391589	391589	-6.5972	-6.5811	51.61
391591	-6.4732	391591	391591	-6.4869	-6.4678	51.82
391593	-6.8154	391593	391594	-6.8227	-6.7984	52.03
391596	-6.4165	391596	391596	-6.4354	-6.4085	52.24
391599	-6.8018	391599	391599	-6.8037	-6.7767	52.45
391602	-6.7699	391602	391602	-6.8018	-6.768	52.66
391604	-7.118	391604	391604	-7.1229	-7.0923	52.87
391607	-6.9617	391607	391607	-6.9879	-6.9563	53.08
391609	-7.3206	391609	391609	-7.3323	-7.2925	53.3
391611	-6.8297	391611	391612	-6.8607	-6.8276	53.51
391613	-6.8064	391613	391613	-6.8562	-6.8042	53.72
391615	-7.3062	391615	391615	-7.3122	-7.2587	53.93
391618	-7.1485	391618	391618	-7.1559	-7.1462	54.14
391621	-7.2269	391621	391621	-7.2406	-7.2217	54.35
391624	-7.4641	391624	391624	-7.4689	-7.4526	54.56
391626	-7.2753	391626	391627	-7.2848	-7.2711	54.77
391630	-7.5116	391629	391630	-7.518	-7.4804	54.98
391632	-6.9028	391632	391632	-6.9479	-6.8869	55.19
391636	-6.6366	391635	391636	-6.6621	-6.6306	55.41
391639	-7.2852	391639	391639	-7.2935	-7.248	55.62
391642	-7.4234	391642	391642	-7.4261	-7.4149	55.83
391644	-7.4575	391644	391645	-7.4591	-7.4466	56.04
391647	-7.2197	391647	391648	-7.2308	-7.2021	56.25
391649	-7.0146	391649	391649	-7.0345	-7.0079	56.46
391651	-6.9333	391651	391652	-6.965	-6.9297	56.67
391654	-7.5881	391654	391655	-7.5936	-7.5588	56.88
391657	-7.4484	391657	391657	-7.4584	-7.4315	57.09
391661	-7.1293	391660	391661	-7.141	-7.1271	57.3
391663	-7.1909	391663	391663	-7.2209	-7.1864	57.52
391666	-7.6843	391666	391666	-7.6924	-7.6535	57.73
391668	-7.7728	391668	391668	-7.7772	-7.7459	57.94
391671	-7.2343	391671	391671	-7.262	-7.2311	58.15
391675	-7.3367	391675	391675	-7.3376	-7.3324	58.36
391678	-7.3017	391678	391678	-7.3031	-7.2518	58.57
391681	-6.3738	391680	391681	-6.5176	-6.3369	58.78
391684	-6.6791	391683	391686	-6.6807	-6.5382	58.99
391688	-6.6824	391685	391691	-6.8151	-6.678	59.2
391692	-6.7653	391687	391697	-6.903	-6.697	59.41
391696	-6.7762	391689	391704	-6.9691	-6.6987	59.63
391702	-6.7671	391691	391712	-6.9734	-6.6825	59.84
391708	-6.8473	391693	391720	-6.9767	-6.6587	60.05
391715	-6.9163	391694	391730	-6.9822	-6.6304	60.26
391722	-6.8457	391696	391742	-6.9699	-6.5949	60.47
391730	-6.7558	391697	391755	-6.9025	-6.5511	60.68
391740	-6.7478	391698	391769	-6.8644	-6.5093	60.89
391749	-6.7759	391699	391786	-6.8636	-6.5027	61.1

## Sheet: d18O
STALAGMITE S-12-4 stable isotope record							Blue numbers are COPRA OUTPUT
		am 5, 5kMC, cubic from COPRA										d18O
sample ID	Distance from stal top (mm)	yrs BP	kyr BP	yrs AD	growth rate (mm/yr)	Age: 2.5%-Quantile	Age: 97.5%-Quantile			lower age conf int. 2s (kyrs BP)	upper age conf. int. 2s kyrs BP)	d18O permil VPDB, original	d18O permil VPDB, median	z-score	lower d18O conf int. (2s)	higher d18O conf int. (2s)
	4.11	390948	390.948	-388998		390948	390948			390.948	390.948	-9.04558	-9.047		-9.0501	-9.0456
	4.72	390956	390.956	-389006	0.0743087	390956	390957			390.956	390.957	-9.23329	-9.2333		-9.2364	-9.2299
	4.92	390959	390.959	-389009	0.0659174	390959	390960			390.959	390.96	-9.29772	-9.2978		-9.3023	-9.2944
	5.13	390961	390.961	-389011	0.112782	390961	390961			390.961	390.961	-9.35797	-9.3566		-9.3579	-9.3531
	5.34	390963	390.963	-389013	0.109335	390963	390963			390.963	390.963	-9.32139	-9.3244		-9.4122	-9.3215
	5.55	390965	390.965	-389015	0.0985129	390965	390966			390.965	390.966	-10.4717	-10.4491		-10.4705	-10.3926
	5.76	390968	390.968	-389018	0.0853381	390968	390968			390.968	390.968	-9.59204	-9.5997		-9.6518	-9.5924
	5.97	390972	390.972	-389022	0.0501457	390972	390972			390.972	390.972	-9.85583	-9.8544		-9.8558	-9.8445
	6.18	390975	390.975	-389025	0.0836853	390974	390975			390.974	390.975	-9.82598	-9.8262		-9.8278	-9.826
	6.39	390977	390.977	-389027	0.0928628	390977	390977			390.977	390.977	-9.82983	-9.8299		-9.8391	-9.8295
	6.6	390981	390.981	-389031	0.0546008	390980	390981			390.98	390.981	-10.0391	-10.0391		-10.04	-10.0303
	6.81	390983	390.983	-389033	0.0761311	390983	390984			390.983	390.984	-10.0558	-10.055		-10.0558	-10.0376
	7.02	390986	390.986	-389036	0.0958773	390985	390986			390.985	390.986	-9.80192	-9.802		-9.82	-9.7982
	7.22	390988	390.988	-389038	0.0933707	390988	390988			390.988	390.988	-9.75062	-9.7532		-9.7668	-9.7507
	7.43	390989	390.989	-389039	0.121472	390989	390990			390.989	390.99	-9.93617	-9.9353		-9.9361	-9.9204
	7.64	390991	390.991	-389041	0.109741	390991	390992			390.991	390.992	-9.92328	-9.9239		-9.9279	-9.9233
	7.85	390993	390.993	-389043	0.125253	390993	390993			390.993	390.993	-9.97398	-9.9721		-9.9739	-9.9682
	8.06	390996	390.996	-389046	0.0763831	390996	390996			390.996	390.996	-9.90217	-9.9031		-9.9067	-9.9022
	8.27	390998	390.998	-389048	0.112673	390997	390998			390.997	390.998	-9.92034	-9.9197		-9.9203	-9.9182
	8.48	391000	391	-389050	0.106577	390999	391000			390.999	391	-9.89238	-9.8939		-9.9029	-9.8924
	8.69	391003	391.003	-389053	0.0628611	391003	391003			391.003	391.003	-10.1314	-10.1274		-10.1312	-10.1181
	8.9	391005	391.005	-389055	0.0845581	391005	391006			391.005	391.006	-10.0084	-10.0084		-10.0159	-10.0001
	9.11	391009	391.009	-389059	0.0525591	391009	391010			391.009	391.01	-9.79503	-9.795		-9.8029	-9.7818
	9.32	391012	391.012	-389062	0.0895331	391012	391012			391.012	391.012	-9.59945	-9.5995		-9.6132	-9.5988
	9.52	391014	391.014	-389064	0.076266	391014	391015			391.014	391.015	-9.58879	-9.5893		-9.5969	-9.5888
	9.73	391018	391.018	-389068	0.0675893	391017	391018			391.017	391.018	-9.7513	-9.7514		-9.7602	-9.7433
	9.94	391020	391.02	-389070	0.0718587	391020	391021			391.02	391.021	-9.92727	-9.9272		-9.9295	-9.9183
	10.15	391025	391.025	-389075	0.0470989	391025	391025			391.025	391.025	-9.99251	-9.99		-9.9924	-9.9584
	10.36	391027	391.027	-389077	0.0824143	391027	391028			391.027	391.028	-9.50658	-9.5133		-9.5344	-9.5069
	10.57	391031	391.031	-389081	0.0639795	391031	391031			391.031	391.031	-9.81428	-9.8143		-9.8156	-9.7986
	10.78	391034	391.034	-389084	0.0598239	391034	391034			391.034	391.034	-9.84272	-9.8416		-9.8427	-9.8237
	10.99	391038	391.038	-389088	0.0523743	391038	391038			391.038	391.038	-9.39675	-9.3971		-9.4149	-9.3949
	11.2	391043	391.043	-389093	0.0465395	391043	391043			391.043	391.043	-9.34664	-9.3481		-9.3607	-9.3467
	11.41	391047	391.047	-389097	0.0523195	391047	391047			391.047	391.047	-9.69467	-9.6949		-9.7119	-9.6797
	11.62	391051	391.051	-389101	0.0482603	391051	391051			391.051	391.051	-10.1235	-10.1184		-10.1233	-10.1055
	11.83	391054	391.054	-389104	0.0690949	391054	391054			391.054	391.054	-9.91826	-9.9185		-9.9296	-9.9146
	12.03	391057	391.057	-389107	0.0768965	391057	391057			391.057	391.057	-9.86546	-9.8665		-9.8692	-9.8655
	12.24	391060	391.06	-389110	0.0743126	391059	391060			391.059	391.06	-9.91631	-9.9144		-9.9162	-9.8988
	12.45	391063	391.063	-389113	0.0646671	391063	391063			391.063	391.063	-9.55257	-9.5544		-9.5726	-9.5526
	12.66	391067	391.067	-389117	0.0564789	391066	391067			391.066	391.067	-9.60525	-9.6052		-9.6152	-9.6031
	12.87	391069	391.069	-389119	0.0951992	391069	391069			391.069	391.069	-9.75242	-9.7524		-9.7547	-9.7411
	13.08	391072	391.072	-389122	0.0612924	391072	391072			391.072	391.072	-9.79994	-9.7982		-9.7999	-9.7828
	13.29	391074	391.074	-389124	0.096565	391074	391075			391.074	391.075	-9.5771	-9.5788		-9.5926	-9.5772
	13.5	391077	391.077	-389127	0.0779568	391077	391077			391.077	391.077	-9.6201	-9.6201		-9.6353	-9.6172
	13.71	391080	391.08	-389130	0.0784284	391080	391080			391.08	391.08	-9.84687	-9.8468		-9.8558	-9.8327
	13.92	391082	391.082	-389132	0.0776426	391082	391083			391.082	391.083	-9.99121	-9.9886		-9.9911	-9.9825
	14.13	391086	391.086	-389136	0.0625931	391086	391086			391.086	391.086	-9.82568	-9.8296		-9.8396	-9.8259
	14.33	391089	391.089	-389139	0.0603646	391089	391089			391.089	391.089	-10.0987	-10.095		-10.0985	-10.0841
	14.54	391092	391.092	-389142	0.063857	391092	391093			391.092	391.093	-9.95927	-9.9606		-9.9658	-9.9593
	14.75	391095	391.095	-389145	0.0693092	391095	391096			391.095	391.096	-10.0072	-10.0063		-10.0072	-10.0044
	14.96	391099	391.099	-389149	0.0587002	391099	391099			391.099	391.099	-9.94332	-9.9443		-9.9467	-9.9434
	15.17	391101	391.101	-389151	0.0970425	391101	391101			391.101	391.101	-9.97269	-9.9726		-9.974	-9.9706
	15.38	391103	391.103	-389153	0.0933748	391103	391104			391.103	391.104	-9.98987	-9.9899		-10.0231	-9.9887
	15.59	391106	391.106	-389156	0.0805091	391106	391106			391.106	391.106	-10.572	-10.5603		-10.5715	-10.5317
	15.8	391109	391.109	-389159	0.0612316	391109	391110			391.109	391.11	-10.0824	-10.0825		-10.104	-10.0704
	16.01	391112	391.112	-389162	0.0863096	391112	391112			391.112	391.112	-9.89256	-9.8955		-9.9057	-9.8927
	16.22	391116	391.116	-389166	0.0507823	391116	391116			391.116	391.116	-10.0196	-10.0196		-10.0361	-10.0142
	16.43	391119	391.119	-389169	0.0798479	391118	391119			391.118	391.119	-10.2536	-10.2456		-10.2533	-10.2167
	16.63	391120	391.12	-389170	0.136724	391120	391120			391.12	391.12	-9.89421	-9.9073		-9.9356	-9.8948
	16.84	391123	391.123	-389173	0.0722171	391123	391123			391.123	391.123	-10.4347	-10.4204		-10.4341	-10.3906
	17.05	391126	391.126	-389176	0.0678514	391126	391126			391.126	391.126	-9.71276	-9.7204		-9.7535	-9.7131
	17.26	391128	391.128	-389178	0.106827	391128	391128			391.128	391.128	-9.86392	-9.8638		-9.9071	-9.8502
	17.47	391131	391.131	-389181	0.0638958	391131	391132			391.131	391.132	-10.6296	-10.6176		-10.629	-10.5897
	17.68	391134	391.134	-389184	0.0704793	391134	391135			391.134	391.135	-9.98592	-9.9911		-10.0193	-9.9862
	17.89	391138	391.138	-389188	0.0507909	391138	391139			391.138	391.139	-10.204	-10.2011		-10.2039	-10.195
	18.1	391142	391.142	-389192	0.0699208	391141	391142			391.141	391.142	-10.0506	-10.0506		-10.0579	-10.0475
	18.31	391145	391.145	-389195	0.0678316	391144	391145			391.144	391.145	-9.98727	-9.9891		-9.9963	-9.9874
	18.52	391149	391.149	-389199	0.0501337	391149	391149			391.149	391.149	-10.2367	-10.2317		-10.2365	-10.2161
	18.73	391152	391.152	-389202	0.0713994	391152	391152			391.152	391.152	-9.89002	-9.8932		-9.9093	-9.8902
	18.93	391154	391.154	-389204	0.0737626	391154	391155			391.154	391.155	-9.97618	-9.9763		-9.9869	-9.9717
	19.14	391158	391.158	-389208	0.0587955	391158	391158			391.158	391.158	-10.2301	-10.2246		-10.2298	-10.2106
	19.35	391161	391.161	-389211	0.075507	391161	391161			391.161	391.161	-9.94412	-9.9492		-9.9616	-9.9444
	19.56	391164	391.164	-389214	0.0757303	391163	391164			391.163	391.164	-10.1464	-10.1411		-10.1462	-10.1249
	19.77	391166	391.166	-389216	0.095113	391166	391166			391.166	391.166	-9.82861	-9.8283		-9.8525	-9.8095
	19.98	391168	391.168	-389218	0.091683	391168	391168			391.168	391.168	-9.55582	-9.5647		-9.5859	-9.5563
	20.19	391171	391.171	-389221	0.0825537	391170	391171			391.17	391.171	-9.97484	-9.9687		-9.9745	-9.9483
	20.4	391174	391.174	-389224	0.0722345	391173	391174			391.173	391.174	-9.73283	-9.7325		-9.7449	-9.7165
	20.61	391176	391.176	-389226	0.0909012	391176	391176			391.176	391.176	-9.46533	-9.465		-9.4853	-9.4522
	20.82	391177	391.177	-389227	0.140449	391177	391177			391.177	391.177	-9.34451	-9.3492		-9.3594	-9.3448
	21.03	391180	391.18	-389230	0.074845	391180	391180			391.18	391.18	-9.59567	-9.5955		-9.5963	-9.58
	21.23	391184	391.184	-389234	0.0542991	391184	391184			391.184	391.184	-9.60839	-9.608		-9.6084	-9.6051
	21.44	391187	391.187	-389237	0.0602202	391187	391187			391.187	391.187	-9.54027	-9.5403		-9.5435	-9.5371
	21.65	391190	391.19	-389240	0.0767965	391190	391190			391.19	391.19	-9.48621	-9.4862		-9.4899	-9.4789
	21.86	391194	391.194	-389244	0.0552268	391194	391194			391.194	391.194	-9.34603	-9.3497		-9.3643	-9.3462
	22.07	391197	391.197	-389247	0.0579902	391197	391198			391.197	391.198	-9.70946	-9.7085		-9.7094	-9.6935
	22.28	391201	391.201	-389251	0.0571242	391201	391201			391.201	391.201	-9.68169	-9.6817		-9.683	-9.6584
	22.49	391204	391.204	-389254	0.0837087	391203	391204			391.203	391.204	-9.35754	-9.3605		-9.3778	-9.3577
	22.7	391206	391.206	-389256	0.0814174	391206	391206			391.206	391.206	-9.43365	-9.4336		-9.4591	-9.4288
	22.91	391209	391.209	-389259	0.0853034	391209	391209			391.209	391.209	-9.78883	-9.786		-9.7887	-9.7663
	23.12	391213	391.213	-389263	0.0538973	391212	391213			391.212	391.213	-9.69119	-9.6924		-9.6953	-9.6912
	23.33	391217	391.217	-389267	0.0513171	391216	391217			391.216	391.217	-9.77231	-9.7711		-9.7723	-9.7683
	23.53	391220	391.22	-389270	0.0525583	391220	391221			391.22	391.221	-9.68095	-9.6809		-9.6845	-9.6787
	23.74	391223	391.223	-389273	0.0706761	391223	391224			391.223	391.224	-9.63522	-9.6351		-9.6376	-9.6216
	23.95	391227	391.227	-389277	0.0663843	391226	391227			391.226	391.227	-9.35138	-9.3568		-9.3687	-9.3517
	24.16	391230	391.23	-389280	0.063494	391230	391230			391.23	391.23	-9.69961	-9.6994		-9.726	-9.68
	24.37	391233	391.233	-389283	0.0657318	391233	391233			391.233	391.233	-10.181	-10.1812		-10.1932	-10.1537
	24.58	391236	391.236	-389286	0.0633179	391236	391237			391.236	391.237	-10.4134	-10.4135		-10.4154	-10.4028
	24.79	391240	391.24	-389290	0.059976	391240	391240			391.24	391.24	-10.4591	-10.4582		-10.459	-10.4564
	25	391244	391.244	-389294	0.0545795	391244	391244			391.244	391.244	-10.4096	-10.4104		-10.4123	-10.4096
	25.21	391247	391.247	-389297	0.0648048	391247	391247			391.247	391.247	-10.4576	-10.4553		-10.4575	-10.4297
	25.42	391249	391.249	-389299	0.0895103	391249	391250			391.249	391.25	-10.0878	-10.088		-10.1116	-10.0842
	25.63	391252	391.252	-389302	0.0689044	391252	391253			391.252	391.253	-10.0226	-10.0252		-10.048	-10.0227
	25.83	391255	391.255	-389305	0.0764117	391255	391255			391.255	391.255	-10.4698	-10.4604		-10.4693	-10.4371
	26.04	391257	391.257	-389307	0.0921619	391257	391257			391.257	391.257	-10.1646	-10.1778		-10.2406	-10.1653
	26.25	391259	391.259	-389309	0.152395	391259	391259			391.259	391.259	-10.8386	-10.8164		-10.8376	-10.7607
	26.46	391261	391.261	-389311	0.0937919	391261	391261			391.261	391.261	-10.1407	-10.1593		-10.2021	-10.1419
	26.67	391264	391.264	-389314	0.0649974	391264	391264			391.264	391.264	-11.0313	-11.0082		-11.0303	-10.943
	26.88	391266	391.266	-389316	0.155165	391265	391266			391.265	391.266	-10.3321	-10.3407		-10.4032	-10.3324
	27.09	391269	391.269	-389319	0.0646194	391269	391269			391.269	391.269	-10.5926	-10.5926		-10.5932	-10.5792
	27.3	391272	391.272	-389322	0.0570916	391272	391273			391.272	391.273	-10.6063	-10.6063		-10.6159	-10.6058
	27.51	391274	391.274	-389324	0.111666	391274	391274			391.274	391.274	-10.7276	-10.7227		-10.7274	-10.7066
	27.72	391277	391.277	-389327	0.0774279	391277	391277			391.277	391.277	-10.3747	-10.3863		-10.4206	-10.3753
	27.93	391279	391.279	-389329	0.0898204	391279	391280			391.279	391.28	-10.9582	-10.9364		-10.9573	-10.8456
	28.13	391281	391.281	-389331	0.122466	391281	391281			391.281	391.281	-9.77198	-9.7899		-9.8955	-9.7728
	28.34	391284	391.284	-389334	0.0657565	391284	391284			391.284	391.284	-10.2533	-10.2434		-10.2529	-10.2196
	28.55	391288	391.288	-389338	0.0594345	391288	391288			391.288	391.288	-9.57099	-9.5711		-9.6025	-9.5599
	28.76	391291	391.291	-389341	0.0589971	391291	391291			391.291	391.291	-9.31987	-9.3201		-9.3311	-9.3059
	28.97	391296	391.296	-389346	0.0477881	391296	391296			391.296	391.296	-8.9544	-8.9587		-8.9684	-8.9546
	29.18	391300	391.3	-389350	0.0477446	391300	391300			391.3	391.3	-9.25159	-9.2516		-9.2794	-9.2398
	29.39	391303	391.303	-389353	0.0715308	391303	391303			391.303	391.303	-9.69975	-9.6899		-9.6992	-9.669
	29.6	391306	391.306	-389356	0.0692841	391306	391306			391.306	391.306	-9.26579	-9.2662		-9.2906	-9.2048
	29.81	391309	391.309	-389359	0.075339	391309	391309			391.309	391.309	-8.32783	-8.3345		-8.3858	-8.3281
	30.02	391313	391.313	-389363	0.0572082	391312	391313			391.312	391.313	-8.53552	-8.5355		-8.5468	-8.5273
	30.23	391315	391.315	-389365	0.0995544	391314	391315			391.314	391.315	-8.69623	-8.6962		-8.6981	-8.6845
	30.43	391316	391.316	-389366	0.15163	391316	391316			391.316	391.316	-8.71376	-8.7121		-8.7137	-8.6981
	30.64	391318	391.318	-389368	0.0866444	391318	391319			391.318	391.319	-8.50414	-8.5042		-8.5173	-8.4631
	30.85	391321	391.321	-389371	0.0876827	391321	391321			391.321	391.321	-7.85575	-7.8739		-7.9145	-7.8567
	31.06	391324	391.324	-389374	0.0668747	391324	391324			391.324	391.324	-8.96144	-8.9617		-8.9995	-8.8987
	31.27	391328	391.328	-389378	0.0543844	391328	391328			391.328	391.328	-9.80904	-9.8091		-9.8201	-9.7701
	31.48	391331	391.331	-389381	0.0714748	391331	391331			391.331	391.331	-10.0054	-10.0052		-10.0073	-9.9948
	31.69	391333	391.333	-389383	0.0911102	391333	391333			391.333	391.333	-10.0332	-10.0318		-10.0332	-10.0224
	31.9	391336	391.336	-389386	0.0774765	391336	391336			391.336	391.336	-9.877	-9.8769		-9.8864	-9.872
	32.11	391339	391.339	-389389	0.0664452	391339	391339			391.339	391.339	-9.77792	-9.778		-9.7833	-9.7728
	32.32	391342	391.342	-389392	0.0775824	391341	391342			391.341	391.342	-9.70251	-9.7046		-9.7099	-9.7026
	32.53	391344	391.344	-389394	0.0734163	391344	391345			391.344	391.345	-9.84946	-9.8466		-9.8493	-9.8397
	32.74	391347	391.347	-389397	0.0798661	391347	391347			391.347	391.347	-9.69038	-9.697		-9.7333	-9.6907
	32.94	391349	391.349	-389399	0.11713	391349	391349			391.349	391.349	-10.1097	-10.1097		-10.1102	-10.0678
	33.15	391352	391.352	-389402	0.0593187	391352	391352			391.352	391.352	-10.1208	-10.1208		-10.1322	-10.1202
	33.36	391355	391.355	-389405	0.0849034	391355	391355			391.355	391.355	-10.2942	-10.2888		-10.2941	-10.2746
	33.57	391358	391.358	-389408	0.0652133	391358	391358			391.358	391.358	-9.92526	-9.9252		-9.9459	-9.9072
	33.78	391362	391.362	-389412	0.0596489	391361	391362			391.361	391.362	-9.57494	-9.5783		-9.5903	-9.5751
	33.99	391364	391.364	-389414	0.0820986	391364	391364			391.364	391.364	-9.69144	-9.6914		-9.6937	-9.6834
	34.2	391366	391.366	-389416	0.100071	391366	391366			391.366	391.366	-9.71836	-9.7167		-9.7183	-9.7003
	34.41	391368	391.368	-389418	0.101957	391368	391368			391.368	391.368	-9.50403	-9.5124		-9.5386	-9.5044
	34.62	391371	391.371	-389421	0.0808283	391371	391371			391.371	391.371	-10.0096	-10.0004		-10.0093	-9.976
	34.83	391373	391.373	-389423	0.0846672	391373	391373			391.373	391.373	-9.7104	-9.7177		-9.7343	-9.7108
	35.04	391376	391.376	-389426	0.0735655	391376	391376			391.376	391.376	-10.1484	-10.1396		-10.148	-10.1206
	35.24	391379	391.379	-389429	0.0809094	391378	391379			391.378	391.379	-9.81936	-9.8266		-9.8453	-9.8198
	35.45	391382	391.382	-389432	0.0684574	391382	391382			391.382	391.382	-10.2632	-10.2543		-10.2627	-10.2358
	35.66	391385	391.385	-389435	0.0699557	391385	391385			391.385	391.385	-9.78736	-9.7971		-9.8193	-9.7878
	35.87	391387	391.387	-389437	0.0963082	391387	391387			391.387	391.387	-10.2045	-10.1941		-10.204	-10.1691
	36.08	391390	391.39	-389440	0.0744206	391390	391390			391.39	391.39	-9.79926	-9.8059		-9.8224	-9.7996
	36.29	391393	391.393	-389443	0.0690267	391393	391393			391.393	391.393	-10.0792	-10.0792		-10.0857	-10.0638
	36.5	391396	391.396	-389446	0.0734985	391395	391396			391.395	391.396	-10.1953	-10.1953		-10.2108	-10.1891
	36.71	391399	391.399	-389449	0.0717017	391398	391399			391.398	391.399	-10.4966	-10.4906		-10.4964	-10.4767
	36.92	391401	391.401	-389451	0.0782065	391401	391401			391.401	391.401	-10.1432	-10.1485		-10.1648	-10.1435
	37.13	391405	391.405	-389455	0.0617792	391404	391405			391.404	391.405	-10.3725	-10.3672		-10.3723	-10.3509
	37.34	391408	391.408	-389458	0.0658638	391408	391408			391.408	391.408	-9.9259	-9.9335		-9.9507	-9.9263
	37.54	391411	391.411	-389461	0.0691276	391411	391411			391.411	391.411	-10.24	-10.2362		-10.2398	-10.2231
	37.75	391415	391.415	-389465	0.0542229	391414	391415			391.414	391.415	-10.0647	-10.0673		-10.0729	-10.0648
	37.96	391417	391.417	-389467	0.0758068	391417	391418			391.417	391.418	-10.2056	-10.2029		-10.2055	-10.1968
	38.17	391421	391.421	-389471	0.061382	391421	391421			391.421	391.421	-10.0572	-10.0621		-10.0863	-10.0574
	38.38	391424	391.424	-389474	0.0652579	391424	391424			391.424	391.424	-10.6137	-10.6036		-10.6131	-10.5813
	38.59	391427	391.427	-389477	0.0775623	391427	391427			391.427	391.427	-10.2438	-10.2506		-10.2662	-10.2442
	38.8	391429	391.429	-389479	0.0807165	391429	391429			391.429	391.429	-10.5206	-10.5205		-10.5238	-10.5047
	39.01	391432	391.432	-389482	0.0731249	391432	391432			391.432	391.432	-10.5768	-10.5767		-10.5858	-10.5735
	39.22	391435	391.435	-389485	0.0655513	391435	391436			391.435	391.436	-10.7374	-10.7374		-10.741	-10.7299
	39.43	391438	391.438	-389488	0.0931718	391437	391438			391.437	391.438	-10.7915	-10.7895		-10.7915	-10.7816
	39.64	391440	391.44	-389490	0.081932	391440	391440			391.44	391.44	-10.629	-10.6291		-10.64	-10.6242
	39.84	391443	391.443	-389493	0.0789578	391443	391443			391.443	391.443	-10.5581	-10.5604		-10.5672	-10.5582
	40.05	391446	391.446	-389496	0.0608537	391446	391446			391.446	391.446	-10.7514	-10.7455		-10.7512	-10.7148
	40.26	391448	391.448	-389498	0.144938	391447	391448			391.447	391.448	-10.4268	-10.4366		-10.4617	-10.4274
hiatus 1	40.47	391451	391.451	-389501	0.0546278	391451	391452			391.451	391.452	-10.9909	-10.9841		-10.9906	-10.9675
	40.68	391455	391.455	-389505	0.0670927	391454	391455			391.454	391.455	-10.6505	-10.6583		-10.6806	-10.6508
	40.89	391456	391.456	-389506	0.161154	391456	391456			391.456	391.456	-10.9348	-10.9256		-10.9342	-10.8978
	41.1	391460	391.46	-389510	0.0541084	391460	391460			391.46	391.46	-10.5473	-10.5471		-10.5632	-10.5288
	41.31	391463	391.463	-389513	0.0742837	391462	391463			391.462	391.463	-10.2047	-10.2124		-10.2295	-10.2051
	41.52	391464	391.464	-389514	0.150322	391464	391464			391.464	391.464	-10.4438	-10.4439		-10.4592	-10.4145
	41.73	391467	391.467	-389517	0.0755314	391467	391467			391.467	391.467	-10.6804	-10.6804		-10.6843	-10.6654
	41.94	391471	391.471	-389521	0.0488452	391471	391471			391.471	391.471	-10.7801	-10.7784		-10.78	-10.7741
	42.14	391474	391.474	-389524	0.0762108	391474	391474			391.474	391.474	-10.7011	-10.7008		-10.7061	-10.6688
	42.35	391477	391.477	-389527	0.0703117	391477	391477			391.477	391.477	-10.0892	-10.0976		-10.1225	-10.0896
	42.56	391480	391.48	-389530	0.0737981	391479	391480			391.479	391.48	-10.4244	-10.4242		-10.4266	-10.4065
	42.77	391482	391.482	-389532	0.074877	391482	391483			391.482	391.483	-10.4658	-10.4645		-10.4658	-10.4582
	42.98	391485	391.485	-389535	0.0772826	391485	391485			391.485	391.485	-10.3393	-10.3401		-10.3479	-10.3393
	43.19	391488	391.488	-389538	0.068395	391488	391488			391.488	391.488	-10.3549	-10.3549		-10.3782	-10.354
	43.4	391491	391.491	-389541	0.068089	391491	391491			391.491	391.491	-10.7601	-10.7543		-10.7598	-10.7381
	43.61	391493	391.493	-389543	0.0996016	391493	391493			391.493	391.493	-10.6172	-10.6211		-10.6291	-10.6174
	43.82	391496	391.496	-389546	0.0664011	391496	391497			391.496	391.497	-10.8407	-10.8373		-10.8406	-10.8298
	44.03	391499	391.499	-389549	0.0713849	391499	391500			391.499	391.5	-10.6711	-10.6762		-10.6985	-10.6713
	44.24	391502	391.502	-389552	0.100062	391501	391502			391.501	391.502	-11.0733	-11.0665		-11.073	-11.0456
	44.44	391504	391.504	-389554	0.0808505	391504	391504			391.504	391.504	-10.8486	-10.8561		-10.8773	-10.849
	44.65	391506	391.506	-389556	0.117469	391506	391506			391.506	391.506	-11.1357	-11.1235		-11.1352	-11.0927
	44.86	391508	391.508	-389558	0.0969529	391508	391508			391.508	391.508	-10.5555	-10.5632		-10.604	-10.5559
	45.07	391511	391.511	-389561	0.0709076	391511	391511			391.511	391.511	-10.7594	-10.7498		-10.7591	-10.6746
	45.28	391512	391.512	-389562	0.266667	391512	391512			391.512	391.512	-10.3296	-10.3444		-10.4174	-10.3303
	45.49	391514	391.514	-389564	0.0828631	391514	391514			391.514	391.514	-10.7076	-10.6985		-10.7071	-10.6804
	45.7	391516	391.516	-389566	0.109466	391516	391516			391.516	391.516	-10.4234	-10.4235		-10.4476	-10.4213
	45.91	391519	391.519	-389569	0.0753931	391519	391519			391.519	391.519	-10.3891	-10.389		-10.3914	-10.3785
	46.12	391522	391.522	-389572	0.0650396	391522	391522			391.522	391.522	-10.1938	-10.1973		-10.2053	-10.194
	46.33	391525	391.525	-389575	0.0894645	391524	391525			391.524	391.525	-10.3211	-10.3179		-10.321	-10.3104
	46.54	391528	391.528	-389578	0.0677288	391527	391528			391.527	391.528	-10.1035	-10.1074		-10.1157	-10.1037
	46.74	391530	391.53	-389580	0.0731101	391530	391531			391.53	391.531	-10.306	-10.3014		-10.3058	-10.2903
	46.95	391533	391.533	-389583	0.085988	391533	391533			391.533	391.533	-10.074	-10.0808		-10.0996	-10.0744
	47.16	391535	391.535	-389585	0.0848039	391535	391535			391.535	391.535	-10.4449	-10.4417		-10.4448	-10.4214
	47.37	391538	391.538	-389588	0.077368	391538	391538			391.538	391.538	-10.3693	-10.3693		-10.3746	-10.3648
	47.58	391540	391.54	-389590	0.0924906	391540	391540			391.54	391.54	-10.3123	-10.3142		-10.3196	-10.3124
	47.79	391542	391.542	-389592	0.107853	391542	391542			391.542	391.542	-10.3977	-10.3968		-10.3977	-10.3908
	48	391545	391.545	-389595	0.0845445	391545	391545			391.545	391.545	-10.3807	-10.3807		-10.3819	-10.3766
	48.21	391547	391.547	-389597	0.0983422	391547	391547			391.547	391.547	-10.3247	-10.3246		-10.3295	-10.312
	48.42	391550	391.55	-389600	0.0715576	391550	391550			391.55	391.55	-10.1047	-10.1102		-10.123	-10.1049
	48.63	391552	391.552	-389602	0.0962861	391552	391552			391.552	391.552	-10.3426	-10.3403		-10.3425	-10.3221
	48.84	391554	391.554	-389604	0.100604	391554	391554			391.554	391.554	-10.3044	-10.3044		-10.3075	-10.2988
	49.04	391556	391.556	-389606	0.0822402	391556	391557			391.556	391.557	-10.2299	-10.2312		-10.2345	-10.2299
	49.25	391558	391.558	-389608	0.108634	391558	391559			391.558	391.559	-10.2708	-10.2708		-10.2752	-10.2678
	49.46	391560	391.56	-389610	0.111631	391560	391560			391.56	391.56	-10.3248	-10.3221		-10.3246	-10.3108
	49.67	391564	391.564	-389614	0.0568228	391564	391564			391.564	391.564	-9.99965	-10.0035		-10.0162	-9.9998
	49.88	391567	391.567	-389617	0.0656845	391567	391567			391.567	391.567	-10.1358	-10.1356		-10.1475	-10.1283
	50.09	391570	391.57	-389620	0.0805493	391570	391570			391.57	391.57	-10.3038	-10.3038		-10.308	-10.2923
	50.3	391572	391.572	-389622	0.0790544	391572	391573			391.572	391.573	-10.3707	-10.3706		-10.3709	-10.3671
	50.51	391575	391.575	-389625	0.0786605	391575	391575			391.575	391.575	-10.3745	-10.3744		-10.3745	-10.3738
	50.72	391579	391.579	-389629	0.0519853	391579	391579			391.579	391.579	-10.3579	-10.3586		-10.3682	-10.358
	51.06	391584	391.584	-389634	0.0742682	391584	391584			391.584	391.584	-10.6134	-10.6098		-10.6132	-10.6025
	51.4	391586	391.586	-389636	0.149405	391586	391586			391.586	391.586	-10.4554	-10.4555		-10.4679	-10.4392
	51.61	391589	391.589	-389639	0.069154	391589	391589			391.589	391.589	-10.1885	-10.1948		-10.209	-10.1887
	51.82	391591	391.591	-389641	0.127629	391591	391591			391.591	391.591	-10.3716	-10.368		-10.3714	-10.3545
	52.03	391593	391.593	-389643	0.0747624	391593	391594			391.593	391.594	-10.2527	-10.2562		-10.2712	-10.2529
	52.24	391596	391.596	-389646	0.0773766	391596	391596			391.596	391.596	-10.6001	-10.5956		-10.5998	-10.5782
	52.45	391599	391.599	-389649	0.075312	391599	391599			391.599	391.599	-10.4667	-10.4705		-10.4797	-10.4669
	52.66	391602	391.602	-389652	0.0725414	391602	391602			391.602	391.602	-10.6776	-10.6763		-10.6776	-10.6644
	52.87	391604	391.604	-389654	0.117129	391604	391604			391.604	391.604	-10.6595	-10.6595		-10.6611	-10.641
	53.08	391607	391.607	-389657	0.0639639	391607	391607			391.607	391.607	-10.2814	-10.2871		-10.3025	-10.2817
	53.3	391609	391.609	-389659	0.107192	391609	391609			391.609	391.609	-10.4247	-10.4194		-10.4244	-10.4064
	53.51	391611	391.611	-389661	0.0869529	391611	391612			391.611	391.612	-10.1938	-10.1939		-10.208	-10.1806
	53.72	391613	391.613	-389663	0.116576	391613	391613			391.613	391.613	-10.0337	-10.041		-10.0634	-10.0341
	53.93	391615	391.615	-389665	0.133997	391615	391615			391.615	391.615	-10.3256	-10.3258		-10.3353	-10.2945
	54.14	391618	391.618	-389668	0.0663843	391618	391618			391.618	391.618	-10.5081	-10.5081		-10.5119	-10.4969
	54.35	391621	391.621	-389671	0.0733522	391621	391621			391.621	391.621	-10.5666	-10.5667		-10.5791	-10.563
	54.56	391624	391.624	-389674	0.0651405	391624	391624			391.624	391.624	-10.7924	-10.7864		-10.7921	-10.7684
	54.77	391626	391.626	-389676	0.0906266	391626	391627			391.626	391.627	-10.4787	-10.485		-10.4999	-10.4791
	54.98	391630	391.63	-389680	0.0650759	391629	391630			391.629	391.63	-10.7723	-10.769		-10.7721	-10.7584
	55.19	391632	391.632	-389682	0.0855676	391632	391632			391.632	391.632	-10.6659	-10.666		-10.6737	-10.6561
	55.41	391636	391.636	-389686	0.061067	391635	391636			391.635	391.636	-10.4753	-10.4801		-10.4985	-10.4755
	55.62	391639	391.639	-389689	0.063592	391639	391639			391.639	391.639	-10.9604	-10.9514		-10.96	-10.93
	55.83	391642	391.642	-389692	0.0683038	391642	391642			391.642	391.642	-10.5262	-10.5349		-10.5552	-10.5266
	56.04	391644	391.644	-389694	0.0911419	391644	391644			391.644	391.644	-10.8186	-10.8142		-10.8184	-10.7986
	56.25	391647	391.647	-389697	0.0668641	391647	391648			391.647	391.648	-10.6584	-10.6582		-10.6661	-10.6338
	56.46	391649	391.649	-389699	0.124474	391649	391649			391.649	391.649	-10.3697	-10.37		-10.3989	-10.3347
	56.67	391651	391.651	-389701	0.0919842	391651	391652			391.651	391.652	-9.92144	-9.9313		-9.9531	-9.9219
	56.88	391654	391.654	-389704	0.0722867	391654	391655			391.654	391.655	-10.4534	-10.4533		-10.4572	-10.4256
	57.09	391657	391.657	-389707	0.0799117	391657	391657			391.657	391.657	-10.5196	-10.5169		-10.5195	-10.5025
	57.3	391661	391.661	-389711	0.0583333	391660	391661			391.66	391.661	-10.1962	-10.2027		-10.2224	-10.1965
	57.52	391663	391.663	-389713	0.087503	391663	391663			391.663	391.663	-10.6522	-10.6522		-10.6615	-10.6207
	57.73	391666	391.666	-389716	0.0703094	391666	391666			391.666	391.666	-10.8066	-10.8064		-10.8402	-10.7973
	57.94	391668	391.668	-389718	0.0987167	391668	391668			391.668	391.668	-11.1958	-11.1846		-11.1953	-11.1612
	58.15	391671	391.671	-389721	0.0698463	391671	391671			391.671	391.671	-10.6431	-10.6506		-10.6735	-10.6434
	58.36	391675	391.675	-389725	0.0576211	391675	391675			391.675	391.675	-10.9731	-10.9661		-10.9727	-10.9478
	58.57	391678	391.678	-389728	0.0607516	391678	391678			391.678	391.678	-10.4828	-10.4827		-10.5006	-10.4711
	58.78	391681	391.681	-389731	0.0808781	391680	391682			391.68	391.682	-10.2461	-10.2446		-10.2924	-10.1951
	58.99	391684	391.684	-389734	0.0678952	391683	391686			391.683	391.686	-10.0211	-10.0163		-10.1148	-9.8875
	59.2	391688	391.688	-389738	0.0578927	391685	391691			391.685	391.691	-9.81392	-9.854		-9.9501	-9.8153
	59.41	391692	391.692	-389742	0.0499976	391687	391697			391.687	391.697	-9.87111	-9.8706		-10.0939	-9.8226
	59.63	391697	391.697	-389747	0.0457304	391689	391704			391.689	391.704	-9.98389	-9.9498		-10.2886	-9.8671
	59.84	391702	391.702	-389752	0.0384637	391691	391712			391.691	391.712	-9.92609	-9.9773		-10.3208	-9.9299
	60.05	391708	391.708	-389758	0.0341652	391693	391721			391.693	391.721	-10.3478	-10.0408		-10.3275	-9.9289
	60.26	391715	391.715	-389765	0.0305606	391695	391731			391.695	391.731	-9.98238	-10.1826		-10.339	-9.985
	60.47	391723	391.723	-389773	0.0275056	391696	391742			391.696	391.742	-10.0166	-10.0645		-10.3318	-9.9834
	60.68	391731	391.731	-389781	0.0248933	391697	391755			391.697	391.755	-10.2076	-10.0269		-10.3323	-9.9843
	60.89	391740	391.74	-389790	0.0226408	391698	391770			391.698	391.77	-10.349	-10.145		-10.3348	-9.994
	61.1	391751	391.751	-389801	0.0206842	391699	391786			391.699	391.786	-9.93357	-10.2446		-10.343	-9.988

## Sheet: d13C
STALAGMITE S-12-4 stable isotope record							Blue numbers are COPRA OUTPUT
		am 5 cubic from COPRA										d13C
sample ID	Distance from stal top (mm)	yrs BP	kyr BP	yrs AD	growth rate (mm/yr)	Age: 2.5%-Quantile	Age: 97.5%-Quantile			lower age conf int. 2s (kyrs BP)	upper age conf. int. 2s kyrs BP)	d13C permil VPDB, original	d13C permil VPDB, median	z-score	lower d13C conf int. (2s)	higher d13C conf int. (2s)
	4.11	390948	390.948	-388998		390948	390948			390.948	390.948	-5.3833	-5.3842		-5.3862	-5.3833
	4.72	390956	390.956	-389006	0.0743087	390956	390957			390.956	390.957	-5.50448	-5.5044		-5.5108	-5.5023
	4.92	390959	390.959	-389009	0.0659174	390959	390960			390.959	390.96	-5.63366	-5.6336		-5.6374	-5.6273
	5.13	390961	390.961	-389011	0.112782	390961	390961			390.961	390.961	-5.68571	-5.6858		-5.7005	-5.6815
	5.34	390963	390.963	-389013	0.109335	390963	390963			390.963	390.963	-5.86647	-5.8663		-5.9551	-5.8516
	5.55	390965	390.965	-389015	0.0985129	390965	390966			390.965	390.966	-7.04366	-7.0164		-7.0425	-6.9559
	5.76	390968	390.968	-389018	0.0853381	390968	390968			390.968	390.968	-5.8892	-5.8893		-5.9693	-5.8892
	5.97	390972	390.972	-389022	0.0501457	390972	390972			390.972	390.972	-5.89073	-5.8906		-5.8907	-5.8832
	6.18	390975	390.975	-389025	0.0836853	390974	390975			390.974	390.975	-5.78454	-5.7868		-5.7921	-5.7846
	6.39	390977	390.977	-389027	0.0928628	390977	390977			390.977	390.977	-5.89503	-5.8951		-5.9027	-5.8867
	6.6	390981	390.981	-389031	0.0546008	390980	390981			390.98	390.981	-6.06706	-6.0671		-6.0692	-6.0598
	6.81	390983	390.983	-389033	0.0761311	390983	390984			390.983	390.984	-6.10583	-6.1058		-6.113	-6.1036
	7.02	390986	390.986	-389036	0.0958773	390985	390986			390.985	390.986	-6.20652	-6.2064		-6.2091	-6.1998
	7.22	390988	390.988	-389038	0.0933707	390988	390988			390.988	390.988	-6.24395	-6.2427		-6.2439	-6.2397
	7.43	390989	390.989	-389039	0.121472	390989	390990			390.989	390.99	-6.19537	-6.1954		-6.1994	-6.1855
	7.64	390991	390.991	-389041	0.109741	390991	390992			390.991	390.992	-6.06858	-6.0688		-6.0781	-6.0517
	7.85	390993	390.993	-389043	0.125253	390993	390993			390.993	390.993	-5.88526	-5.8852		-5.9044	-5.876
	8.06	390996	390.996	-389046	0.0763831	390996	390996			390.996	390.996	-5.75207	-5.7518		-5.7604	-5.7328
	8.27	390998	390.998	-389048	0.112673	390997	390998			390.997	390.998	-5.53173	-5.5407		-5.5642	-5.5322
	8.48	391000	391	-389050	0.106577	390999	391000			390.999	391	-5.97478	-5.9752		-6.0112	-5.9409
	8.69	391003	391.003	-389053	0.0628611	391003	391003			391.003	391.003	-6.81171	-6.7897		-6.8107	-6.728
	8.9	391005	391.005	-389055	0.0845581	391005	391006			391.005	391.006	-5.60366	-5.6035		-5.675	-5.5899
	9.11	391009	391.009	-389059	0.0525591	391009	391010			391.009	391.01	-5.2442	-5.2494		-5.2601	-5.2444
	9.32	391012	391.012	-389062	0.0895331	391012	391012			391.012	391.012	-5.46766	-5.4677		-5.469	-5.4515
	9.52	391014	391.014	-389064	0.076266	391014	391015			391.014	391.015	-5.4877	-5.487		-5.4877	-5.4833
	9.73	391018	391.018	-389068	0.0675893	391017	391018			391.017	391.018	-5.39794	-5.3979		-5.4024	-5.3928
	9.94	391020	391.02	-389070	0.0718587	391020	391021			391.02	391.021	-5.2971	-5.2999		-5.3104	-5.2972
	10.15	391025	391.025	-389075	0.0470989	391025	391025			391.025	391.025	-5.69708	-5.6929		-5.6969	-5.68
	10.36	391027	391.027	-389077	0.0824143	391027	391028			391.027	391.028	-5.5714	-5.574		-5.5799	-5.5715
	10.57	391031	391.031	-389081	0.0639795	391031	391031			391.031	391.031	-5.74036	-5.7358		-5.7402	-5.7202
	10.78	391034	391.034	-389084	0.0598239	391034	391034			391.034	391.034	-5.31244	-5.3126		-5.3322	-5.3103
	10.99	391038	391.038	-389088	0.0523743	391038	391038			391.038	391.038	-5.26078	-5.2612		-5.2629	-5.2608
	11.2	391043	391.043	-389093	0.0465395	391043	391043			391.043	391.043	-5.28225	-5.2823		-5.2873	-5.2814
	11.41	391047	391.047	-389097	0.0523195	391047	391047			391.047	391.047	-5.40837	-5.4084		-5.4301	-5.4028
	11.62	391051	391.051	-389101	0.0482603	391051	391051			391.051	391.051	-5.95305	-5.9467		-5.9528	-5.9313
	11.83	391054	391.054	-389104	0.0690949	391054	391054			391.054	391.054	-5.71568	-5.7158		-5.7295	-5.6878
	12.03	391057	391.057	-389107	0.0768965	391057	391057			391.057	391.057	-5.29811	-5.3043		-5.3257	-5.2984
	12.24	391060	391.06	-389110	0.0743126	391059	391060			391.059	391.06	-5.49522	-5.4921		-5.4951	-5.4845
	12.45	391063	391.063	-389113	0.0646671	391063	391063			391.063	391.063	-5.33991	-5.3399		-5.3485	-5.3288
	12.66	391067	391.067	-389117	0.0564789	391066	391067			391.066	391.067	-5.09944	-5.1038		-5.1152	-5.0996
	12.87	391069	391.069	-389119	0.0951992	391069	391069			391.069	391.069	-5.3304	-5.3304		-5.3664	-5.313
	13.08	391072	391.072	-389122	0.0612924	391072	391072			391.072	391.072	-6.08465	-6.0698		-6.084	-6.0386
	13.29	391074	391.074	-389124	0.096565	391074	391075			391.074	391.075	-5.55976	-5.5598		-5.5935	-5.5529
	13.5	391077	391.077	-389127	0.0779568	391077	391077			391.077	391.077	-5.43719	-5.4412		-5.4545	-5.4373
	13.71	391080	391.08	-389130	0.0784284	391080	391080			391.08	391.08	-5.69152	-5.6915		-5.6968	-5.676
	13.92	391082	391.082	-389132	0.0776426	391082	391083			391.082	391.083	-5.77633	-5.7763		-5.7783	-5.7719
	14.13	391086	391.086	-389136	0.0625931	391086	391086			391.086	391.086	-5.82208	-5.8222		-5.8435	-5.8198
	14.33	391089	391.089	-389139	0.0603646	391089	391089			391.089	391.089	-6.24686	-6.2406		-6.2466	-6.2249
	14.54	391092	391.092	-389142	0.063857	391092	391093			391.092	391.093	-5.98208	-5.9822		-5.9943	-5.9752
	14.75	391095	391.095	-389145	0.0693092	391095	391096			391.095	391.096	-5.85022	-5.8518		-5.8569	-5.8503
	14.96	391099	391.099	-389149	0.0587002	391099	391099			391.099	391.099	-5.92746	-5.9277		-5.9461	-5.9234
	15.17	391101	391.101	-389151	0.0970425	391101	391101			391.101	391.101	-6.15436	-6.1542		-6.1683	-6.1366
	15.38	391103	391.103	-389153	0.0933748	391103	391104			391.103	391.104	-6.33102	-6.3309		-6.3938	-6.3192
	15.59	391106	391.106	-389156	0.0805091	391106	391106			391.106	391.106	-7.3735	-7.3516		-7.3723	-7.2989
	15.8	391109	391.109	-389159	0.0612316	391109	391110			391.109	391.11	-6.434	-6.4328		-6.4774	-6.4031
	16.01	391112	391.112	-389162	0.0863096	391112	391112			391.112	391.112	-5.92061	-5.9264		-5.958	-5.9209
	16.22	391116	391.116	-389166	0.0507823	391116	391116			391.116	391.116	-6.11923	-6.1191		-6.1301	-6.1103
	16.43	391119	391.119	-389169	0.0798479	391118	391119			391.118	391.119	-6.27397	-6.2675		-6.2737	-6.215
	16.63	391120	391.12	-389170	0.136724	391120	391120			391.12	391.12	-5.70697	-5.7227		-5.7705	-5.7077
	16.84	391123	391.123	-389173	0.0722171	391123	391123			391.123	391.123	-6.22148	-6.208		-6.2208	-6.1781
	17.05	391126	391.126	-389176	0.0678514	391126	391126			391.126	391.126	-5.50991	-5.5202		-5.5504	-5.5104
	17.26	391128	391.128	-389178	0.106827	391128	391128			391.128	391.128	-5.76359	-5.7638		-5.8023	-5.7409
	17.47	391131	391.131	-389181	0.0638958	391131	391132			391.131	391.132	-6.46989	-6.4578		-6.4692	-6.4312
	17.68	391134	391.134	-389184	0.0704793	391134	391135			391.134	391.135	-5.78161	-5.7904		-5.8163	-5.782
	17.89	391138	391.138	-389188	0.0507909	391138	391139			391.138	391.139	-6.27943	-6.2714		-6.2791	-6.2517
	18.1	391142	391.142	-389192	0.0699208	391141	391142			391.141	391.142	-5.71912	-5.7219		-5.7463	-5.7192
	18.31	391145	391.145	-389195	0.0678316	391144	391145			391.144	391.145	-5.79875	-5.7973		-5.7987	-5.7942
	18.52	391149	391.149	-389199	0.0501337	391149	391149			391.149	391.149	-5.68603	-5.6868		-5.6908	-5.6861
	18.73	391152	391.152	-389202	0.0713994	391152	391152			391.152	391.152	-5.70763	-5.7077		-5.712	-5.7064
	18.93	391154	391.154	-389204	0.0737626	391154	391155			391.154	391.155	-5.78057	-5.7806		-5.7882	-5.7767
	19.14	391158	391.158	-389208	0.0587955	391158	391158			391.158	391.158	-5.959	-5.959		-5.9902	-5.9499
	19.35	391161	391.161	-389211	0.075507	391161	391161			391.161	391.161	-6.43534	-6.4314		-6.4352	-6.4058
	19.56	391164	391.164	-389214	0.0757303	391163	391164			391.163	391.164	-6.33945	-6.3394		-6.3446	-6.3329
	19.77	391166	391.166	-389216	0.095113	391166	391166			391.166	391.166	-6.2417	-6.2417		-6.2489	-6.1314
	19.98	391168	391.168	-389218	0.091683	391168	391168			391.168	391.168	-4.7195	-4.7509		-4.8423	-4.7212
	20.19	391171	391.171	-389221	0.0825537	391170	391171			391.17	391.171	-5.67102	-5.6571		-5.6705	-5.6135
	20.4	391174	391.174	-389224	0.0722345	391173	391174			391.173	391.174	-5.12333	-5.1239		-5.1505	-5.0963
	20.61	391176	391.176	-389226	0.0909012	391176	391176			391.176	391.176	-4.7146	-4.7193		-4.7463	-4.7149
	20.82	391177	391.177	-389227	0.140449	391177	391177			391.177	391.177	-4.78555	-4.7854		-4.7996	-4.7786
	21.03	391180	391.18	-389230	0.074845	391180	391180			391.18	391.18	-5.02485	-5.025		-5.0375	-5.0097
	21.23	391184	391.184	-389234	0.0542991	391184	391184			391.184	391.184	-5.27819	-5.2727		-5.2779	-5.2583
	21.44	391187	391.187	-389237	0.0602202	391187	391187			391.187	391.187	-4.888	-4.8933		-4.906	-4.8882
	21.65	391190	391.19	-389240	0.0767965	391190	391190			391.19	391.19	-5.08561	-5.0855		-5.108	-5.0719
	21.86	391194	391.194	-389244	0.0552268	391194	391194			391.194	391.194	-5.53777	-5.5378		-5.5439	-5.5169
	22.07	391197	391.197	-389247	0.0579902	391197	391198			391.197	391.198	-5.66715	-5.6671		-5.6695	-5.6616
	22.28	391201	391.201	-389251	0.0571242	391201	391201			391.201	391.201	-5.7222	-5.721		-5.7221	-5.7172
	22.49	391204	391.204	-389254	0.0837087	391203	391204			391.203	391.204	-5.65455	-5.6572		-5.6689	-5.6547
	22.7	391206	391.206	-389256	0.0814174	391206	391206			391.206	391.206	-5.88934	-5.8892		-5.9036	-5.8746
	22.91	391209	391.209	-389259	0.0853034	391209	391209			391.209	391.209	-6.09146	-6.0892		-6.0913	-6.0779
	23.12	391213	391.213	-389263	0.0538973	391212	391213			391.212	391.213	-5.99758	-5.9988		-6.0017	-5.9976
	23.33	391217	391.217	-389267	0.0513171	391216	391217			391.216	391.217	-6.08763	-6.0869		-6.0876	-6.0841
	23.53	391220	391.22	-389270	0.0525583	391220	391221			391.22	391.221	-6.05168	-6.0517		-6.0531	-6.0496
	23.74	391223	391.223	-389273	0.0706761	391223	391224			391.223	391.224	-6.00915	-6.0091		-6.0112	-6.0001
	23.95	391227	391.227	-389277	0.0663843	391226	391227			391.226	391.227	-5.81859	-5.822		-5.83	-5.8188
	24.16	391230	391.23	-389280	0.063494	391230	391230			391.23	391.23	-6.036	-6.0364		-6.1192	-6.0242
	24.37	391233	391.233	-389283	0.0657318	391233	391233			391.233	391.233	-7.42337	-7.4217		-7.4567	-7.3432
	24.58	391236	391.236	-389286	0.0633179	391236	391237			391.236	391.237	-8.02665	-8.0267		-8.0285	-7.9994
	24.79	391240	391.24	-389290	0.059976	391240	391240			391.24	391.24	-8.07092	-8.0705		-8.0709	-8.0686
	25	391244	391.244	-389294	0.0545795	391244	391244			391.244	391.244	-8.05371	-8.0544		-8.0617	-8.0537
	25.21	391247	391.247	-389297	0.0648048	391247	391247			391.247	391.247	-8.21132	-8.2097		-8.2113	-8.2027
	25.42	391249	391.249	-389299	0.0895103	391249	391250			391.249	391.25	-8.17578	-8.1758		-8.178	-8.1642
	25.63	391252	391.252	-389302	0.0689044	391252	391253			391.252	391.253	-7.94173	-7.9433		-7.9537	-7.9418
	25.83	391255	391.255	-389305	0.0764117	391255	391255			391.255	391.255	-7.98095	-7.9809		-7.9819	-7.9783
	26.04	391257	391.257	-389307	0.0921619	391257	391257			391.257	391.257	-7.99258	-7.9926		-8.0033	-7.9918
	26.25	391259	391.259	-389309	0.152395	391259	391259			391.259	391.259	-8.08893	-8.0835		-8.0886	-8.0648
	26.46	391261	391.261	-389311	0.0937919	391261	391261			391.261	391.261	-7.75763	-7.7576		-7.7844	-7.7539
	26.67	391264	391.264	-389314	0.0649974	391264	391264			391.264	391.264	-7.69162	-7.6937		-7.7027	-7.6917
	26.88	391266	391.266	-389316	0.155165	391265	391266			391.265	391.266	-7.77771	-7.7768		-7.7777	-7.7686
	27.09	391269	391.269	-389319	0.0646194	391269	391269			391.269	391.269	-7.74917	-7.7492		-7.7507	-7.7426
	27.3	391272	391.272	-389322	0.0570916	391272	391273			391.272	391.273	-7.60393	-7.6073		-7.6216	-7.6041
	27.51	391274	391.274	-389324	0.111666	391274	391274			391.274	391.274	-7.83308	-7.8328		-7.8349	-7.8149
	27.72	391277	391.277	-389327	0.0774279	391277	391277			391.277	391.277	-7.86484	-7.8632		-7.8648	-7.8479
	27.93	391279	391.279	-389329	0.0898204	391279	391280			391.279	391.28	-7.64516	-7.6452		-7.6595	-7.5958
	28.13	391281	391.281	-389331	0.122466	391281	391281			391.281	391.281	-7.13855	-7.1453		-7.1924	-7.1388
	28.34	391284	391.284	-389334	0.0657565	391284	391284			391.284	391.284	-7.30031	-7.2988		-7.3002	-7.2918
	28.55	391288	391.288	-389338	0.0594345	391288	391288			391.288	391.288	-7.25264	-7.2525		-7.2549	-7.2433
	28.76	391291	391.291	-389341	0.0589971	391291	391291			391.291	391.291	-7.04978	-7.0497		-7.0587	-7.0454
	28.97	391296	391.296	-389346	0.0477881	391296	391296			391.296	391.296	-6.92022	-6.9222		-6.9267	-6.9203
	29.18	391300	391.3	-389350	0.0477446	391300	391300			391.3	391.3	-7.09197	-7.092		-7.0942	-7.0846
	29.39	391303	391.303	-389353	0.0715308	391303	391303			391.303	391.303	-7.12592	-7.124		-7.1259	-7.0756
	29.6	391306	391.306	-389356	0.0692841	391306	391306			391.306	391.306	-6.28654	-6.2862		-6.3364	-6.2601
	29.81	391309	391.309	-389359	0.075339	391309	391309			391.309	391.309	-5.86683	-5.8661		-5.8928	-5.8367
	30.02	391313	391.313	-389363	0.0572082	391312	391313			391.312	391.313	-5.20106	-5.2078		-5.2291	-5.2014
	30.23	391315	391.315	-389365	0.0995544	391314	391315			391.314	391.315	-5.3936	-5.3895		-5.3934	-5.3794
	30.43	391316	391.316	-389366	0.15163	391316	391316			391.316	391.316	-5.30527	-5.3052		-5.3168	-5.2985
	30.64	391318	391.318	-389368	0.0866444	391318	391319			391.318	391.319	-5.21291	-5.213		-5.2186	-5.1207
	30.85	391321	391.321	-389371	0.0876827	391321	391321			391.321	391.321	-3.79246	-3.8048		-3.8902	-3.793
	31.06	391324	391.324	-389374	0.0668747	391324	391324			391.324	391.324	-4.14464	-4.1443		-4.2024	-4.1249
	31.27	391328	391.328	-389378	0.0543844	391328	391328			391.328	391.328	-5.37602	-5.376		-5.3872	-5.322
	31.48	391331	391.331	-389381	0.0714748	391331	391331			391.331	391.331	-5.57815	-5.5785		-5.6051	-5.5675
	31.69	391333	391.333	-389383	0.0911102	391333	391333			391.333	391.333	-5.97615	-5.9645		-5.9755	-5.9404
	31.9	391336	391.336	-389386	0.0774765	391336	391336			391.336	391.336	-5.48896	-5.4924		-5.5174	-5.4891
	32.11	391339	391.339	-389389	0.0664452	391339	391339			391.339	391.339	-5.59404	-5.5912		-5.5939	-5.5827
	32.32	391342	391.342	-389392	0.0775824	391341	391342			391.341	391.342	-5.40896	-5.415		-5.4446	-5.4092
	32.53	391344	391.344	-389394	0.0734163	391344	391345			391.344	391.345	-6.09906	-6.087		-6.0985	-6.0588
	32.74	391347	391.347	-389397	0.0798661	391347	391347			391.347	391.347	-5.54254	-5.5574		-5.588	-5.5432
	32.94	391349	391.349	-389399	0.11713	391349	391349			391.349	391.349	-5.96918	-5.9692		-5.9717	-5.927
	33.15	391352	391.352	-389402	0.0593187	391352	391352			391.352	391.352	-6.02224	-6.0222		-6.0247	-6.0198
	33.36	391355	391.355	-389405	0.0849034	391355	391355			391.355	391.355	-6.05926	-6.0581		-6.0592	-6.0545
	33.57	391358	391.358	-389408	0.0652133	391358	391358			391.358	391.358	-5.96718	-5.9689		-5.973	-5.9673
	33.78	391362	391.362	-389412	0.0596489	391361	391362			391.361	391.362	-6.04993	-6.0502		-6.0655	-6.0463
	33.99	391364	391.364	-389414	0.0820986	391364	391364			391.364	391.364	-6.32328	-6.3233		-6.3468	-6.3047
	34.2	391366	391.366	-389416	0.100071	391366	391366			391.366	391.366	-6.60957	-6.5999		-6.6092	-6.5746
	34.41	391368	391.368	-389418	0.101957	391368	391368			391.368	391.368	-6.20192	-6.2139		-6.2411	-6.2025
	34.62	391371	391.371	-389421	0.0808283	391371	391371			391.371	391.371	-6.74274	-6.7328		-6.7421	-6.7056
	34.83	391373	391.373	-389423	0.0846672	391373	391373			391.373	391.373	-6.43852	-6.4452		-6.4598	-6.4389
	35.04	391376	391.376	-389426	0.0735655	391376	391376			391.376	391.376	-6.78738	-6.7787		-6.7869	-6.7589
	35.24	391379	391.379	-389429	0.0809094	391378	391379			391.378	391.379	-6.38522	-6.3913		-6.4117	-6.3855
	35.45	391382	391.382	-389432	0.0684574	391382	391382			391.382	391.382	-6.63055	-6.6231		-6.6302	-6.5921
	35.66	391385	391.385	-389435	0.0699557	391385	391385			391.385	391.385	-5.91175	-5.9171		-5.9511	-5.9119
	35.87	391387	391.387	-389437	0.0963082	391387	391387			391.387	391.387	-6.02399	-6.0201		-6.0238	-6.0097
	36.08	391390	391.39	-389440	0.0744206	391390	391390			391.39	391.39	-5.79356	-5.7998		-5.8163	-5.7938
	36.29	391393	391.393	-389443	0.0690267	391393	391393			391.393	391.393	-6.23453	-6.2277		-6.2342	-6.2093
	36.5	391396	391.396	-389446	0.0734985	391395	391396			391.395	391.396	-5.95441	-5.9612		-5.9779	-5.9547
	36.71	391399	391.399	-389449	0.0717017	391398	391399			391.398	391.399	-6.39239	-6.3872		-6.3922	-6.3707
	36.92	391401	391.401	-389451	0.0782065	391401	391401			391.401	391.401	-6.18852	-6.1948		-6.2139	-6.1889
	37.13	391405	391.405	-389455	0.0617792	391404	391405			391.404	391.405	-6.69855	-6.69		-6.6981	-6.6716
	37.34	391408	391.408	-389458	0.0658638	391408	391408			391.408	391.408	-6.21045	-6.2194		-6.2393	-6.2108
	37.54	391411	391.411	-389461	0.0691276	391411	391411			391.411	391.411	-6.58253	-6.5777		-6.5823	-6.5604
	37.75	391415	391.415	-389465	0.0542229	391414	391415			391.414	391.415	-6.36798	-6.3718		-6.382	-6.3682
	37.96	391417	391.417	-389467	0.0758068	391417	391418			391.417	391.418	-6.62843	-6.6232		-6.6281	-6.6119
	38.17	391421	391.421	-389471	0.061382	391421	391421			391.421	391.421	-6.31764	-6.3243		-6.3421	-6.318
	38.38	391424	391.424	-389474	0.0652579	391424	391424			391.424	391.424	-6.79106	-6.7794		-6.7906	-6.7521
	38.59	391427	391.427	-389477	0.0775623	391427	391427			391.427	391.427	-6.2338	-6.2401		-6.2676	-6.234
	38.8	391429	391.429	-389479	0.0807165	391429	391429			391.429	391.429	-6.41091	-6.4087		-6.4108	-6.4002
	39.01	391432	391.432	-389482	0.0731249	391432	391432			391.432	391.432	-6.33813	-6.3413		-6.3632	-6.3383
	39.22	391435	391.435	-389485	0.0655513	391435	391436			391.435	391.436	-6.80054	-6.7932		-6.8002	-6.7769
	39.43	391438	391.438	-389488	0.0931718	391437	391438			391.437	391.438	-6.51084	-6.5134		-6.5302	-6.5109
	39.64	391440	391.44	-389490	0.081932	391440	391440			391.44	391.44	-6.56839	-6.5665		-6.5683	-6.5593
	39.84	391443	391.443	-389493	0.0789578	391443	391443			391.443	391.443	-6.43622	-6.4419		-6.469	-6.4365
	40.05	391446	391.446	-389496	0.0608537	391446	391446			391.446	391.446	-7.15632	-7.1411		-7.1556	-7.1043
	40.26	391448	391.448	-389498	0.144938	391447	391448			391.447	391.448	-6.70267	-6.7146		-6.7489	-6.7033
hiatus 1	40.47	391451	391.451	-389501	0.0546278	391451	391452			391.451	391.452	-7.35171	-7.3424		-7.3512	-7.3218
	40.68	391455	391.455	-389505	0.0670927	391454	391455			391.454	391.455	-6.78594	-6.7947		-6.8148	-6.7864
	40.89	391456	391.456	-389506	0.161154	391456	391456			391.456	391.456	-7.01087	-7.005		-7.0106	-6.9818
	41.1	391460	391.46	-389510	0.0541084	391460	391460			391.46	391.46	-6.7753	-6.7784		-6.7863	-6.7754
	41.31	391463	391.463	-389513	0.0742837	391462	391463			391.462	391.463	-6.89887	-6.8962		-6.8987	-6.8901
	41.52	391464	391.464	-389514	0.150322	391464	391464			391.464	391.464	-6.81942	-6.824		-6.838	-6.8196
	41.73	391467	391.467	-389517	0.0755314	391467	391467			391.467	391.467	-7.09584	-7.0917		-7.0957	-7.0778
	41.94	391471	391.471	-389521	0.0488452	391471	391471			391.471	391.471	-6.87024	-6.8752		-6.8904	-6.8705
	42.14	391474	391.474	-389524	0.0762108	391474	391474			391.474	391.474	-7.17379	-7.1635		-7.1733	-7.125
	42.35	391477	391.477	-389527	0.0703117	391477	391477			391.477	391.477	-6.26036	-6.2768		-6.3135	-6.261
	42.56	391480	391.48	-389530	0.0737981	391479	391480			391.479	391.48	-7.03391	-7.0297		-7.0338	-6.9931
	42.77	391482	391.482	-389532	0.074877	391482	391483			391.482	391.483	-6.91766	-6.9177		-6.9241	-6.9093
	42.98	391485	391.485	-389535	0.0772826	391485	391485			391.485	391.485	-6.77619	-6.7762		-6.7856	-6.7659
	43.19	391488	391.488	-389538	0.068395	391488	391488			391.488	391.488	-6.60207	-6.6086		-6.642	-6.6023
	43.4	391491	391.491	-389541	0.068089	391491	391491			391.491	391.491	-7.25781	-7.2488		-7.2574	-7.2225
	43.61	391493	391.493	-389543	0.0996016	391493	391493			391.493	391.493	-7.03353	-7.0401		-7.0557	-7.0338
	43.82	391496	391.496	-389546	0.0664011	391496	391497			391.496	391.497	-7.46211	-7.4544		-7.4618	-7.4372
	44.03	391499	391.499	-389549	0.0713849	391499	391500			391.499	391.5	-7.01167	-7.0202		-7.0373	-7.012
	44.24	391502	391.502	-389552	0.100062	391501	391502			391.501	391.502	-7.33431	-7.3263		-7.3339	-7.3087
	44.44	391504	391.504	-389554	0.0808505	391504	391504			391.504	391.504	-6.93956	-6.9512		-6.9764	-6.9401
	44.65	391506	391.506	-389556	0.117469	391506	391506			391.506	391.506	-7.28405	-7.27		-7.2834	-7.2335
	44.86	391508	391.508	-389558	0.0969529	391508	391508			391.508	391.508	-6.63981	-6.6467		-6.6908	-6.6401
	45.07	391511	391.511	-389561	0.0709076	391511	391511			391.511	391.511	-6.80759	-6.7976		-6.8073	-6.6164
	45.28	391512	391.512	-389562	0.266667	391512	391512			391.512	391.512	-5.90478	-5.9348		-6.0914	-5.9064
	45.49	391514	391.514	-389564	0.0828631	391514	391514			391.514	391.514	-6.66016	-6.6462		-6.6595	-6.6132
	45.7	391516	391.516	-389566	0.109466	391516	391516			391.516	391.516	-6.31525	-6.3272		-6.3561	-6.3159
	45.91	391519	391.519	-389569	0.0753931	391519	391519			391.519	391.519	-6.93219	-6.9199		-6.9317	-6.8907
	46.12	391522	391.522	-389572	0.0650396	391522	391522			391.522	391.522	-6.3798	-6.3927		-6.4245	-6.3804
	46.33	391525	391.525	-389575	0.0894645	391524	391525			391.524	391.525	-7.00218	-6.9935		-7.0018	-6.9646
	46.54	391528	391.528	-389578	0.0677288	391527	391528			391.527	391.528	-6.64882	-6.6555		-6.6721	-6.6492
	46.74	391530	391.53	-389580	0.0731101	391530	391531			391.53	391.531	-7.04146	-7.0321		-7.041	-7.0097
	46.95	391533	391.533	-389583	0.085988	391533	391533			391.533	391.533	-6.55539	-6.5663		-6.591	-6.556
	47.16	391535	391.535	-389585	0.0848039	391535	391535			391.535	391.535	-6.96179	-6.9502		-6.9612	-6.9143
	47.37	391538	391.538	-389588	0.077368	391538	391538			391.538	391.538	-6.15674	-6.1686		-6.2114	-6.1574
	47.58	391540	391.54	-389590	0.0924906	391540	391540			391.54	391.54	-6.43548	-6.4276		-6.4351	-6.4105
	47.79	391542	391.542	-389592	0.107853	391542	391542			391.542	391.542	-6.13085	-6.1433		-6.1733	-6.1315
	48	391545	391.545	-389595	0.0845445	391545	391545			391.545	391.545	-6.75813	-6.7487		-6.7577	-6.7167
	48.21	391547	391.547	-389597	0.0983422	391547	391547			391.547	391.547	-6.51273	-6.5127		-6.5329	-6.5096
	48.42	391550	391.55	-389600	0.0715576	391550	391550			391.55	391.55	-6.45881	-6.4588		-6.462	-6.4483
	48.63	391552	391.552	-389602	0.0962861	391552	391552			391.552	391.552	-6.32374	-6.3309		-6.3717	-6.324
	48.84	391554	391.554	-389604	0.100604	391554	391554			391.554	391.554	-6.88227	-6.8706		-6.8816	-6.8362
	49.04	391556	391.556	-389606	0.0822402	391556	391557			391.556	391.557	-6.55539	-6.5665		-6.6056	-6.5559
	49.25	391558	391.558	-389608	0.108634	391558	391559			391.558	391.559	-7.24805	-7.231		-7.2473	-7.1924
	49.46	391560	391.56	-389610	0.111631	391560	391560			391.56	391.56	-6.70759	-6.7085		-6.7512	-6.7055
	49.67	391564	391.564	-389614	0.0568228	391564	391564			391.564	391.564	-6.66024	-6.6602		-6.6626	-6.6536
	49.88	391567	391.567	-389617	0.0656845	391567	391567			391.567	391.567	-6.54596	-6.549		-6.5586	-6.5461
	50.09	391570	391.57	-389620	0.0805493	391570	391570			391.57	391.57	-6.74105	-6.7346		-6.7407	-6.7147
	50.3	391572	391.572	-389622	0.0790544	391572	391573			391.572	391.573	-6.3217	-6.3269		-6.3455	-6.3219
	50.51	391575	391.575	-389625	0.0786605	391575	391575			391.575	391.575	-6.49574	-6.4931		-6.4956	-6.4846
	50.72	391579	391.579	-389629	0.0519853	391579	391579			391.579	391.579	-6.38778	-6.3906		-6.4027	-6.3879
	51.06	391584	391.584	-389634	0.0742682	391584	391584			391.584	391.584	-6.76362	-6.7568		-6.7633	-6.735
	51.4	391586	391.586	-389636	0.149405	391586	391586			391.586	391.586	-6.34085	-6.3492		-6.3755	-6.3412
	51.61	391589	391.589	-389639	0.069154	391589	391589			391.589	391.589	-6.59742	-6.5922		-6.5972	-6.5811
	51.82	391591	391.591	-389641	0.127629	391591	391591			391.591	391.591	-6.46759	-6.4732		-6.4869	-6.4678
	52.03	391593	391.593	-389643	0.0747624	391593	391594			391.593	391.594	-6.82308	-6.8154		-6.8227	-6.7984
	52.24	391596	391.596	-389646	0.0773766	391596	391596			391.596	391.596	-6.40792	-6.4165		-6.4354	-6.4085
	52.45	391599	391.599	-389649	0.075312	391599	391599			391.599	391.599	-6.80376	-6.8018		-6.8037	-6.7767
	52.66	391602	391.602	-389652	0.0725414	391602	391602			391.602	391.602	-6.76791	-6.7699		-6.8018	-6.768
	52.87	391604	391.604	-389654	0.117129	391604	391604			391.604	391.604	-7.12311	-7.118		-7.1229	-7.0923
	53.08	391607	391.607	-389657	0.0639639	391607	391607			391.607	391.607	-6.95612	-6.9617		-6.9879	-6.9563
	53.3	391609	391.609	-389659	0.107192	391609	391609			391.609	391.609	-7.33285	-7.3206		-7.3323	-7.2925
	53.51	391611	391.611	-389661	0.0869529	391611	391612			391.611	391.612	-6.8297	-6.8297		-6.8607	-6.8276
	53.72	391613	391.613	-389663	0.116576	391613	391613			391.613	391.613	-6.80412	-6.8064		-6.8562	-6.8042
	53.93	391615	391.615	-389665	0.133997	391615	391615			391.615	391.615	-7.31243	-7.3062		-7.3122	-7.2587
	54.14	391618	391.618	-389668	0.0663843	391618	391618			391.618	391.618	-7.14612	-7.1485		-7.1559	-7.1462
	54.35	391621	391.621	-389671	0.0733522	391621	391621			391.621	391.621	-7.22686	-7.2269		-7.2406	-7.2217
	54.56	391624	391.624	-389674	0.0651405	391624	391624			391.624	391.624	-7.46921	-7.4641		-7.4689	-7.4526
	54.77	391626	391.626	-389676	0.0906266	391626	391627			391.626	391.627	-7.27083	-7.2753		-7.2848	-7.2711
	54.98	391630	391.63	-389680	0.0650759	391629	391630			391.629	391.63	-7.51833	-7.5116		-7.518	-7.4804
	55.19	391632	391.632	-389682	0.0855676	391632	391632			391.632	391.632	-6.90169	-6.9028		-6.9479	-6.8869
	55.41	391636	391.636	-389686	0.061067	391635	391636			391.635	391.636	-6.63044	-6.6366		-6.6621	-6.6306
	55.62	391639	391.639	-389689	0.063592	391639	391639			391.639	391.639	-7.28522	-7.2852		-7.2935	-7.248
	55.83	391642	391.642	-389692	0.0683038	391642	391642			391.642	391.642	-7.42332	-7.4234		-7.4261	-7.4149
	56.04	391644	391.644	-389694	0.0911419	391644	391644			391.644	391.644	-7.45916	-7.4575		-7.4591	-7.4466
	56.25	391647	391.647	-389697	0.0668641	391647	391648			391.647	391.648	-7.21959	-7.2197		-7.2308	-7.2021
	56.46	391649	391.649	-389699	0.124474	391649	391649			391.649	391.649	-7.01445	-7.0146		-7.0345	-7.0079
	56.67	391651	391.651	-389701	0.0919842	391651	391652			391.651	391.652	-6.92952	-6.9333		-6.965	-6.9297
	56.88	391654	391.654	-389704	0.0722867	391654	391655			391.654	391.655	-7.5938	-7.5881		-7.5936	-7.5588
	57.09	391657	391.657	-389707	0.0799117	391657	391657			391.657	391.657	-7.44849	-7.4484		-7.4584	-7.4315
	57.3	391661	391.661	-389711	0.0583333	391660	391661			391.66	391.661	-7.127	-7.1293		-7.141	-7.1271
	57.52	391663	391.663	-389713	0.087503	391663	391663			391.663	391.663	-7.19093	-7.1909		-7.2209	-7.1864
	57.73	391666	391.666	-389716	0.0703094	391666	391666			391.666	391.666	-7.68442	-7.6843		-7.6924	-7.6535
	57.94	391668	391.668	-389718	0.0987167	391668	391668			391.668	391.668	-7.7774	-7.7728		-7.7772	-7.7459
	58.15	391671	391.671	-389721	0.0698463	391671	391671			391.671	391.671	-7.23098	-7.2343		-7.262	-7.2311
	58.36	391675	391.675	-389725	0.0576211	391675	391675			391.675	391.675	-7.33769	-7.3367		-7.3376	-7.3324
	58.57	391678	391.678	-389728	0.0607516	391678	391678			391.678	391.678	-7.30173	-7.3017		-7.3031	-7.2518
	58.78	391681	391.681	-389731	0.0808781	391680	391682			391.68	391.682	-6.33512	-6.3738		-6.5176	-6.3369
	58.99	391684	391.684	-389734	0.0678952	391683	391686			391.683	391.686	-6.68078	-6.6791		-6.6807	-6.5382
	59.2	391688	391.688	-389738	0.0578927	391685	391691			391.685	391.691	-6.67786	-6.6824		-6.8151	-6.678
	59.41	391692	391.692	-389742	0.0499976	391687	391697			391.687	391.697	-6.82385	-6.7653		-6.903	-6.697
	59.63	391697	391.697	-389747	0.0457304	391689	391704			391.689	391.704	-6.69733	-6.7762		-6.9691	-6.6987
	59.84	391702	391.702	-389752	0.0384637	391691	391712			391.691	391.712	-6.8158	-6.7671		-6.9734	-6.6825
	60.05	391708	391.708	-389758	0.0341652	391693	391721			391.693	391.721	-6.98466	-6.8473		-6.9767	-6.6587
	60.26	391715	391.715	-389765	0.0305606	391695	391731			391.695	391.731	-6.89923	-6.9163		-6.9822	-6.6304
	60.47	391723	391.723	-389773	0.0275056	391696	391742			391.696	391.742	-6.64831	-6.8457		-6.9699	-6.5949
	60.68	391731	391.731	-389781	0.0248933	391697	391755			391.697	391.755	-6.86851	-6.7558		-6.9025	-6.5511
	60.89	391740	391.74	-389790	0.0226408	391698	391770			391.698	391.77	-6.70987	-6.7478		-6.8644	-6.5093
	61.1	391751	391.751	-389801	0.0206842	391699	391786			391.699	391.786	-6.46887	-6.7759		-6.8636	-6.5027
