# Supplementary material for: Paleolithic occupation of arid Central Asia in the Middle Pleistocene
Source: PLoS One. 2022 Oct 21;17(10):e0273984. doi: 10.1371/journal.pone.0273984 (PMC9586385; doi:10.1371/journal.pone.0273984)
Supplement: S4 Table — (XLSX) [file pone.0273984.s010.xlsx]

## Sheet: MgCa input
%Greyscale based distance (mm from top)	%Mg/Ca (mmol/mol)
-3.28619	5.36697
-3.28086	6.15174
-3.27554	5.69962
-3.27022	5.87771
-3.26489	5.69726
-3.25957	5.94557
-3.25424	5.83459
-3.24892	6.1845
-3.24359	5.91993
-3.23827	5.66561
-3.23294	6.13359
-3.22762	6.1355
-3.2223	6.17084
-3.21697	6.23598
-3.21165	6.16236
-3.20632	6.7959
-3.201	6.37409
-3.19568	6.49372
-3.19035	7.40782
-3.18502	6.57763
-3.1797	6.4099
-3.17438	6.57648
-3.16905	6.99036
-3.16373	7.07556
-3.1584	7.17815
-3.15308	6.64279
-3.14776	6.72342
-3.14243	6.97463
-3.13711	7.06333
-3.13178	6.96576
-3.12646	7.43726
-3.12113	6.74689
-3.11581	7.50306
-3.11048	8.02214
-3.10516	8.69582
-3.09984	7.85487
-3.09451	7.93283
-3.08919	7.38459
-3.08386	7.57128
-3.07854	7.51493
-3.07322	8.18401
-3.06789	7.98814
-3.06256	7.89236
-3.05724	7.74221
-3.05192	7.25532
-3.04659	8.00409
-3.04127	7.77131
-3.03594	7.53995
-3.03062	8.26491
-3.0253	7.6749
-3.01997	7.72886
-3.01465	7.89754
-3.00932	7.87519
-3.004	7.31418
-2.99867	8.89756
-2.99335	7.74008
-2.98802	7.95475
-2.9827	7.43941
-2.97738	7.73881
-2.97205	7.55119
-2.96673	7.53205
-2.9614	7.58263
-2.95608	8.3592
-2.95076	8.54987
-2.94543	8.8828
-2.9401	9.84195
-2.93478	7.77361
-2.92946	8.6915
-2.92413	7.64571
-2.91881	8.01017
-2.91348	8.18958
-2.90816	8.12913
-2.90284	7.54441
-2.89751	8.07975
-2.89219	8.27982
-2.88686	7.32262
-2.88154	8.63621
-2.87621	7.67619
-2.87089	7.73256
-2.86556	7.62869
-2.86024	8.26083
-2.85492	7.75056
-2.84959	8.36796
-2.84427	8.24513
-2.83894	8.33832
-2.83362	9.18034
-2.8283	10.4833
-2.82297	8.7245
-2.81764	8.98425
-2.81232	9.05979
-2.807	8.9537
-2.80167	9.34943
-2.79635	8.85148
-2.79102	8.46247
-2.7857	8.3811
-2.78038	9.73051
-2.77505	8.58148
-2.76973	8.73302
-2.7644	8.06594
-2.75908	8.76019
-2.75375	9.08296
-2.74843	8.98138
-2.7431	8.1118
-2.73778	8.26293
-2.73246	7.58682
-2.72713	8.61422
-2.72181	7.88295
-2.71648	7.52678
-2.71116	7.39115
-2.70584	9.74661
-2.70051	7.74952
-2.69518	7.82781
-2.68986	7.52868
-2.68454	8.08423
-2.67921	8.3948
-2.67389	8.16168
-2.66856	8.11101
-2.66324	9.0219
-2.65792	7.13734
-2.65259	8.07239
-2.64727	7.36678
-2.64194	7.36908
-2.63662	7.52072
-2.63129	7.68821
-2.62597	7.92654
-2.62064	6.96475
-2.61532	7.80207
-2.61	8.04971
-2.60467	7.66558
-2.59935	7.33488
-2.59402	7.4721
-2.5887	8.0051
-2.58338	7.53511
-2.57805	7.57104
-2.57272	7.96761
-2.5674	8.26825
-2.56208	7.937
-2.55675	8.34666
-2.55143	7.27802
-2.5461	7.39793
-2.54078	7.39264
-2.53546	7.32409
-2.53013	7.13966
-2.52481	7.58181
-2.51948	7.78188
-2.51416	7.80165
-2.50883	8.19723
-2.50351	7.43848
-2.49818	7.68292
-2.49286	8.07496
-2.48754	7.56289
-2.48221	7.75505
-2.47689	7.28385
-2.47156	7.34934
-2.46624	7.05555
-2.46092	8.03261
-2.45559	7.96472
-2.45026	7.41433
-2.44494	7.14982
-2.43962	7.44827
-2.43429	7.74755
-2.42897	6.79598
-2.42364	7.67343
-2.41832	7.26772
-2.413	7.48775
-2.40767	7.19445
-2.40235	7.3702
-2.39702	7.25234
-2.3917	7.91261
-2.38637	7.14815
-2.38105	7.92381
-2.37572	7.52155
-2.3704	7.41914
-2.36508	7.75567
-2.35975	8.7204
-2.35443	8.35801
-2.3491	8.01088
-2.34378	8.56862
-2.33846	7.80325
-2.33313	7.8114
-2.3278	7.69886
-2.32248	7.12724
-2.31716	7.56009
-2.31183	7.68388
-2.30651	7.94254
-2.30118	7.61275
-2.29586	7.54803
-2.29054	6.76034
-2.28521	7.18471
-2.27989	7.31865
-2.27456	7.77959
-2.26924	7.47655
-2.26391	7.44927
-2.25859	7.45951
-2.25326	7.5981
-2.24794	7.567
-2.24262	8.60815
-2.23729	8.10526
-2.23197	7.65739
-2.22664	7.65567
-2.15636	8.57886
-2.15104	7.88623
-2.14571	7.17408
-2.14039	7.87227
-2.13506	7.97647
-2.12974	8.08095
-2.12442	7.54143
-2.11909	8.07311
-2.11377	8.2257
-2.10844	7.74724
-2.10312	8.18031
-2.09779	7.05808
-2.09247	7.70252
-2.08714	7.06768
-2.08182	7.94287
-2.0765	7.42116
-2.07117	7.70603
-2.06585	7.10167
-2.06052	8.05733
-2.0552	8.09378
-2.04988	9.00032
-2.04455	9.62981
-2.03923	9.25567
-2.0339	8.20226
-2.02858	8.5055
-2.02325	8.91318
-2.01793	8.97145
-2.0126	8.5991
-2.00728	8.50209
-2.00196	8.06276
-1.99663	8.90402
-1.99131	8.48719
-1.98598	7.72892
-1.98066	7.60977
-1.97533	8.25029
-1.97001	8.02878
-1.96468	8.32772
-1.95936	8.08361
-1.95404	8.00594
-1.94871	8.06952
-1.94339	8.6658
-1.93806	8.88688
-1.93274	8.26452
-1.92742	9.06568
-1.92209	8.62493
-1.91677	8.25767
-1.91144	9.24977
-1.90612	8.52287
-1.90079	7.8911
-1.89547	8.40654
-1.89014	8.60228
-1.88482	8.33601
-1.8795	8.75336
-1.87417	8.216
-1.86885	8.59509
-1.86352	9.08978
-1.8582	8.14529
-1.85287	8.57812
-1.84755	8.79679
-1.84222	9.19432
-1.8369	8.20371
-1.83158	8.9276
-1.82625	7.68004
-1.82093	8.32013
-1.8156	8.68148
-1.81028	8.63162
-1.80496	8.54193
-1.79963	8.65942
-1.79431	8.03071
-1.78898	9.05883
-1.78366	8.25371
-1.77833	7.90332
-1.77301	9.06246
-1.76768	7.76208
-1.76236	7.40217
-1.75704	7.37146
-1.75171	8.026
-1.74639	8.35863
-1.74106	7.92898
-1.73574	9.29811
-1.73041	7.65754
-1.72509	8.1876
-1.71976	7.45604
-1.71444	8.07582
-1.70912	6.58717
-1.70379	8.03185
-1.69847	8.26258
-1.69314	7.70857
-1.68782	8.29726
-1.6825	7.89208
-1.67717	7.73881
-1.67185	7.31217
-1.66652	7.20152
-1.6612	8.36138
-1.65587	7.99439
-1.65055	7.80823
-1.64522	8.52902
-1.6399	8.69636
-1.63458	7.52835
-1.62925	8.34203
-1.62393	8.41182
-1.6186	8.06806
-1.61328	8.20678
-1.60795	9.4968
-1.60263	8.06198
-1.5973	8.73703
-1.59198	8.28735
-1.58666	8.37429
-1.58133	8.29742
-1.57601	9.17422
-1.57068	8.80876
-1.56536	9.55373
-1.56004	8.88217
-1.55471	8.37422
-1.54939	7.98905
-1.54406	7.83179
-1.53874	7.3303
-1.53341	7.39717
-1.52809	7.63147
-1.52276	7.00779
-1.51744	7.29735
-1.51212	7.77713
-1.50679	7.34041
-1.50147	7.18072
-1.49614	7.09627
-1.49082	7.66245
-1.48549	8.31143
-1.48017	8.37644
-1.47484	8.35687
-1.46952	8.96722
-1.4642	8.6352
-1.45887	9.16051
-1.45355	8.67689
-1.44822	8.00298
-1.4429	8.47802
-1.43758	8.31073
-1.43225	8.50764
-1.42692	8.59426
-1.4216	9.16202
-1.41628	8.76384
-1.41095	8.85265
-1.40563	7.87998
-1.4003	8.27989
-1.39498	8.56701
-1.38966	9.26612
-1.38433	8.66417
-1.37901	8.66398
-1.37368	9.02356
-1.36836	8.5949
-1.36303	8.56698
-1.35771	8.75094
-1.35238	8.29404
-1.34706	7.86338
-1.34174	8.73956
-1.33641	8.28863
-1.33109	7.75228
-1.32576	8.09515
-1.32044	8.69747
-1.31512	7.67698
-1.30979	7.80698
-1.30446	7.7328
-1.29914	7.57353
-1.29382	6.87172
-1.28849	7.17454
-1.28317	6.498
-1.27784	6.87575
-1.27252	7.43663
-1.2672	7.13634
-1.26187	6.63183
-1.25655	8.21819
-1.25122	6.91935
-1.2459	7.16819
-1.24057	7.34546
-1.23525	7.50769
-1.22992	7.33858
-1.2246	7.08436
-1.21928	7.5498
-1.21395	6.85196
-1.20863	7.69382
-1.2033	8.18031
-1.19798	7.34424
-1.19266	7.40419
-1.18733	7.47297
-1.182	8.178
-1.17668	7.156
-1.17136	7.61737
-1.16603	8.32388
-1.16071	7.00998
-1.15538	6.90669
-1.15006	7.3014
-1.14474	7.46247
-1.13941	7.9286
-1.13409	8.56091
-1.12876	7.39546
-1.12344	7.07207
-1.11811	7.56962
-1.11279	6.48563
-1.10746	7.64657
-1.10214	7.39761
-1.09682	7.35977
-1.09149	7.64726
-1.08617	6.83341
-1.08084	6.69404
-1.07552	7.13219
-1.0702	7.64895
-1.06487	7.02006
-1.05954	6.99836
-1.05422	6.956
-1.0489	7.08602
-1.04357	7.15415
-1.03825	6.66615
-1.03292	7.24452
-1.0276	7.29879
-1.02228	6.89712
-1.01695	6.45446
-1.01163	7.66381
-1.0063	6.4016
-1.00098	6.57873
-0.995652	6.5951
-0.990328	7.16735
-0.985004	7.54551
-0.97968	7.4131
-0.974356	7.00141
-0.969032	7.22844
-0.963708	6.47152
-0.958384	6.28434
-0.95306	6.19126
-0.947736	6.83679
-0.942412	6.48474
-0.937084	6.37583
-0.93176	6.29563
-0.926436	6.90452
-0.921112	6.77049
-0.915788	6.28669
-0.910464	6.25266
-0.90514	6.18285
-0.899816	5.76596
-0.894492	6.49294
-0.889168	6.3981
-0.883844	6.48571
-0.87852	6.24301
-0.873192	6.21658
-0.867868	6.08912
-0.862544	6.32202
-0.85722	6.62735
-0.851896	6.35576
-0.846572	6.32776
-0.841248	6.89219
-0.835924	6.58435
-0.8306	7.37659
-0.825276	7.73993
-0.819952	8.78215
-0.814624	7.97826
-0.8093	7.09372
-0.803976	7.84647
-0.798652	8.66542
-0.793328	7.99714
-0.788004	7.85141
-0.78268	8.29889
-0.777356	8.26534
-0.772032	7.74393
-0.766708	8.33156
-0.761384	7.47702
-0.75606	7.75059
-0.750732	7.10778
-0.745408	7.39809
-0.740084	7.42514
-0.73476	7.20208
-0.729436	7.13271
-0.724112	6.94003
-0.718788	6.92208
-0.713464	6.73108
-0.70814	6.4683
-0.702816	5.89901
-0.697492	6.5867
-0.692164	6.32162
-0.68684	6.47122
-0.681516	6.40691
-0.676192	6.3531
-0.670868	6.77571
-0.665544	7.71209
-0.66022	8.17006
-0.654896	8.05162
-0.649572	7.72403
-0.644248	7.68389
-0.638924	7.53861
-0.633596	6.81367
-0.628272	7.64278
-0.622948	6.61833
-0.617624	6.93274
-0.6123	6.65289
-0.606976	7.34509
-0.601652	7.80427
-0.596328	7.18722
-0.591004	8.02917
-0.58568	7.73841
-0.580356	7.77073
-0.575032	8.2006
-0.569704	8.38541
-0.56438	8.49799
-0.559056	7.83235
-0.553732	8.75144
-0.548408	8.37312
-0.543084	8.2325
-0.53776	7.99453
-0.532436	8.47525
-0.527112	8.0574
-0.521788	8.36237
-0.516464	8.32495
-0.511136	8.42269
-0.505812	7.78362
-0.500488	8.56392
-0.495164	7.90638
-0.48984	7.67121
-0.484516	7.84162
-0.479192	8.05434
-0.473868	9.02851
-0.468544	8.31143
-0.46322	8.60381
-0.457896	9.08093
-0.452572	8.5173
-0.447244	7.94187
-0.44192	8.14535
-0.436596	7.96985
-0.431272	8.82216
-0.425948	9.12521
-0.420624	8.8835
-0.4153	8.72584
-0.409976	8.87874
-0.404652	9.14139
-0.399328	8.90076
-0.394004	9.05726
-0.388676	9.29925
-0.383352	8.41295
-0.378028	9.75447
-0.372704	9.2177
-0.36738	8.85339
-0.362056	9.51841
-0.356732	9.71798
-0.351408	9.9644
-0.346084	9.6107
-0.34076	9.30666
-0.335436	10.1535
-0.330112	10.0648
-0.324784	10.1191
-0.31946	9.98745
-0.314136	9.70118
-0.308812	9.99355
-0.303488	9.87833
-0.298164	9.11895
-0.29284	10.5797
-0.287516	10.4369
-0.282192	9.5271
-0.276868	9.70226
-0.271544	9.51964
-0.266216	10.6441
-0.260892	9.78478
-0.255568	10.3788
-0.250244	10.3435
-0.24492	11.0758
-0.239596	10.8056
-0.234272	11.3415
-0.228948	9.86084
-0.223624	11.3625
-0.2183	10.7984
-0.212976	10.5632
-0.207652	12.4726
-0.202324	10.7447
-0.197	10.7911
-0.191676	11.1674
-0.186352	11.5834
-0.181028	11.5777
-0.175704	10.4321
-0.17038	11.1595
-0.165056	12.0729
-0.159732	11.7353
-0.154408	11.9484
-0.149084	12.044
-0.143756	11.4862
-0.138432	12.6102
-0.133108	11.4078
-0.127784	13.3882
-0.12246	12.2056
-0.117136	13.018
-0.111812	10.9733
-0.106488	12.0945
-0.101164	12.175
-0.09584	11.3947
-0.090516	11.5004
-0.085192	11.9789
-0.079864	14.0157
-0.07454	12.9691
-0.069216	12.3311
-0.063892	12.0719
-0.058568	12.874
-0.053244	11.8427
-0.04792	12.2023
-0.042596	12.4719
-0.037272	12.5078
-0.031948	12.303
-0.026624	12.0285
-0.021296	12.4248
-0.015972	13.1909
-0.010648	13.3435
-0.005324	12.093
0	12.9728
0.005324	12.3018
0.010648	12.1646
0.015972	11.726
0.021296	12.604
0.02662	12.9201
0.031944	12.8755
0.037268	12.7691
0.042596	11.4817
0.04792	12.0494
0.053244	11.8612
0.058568	11.5455
0.063892	12.3288
0.069216	11.3377
0.07454	12.5564
0.079864	12.5628
0.085188	12.4545
0.090512	13.4058
0.095836	12.642
0.101164	13.2577
0.106488	11.5652
0.111812	11.8831
0.117136	11.4613
0.12246	12.1346
0.127784	13.0876
0.133108	11.3148
0.138432	12.9945
0.143756	13.0948
0.14908	13.613
0.154404	12.637
0.159732	12.9609
0.165056	12.7682
0.17038	13.0782
0.175704	12.1081
0.181028	12.063
0.186352	12.9536
0.191676	12.154
0.197	13.5552
0.202324	13.484
0.207648	12.7453
0.212976	12.4354
0.2183	11.6762
0.223624	12.7004
0.228948	11.4012
0.234272	12.5566
0.239596	11.8567
0.24492	11.416
0.250244	13.2893
0.255568	11.4799
0.260892	11.5786
0.266216	11.5004
0.271544	11.9757
0.276868	11.8215
0.282192	13.036
0.287516	11.4809
0.29284	12.4568
0.298164	11.6167
0.303488	11.0779
0.308812	12.1336
0.314136	12.529
0.31946	11.7484
0.324784	12.4793
0.330108	11.6715
0.335436	11.4836
0.34076	11.7797
0.346084	11.7613
0.351408	12.3874
0.356732	11.5455
0.362056	11.2541
0.36738	11.6418
0.372704	10.662
0.378028	11.9238
0.383352	10.9278
0.388676	10.5012
0.394004	10.8134
0.399328	11.0694
0.404652	10.1577
0.409976	10.2903
0.4153	10.2349
0.420624	10.7747
0.425948	10.5465
0.431272	10.7687
0.436596	10.3938
0.44192	10.8139
0.447244	10.9618
0.452572	10.9726
0.457896	11.3232
0.46322	10.737
0.468544	12.31
0.473868	12.3145
0.479192	11.9168
0.484516	12.136
0.48984	12.9534
0.495164	12.3086
0.500488	12.1501
0.505812	12.867
0.511136	11.7715
0.516464	11.7616
0.521788	10.7765
0.527112	11.1188
0.532436	12.0759
0.53776	10.6347
0.543084	11.0622
0.548408	10.8276
0.553732	9.89171
0.559056	11.354
0.56438	10.4405
0.569704	10.2147
0.575032	10.1116
0.580356	10.2378
0.58568	11.3268
0.591004	11.8316
0.596328	10.7134
0.601652	12.5529
0.606976	12.1786
0.6123	11.9043
0.617624	13.4016
0.622948	12.5657
0.628272	12.7947
0.633596	11.4549
0.638924	12.3693
0.644248	13.7884
0.649572	11.683
0.654896	12.1396
0.66022	12.1658
0.665544	12.9751
0.670868	13.1144
0.676192	13.0295
0.681516	12.3157
0.68684	12.7541
0.692164	13.1016
0.697492	12.7707
0.702816	12.0694
0.70814	12.1016
0.713464	12.6943
0.718788	12.6157
0.724112	12.8569
0.729436	13.322
0.73476	12.9143
0.740084	13.3883
0.745408	12.9733
0.750732	11.8952
0.756056	13.8277
0.761384	13.9135
0.766708	11.8528
0.772032	12.728
0.777356	13.8331
0.78268	12.5977
0.788004	12.4978
0.793328	12.8647
0.798652	12.36
0.803976	12.6057
0.8093	12.7526
0.814624	12.2559
0.819952	13.2796
0.825276	12.1712
0.8306	12.3445
0.835924	12.6073
0.841248	12.3743
0.846572	12.1089
0.851896	10.9817
0.85722	12.4562
0.862544	12.258
0.867868	12.8377
0.873192	12.8015
0.878516	12.1635
0.883844	12.8629
0.889168	11.7976
0.894492	12.9606
0.899816	12.1315
0.90514	11.8504
0.910464	12.0415
0.915788	12.2206
0.921112	12.8575
0.926436	11.8717
0.93176	12.037
0.937084	11.9205
0.942412	12.0225
0.947736	11.7523
0.95306	12.1215
0.958384	12.7665
0.963708	13.1243
0.969032	13.1743
0.974356	12.3341
0.97968	13.4614
0.985004	12.111
0.990328	12.2631
0.995652	12.7494
1.00098	11.5952
1.0063	12.4493
1.01163	12.189
1.01695	11.9618
1.02228	12.5486
1.0276	10.5749
1.03292	12.5915
1.03825	11.5946
1.04357	11.9376
1.0489	11.8691
1.05422	11.1533
1.05954	10.8214
1.06487	11.5419
1.0702	11.2331
1.07552	11.6368
1.08084	11.7559
1.08617	10.7173
1.09149	11.7675
1.09682	12.0096
1.10214	10.9105
1.10746	9.99366
1.11279	10.8873
1.11811	11.671
1.12344	10.4529
1.12876	10.8875
1.13409	11.7514
1.13941	12.0699
1.14474	11.9113
1.15006	11.0562
1.15538	12.0498
1.16071	10.6702
1.16603	10.4352
1.17136	10.272
1.17668	11.372
1.182	11.1117
1.18733	10.9286
1.19266	10.3593
1.19798	10.7262
1.2033	10.9621
1.20863	11.0246
1.21395	10.6028
1.21928	11.5913
1.2246	10.6094
1.22992	10.7953
1.23525	11.6202
1.24057	11.6011
1.2459	10.9075
1.25122	10.7496
1.25655	10.1378
1.26187	11.9674
1.2672	10.8101
1.27252	11.1724
1.27784	11.7292
1.28317	11.9043
1.28849	11.8567
1.29382	12.4666
1.29914	12.3648
1.30446	11.8646
1.30979	12.0484
1.31512	11.1531
1.32044	12.3244
1.32576	12.0155
1.33109	12.0817
1.33641	13.6561
1.34174	12.085
1.34706	11.8093
1.35238	11.2199
1.35771	12.1882
1.36303	11.8975
1.36836	11.769
1.37368	11.4099
1.37901	10.7435
1.38433	13.0712
1.38966	12.1188
1.39498	10.7098
1.4003	10.0198
1.40563	10.9155
1.41095	10.991
1.41628	12.3986
1.4216	10.5202
1.42692	10.8667
1.43225	10.3499
1.43758	11.3404
1.4429	11.3785
1.44822	10.8091
1.45355	10.501
1.45887	12.1361
1.4642	11.3002
1.46952	10.2232
1.47484	10.381
1.48017	11.0092
1.48549	10.9993
1.49082	11.4693
1.49614	9.88261
1.50147	11.417
1.50679	10.0995
1.51212	10.0188
1.51744	11.289
1.52276	10.3086
1.52809	10.9807
1.53341	10.838
1.53874	10.1286
1.54406	10.6382
1.54938	10.1003
1.55471	10.2395
1.56004	9.79416
1.56536	10.264
1.57068	11.8329
1.57601	10.8061
1.58133	11.4538
1.58666	10.9169
1.59198	10.083
1.5973	10.2569
1.60263	11.318
1.60795	10.2235
1.61328	9.8205
1.6186	11.1321
1.62393	10.2074
1.62925	10.5409
1.63458	10.6946
1.6399	10.9034
1.64522	10.1069
1.65055	9.46522
1.65587	10.0658
1.6612	10.5372
1.66652	10.0082
1.67184	10.7189
1.67717	9.79321
1.6825	10.2862
1.68782	11.0137
1.69314	10.1793
1.69847	10.6057
1.70379	11.2492
1.70912	10.6079
1.71444	11.6181
1.71976	10.3381
1.72509	10.5054
1.73041	9.64976
1.73574	10.7008
1.74106	10.4616
1.74639	9.96654
1.75171	10.3435
1.75704	11.1033
1.76236	9.83809
1.76768	11.0062
1.77301	9.67063
1.77833	10.8059
1.78366	10.639
1.78898	10.6676
1.7943	10.1078
1.79963	10.3962
1.80496	10.9194
1.81028	10.9303
1.8156	10.5467
1.82093	10.3752
1.82625	11.0111
1.83158	10.7762
1.8369	10.0876
1.84222	9.92865
1.84755	10.6403
1.85287	10.6759
1.8582	10.2928
1.86352	10.3824
1.86885	11.0687
1.87417	10.6031
1.8795	10.5596
1.88482	10.9064
1.89014	11.5411
1.89547	10.3923
1.90079	11.6222
1.90612	11.2487
1.91144	11.5391
1.91676	11.5733
1.92209	11.2137
1.92742	10.4894
1.93274	11.3222
1.93806	10.6027
1.94339	11.0721
1.94871	11.0207
1.95404	11.4191
1.95936	11.9781
1.96468	10.7288
1.97001	11.1391
1.97533	11.128
1.98066	11.3618
1.98598	11.0962
1.99131	11.1588
1.99663	11.0522
2.00196	13.4614
2.00728	11.8009
2.0126	11.2603
2.01793	11.0493
2.02325	12.1669
2.02858	10.8027
2.0339	11.1654
2.03922	12.2165
2.04455	11.4114
2.04988	12.0425
2.0552	11.9938
2.06052	12.1401
2.06585	11.3066
2.07117	12.5793
2.0765	12.8531
2.08182	11.9358
2.08714	13.0059
2.09247	12.4598
2.09779	12.1556
2.10312	12.8106
2.10844	12.4427
2.11377	12.9281
2.11909	12.3535
2.12442	11.7202
2.12974	12.2649
2.13506	12.3343
2.14039	13.3429
2.14571	12.8018
2.15104	12.5596
2.15636	12.7377
2.16168	11.1816
2.16701	11.5325
2.17234	12.3188
2.17766	12.872
2.18298	12.6989
2.18831	12.3287
2.19363	11.8938
2.19896	13.2375
2.20428	12.8556
2.2096	12.219
2.21493	13.8453
2.22025	14.3686
2.22558	12.7891
2.2309	11.6498
2.23623	12.4305
2.24155	12.6929
2.24688	12.6334
2.2522	13.8338
2.25752	11.7339
2.26285	12.2631
2.26817	12.2503
2.2735	11.3771
2.27882	12.8193
2.28414	11.9976
2.28947	13.2783
2.2948	12.0483
2.30012	12.3812
2.30544	12.7621
2.31077	12.4023
2.31609	12.0753
2.32142	11.6285
2.32674	11.8966
2.33206	13.2119
2.33739	11.8036
2.34271	11.8621
2.34804	12.5812
2.35336	13.0853
2.35869	12.9291
2.36401	12.1656
2.36934	13.267
2.37466	12.4796
2.37998	12.4354
2.38531	12.5926
2.39063	12.0366
2.39596	12.0443
2.40128	11.3447
2.4066	11.2372
2.41193	11.5713
2.41726	11.1271
2.42258	12.0108
2.4279	10.9423
2.43323	11.6048
2.43855	11.025
2.44388	11.2004
2.4492	11.4816
2.45452	11.6138
2.45985	10.7749
2.46517	11.7291
2.4705	11.9457
2.47582	11.5653
2.48115	11.5573
2.48647	12.6725
2.4918	12.1636
2.49712	12.3045
2.50244	11.9437
2.50777	11.8639
2.51309	11.8354
2.51842	11.5999
2.52374	11.3261
2.52906	12.6828
2.53439	11.7181
2.53972	10.8136
2.54504	11.7888
2.55036	11.3835
2.55569	12.0448
2.56101	12.449
2.56634	10.9225
2.57166	11.4498
2.57698	11.4462
2.58231	10.6888
2.58763	11.8995
2.59296	11.5188
2.59828	11.4814
2.60361	11.6946
2.60893	12.5718
2.61426	10.6873
2.61958	12.5834
2.6249	12.0098
2.63023	11.4487
2.63555	11.8402
2.64088	12.1214
2.6462	12.356
2.65153	11.7765
2.65685	11.8878
2.66218	11.5083
2.6675	12.2973
2.67282	12.4094
2.67815	11.3672
2.68347	12.4231
2.6888	11.5708
2.69412	11.4036
2.69944	11.8012
2.70477	12.6929
2.71009	12.0213
2.71542	12.8543
2.72074	11.7191
2.72607	12.4279
2.73139	11.9663
2.73672	12.3705
2.74204	12.584
2.74736	12.9462
2.75269	12.1633
2.75801	12.517
2.76334	11.6928
2.76866	13.3229
2.77399	13.6714
2.77931	13.5729
2.78464	13.1083
2.78996	13.6915
2.79528	13.4267
2.80061	12.8783
2.80593	13.1305
2.81126	12.486
2.81658	10.6564
2.8219	12.752
2.82723	13.463
2.83255	13.0221
2.83788	12.8406
2.8432	13.4372
2.84853	13.5924
2.85385	13.5921
2.85918	13.043
2.8645	12.9723
2.86982	12.7795
2.87515	12.5854
2.88047	13.8779
2.8858	12.7623
2.89112	12.0438
2.89645	13.8934
2.90177	12.8741
2.9071	13.1425
2.91242	12.6882
2.91774	11.4062
2.92307	12.7263
2.92839	11.9641
2.93372	11.7806
2.93904	12.7323
2.94436	12.2296
2.94969	13.1289
2.95501	11.9621
2.96034	12.1466
2.96566	11.5434
2.97099	11.5912
2.97631	13.0391
2.98164	13.3539
2.98696	12.6132
2.99228	12.3697
2.99761	11.9627
3.00293	12.7695
3.00826	12.3896
3.01358	12.7794
3.01891	11.8903
3.02423	10.5871
3.02956	11.7403
3.03488	11.9556
3.0402	11.5885
3.04553	11.6449
3.05085	11.4842
3.05618	11.3585
3.0615	9.94374
3.06682	11.9851
3.07215	9.82427
3.07747	11.3192
3.0828	10.898
3.08812	11.9833
3.09345	11.5802
3.09877	11.6141
3.1041	11.2114
3.10942	11.9504
3.11474	10.3431
3.12007	11.0279
3.12539	11.8417
3.13072	11.5225
3.13604	10.5079
3.14137	11.8338
3.14669	11.4
3.15202	11.7937
3.15734	12.525
3.16266	11.3253
3.16799	12.0661
3.17331	11.7231
3.17864	11.0024
3.18396	11.9181
3.18928	11.4039
3.19461	11.7798
3.19993	12.2255
3.20526	11.0252
3.21058	12.032
3.21591	12.1788
3.22123	12.4748
3.22656	12.2657
3.23188	12.0064
3.2372	13.2199
3.24253	12.4709
3.24785	11.9995
3.25318	12.0427
3.2585	11.3793
3.26383	12.8224
3.26915	11.1454
3.27448	11.2586
3.2798	11.4782
3.28512	12.7481
3.29045	11.7415
3.29577	11.0917
3.3011	11.6434
3.30642	11.7136
3.31174	12.4486
3.31707	11.0123
3.32239	11.7815
3.32772	11.5448
3.33304	11.5265
3.33837	12.1759
3.34369	11.6727
3.34902	11.484
3.35434	11.4798
3.35966	12.4109
3.36499	11.6643
3.37031	13.6041
3.37564	13.2261
3.38096	11.6044
3.38629	12.8481
3.39161	11.8533
3.39694	12.6885
3.40226	12.3945
3.40758	12.3932
3.41291	12.3593
3.41823	11.5735
3.42356	13.3945
3.42888	12.8762
3.4342	12.7186
3.43953	13.4998
3.44486	12.1025
3.45018	13.5998
3.4555	13.5153
3.46083	11.7276
3.46615	12.7852
3.47148	12.3821
3.4768	12.3425
3.48212	12.3085
3.48745	12.5091
3.49277	12.3601
3.4981	12.671
3.50342	13.2721
3.50875	12.0253
3.51407	13.7229
3.5194	12.6722
3.52472	12.5124
3.53004	12.5436
3.53537	12.9169
3.54069	12.3702
3.54602	13.5191
3.55134	13.2803
3.55666	12.2203
3.56199	13.5235
3.56732	12.3958
3.57264	11.551
3.57796	12.6873
3.58329	12.3893
3.58861	13.5124
3.59394	12.0445
3.59926	13.9671
3.60458	13.0706
3.60991	13.7953
3.61523	12.5026
3.62056	13.5226
3.62588	13.5295
3.63121	13.055
3.63653	12.2127
3.64186	13.181
3.64718	12.4428
3.6525	13.6373
3.65783	13.1799
3.66315	13.3304
3.66848	13.9483
3.6738	11.8844
3.67912	12.4222
3.68445	12.9204
3.68978	13.4784
3.6951	13.045
3.70042	14.2462
3.70575	13.3879
3.71107	13.4509
3.7164	13.3683
3.72172	13.3434
3.72704	13.2949
3.73237	14.226
3.73769	14.401
3.74302	13.7185
3.74834	12.6891
3.75367	14.5714
3.75899	14.0889
3.76432	13.158
3.76964	12.5206
3.77496	13.1609
3.78029	13.2745
3.78561	13.7316
3.79094	12.5427
3.79626	13.0038
3.80158	13.4942
3.80691	13.1629
3.81223	13.7553
3.81756	12.5759
3.82288	12.8183
3.82821	13.574
3.83353	13.7153
3.83886	12.2275
3.84418	13.0846
3.8495	13.3123
3.85483	13.2503
3.86015	13.7964
3.86548	13.7235
3.8708	13.205
3.87612	13.6045
3.88145	12.864
3.88678	14.1899
3.8921	13.1696
3.89742	12.1505
3.90275	13.6372
3.90807	13.5015
3.9134	13.8077
3.91872	12.3165
3.92404	12.6246
3.92937	13.5581
3.93469	12.9529
3.94002	13.5775
3.94534	13.533
3.95067	12.3447
3.95599	14.5126
3.96132	12.1988
3.96664	13.4225
3.97196	12.3393
3.97729	14.2443
3.98261	13.9093
3.98794	13.5424
3.99326	11.8811
3.99858	13.6064
4.00391	12.8692
4.00924	12.884
4.01456	13.1874
4.01988	12.9584
4.02521	12.6322
4.03053	13.6532
4.03586	12.3517
4.04118	13.3561
4.0465	12.5816
4.05183	12.0226
4.05715	12.232
4.06248	14.0704
4.0678	13.725
4.07313	12.7635
4.07845	13.5655
4.08378	12.7506
4.0891	13.2489
4.09442	13.904
4.09975	13.3415
4.10507	12.8864
4.1104	14.1188
4.11572	13.1553
4.12104	13.9331
4.12637	13.9368
4.1317	13.8939
4.13702	12.4394
4.14234	12.9398
4.14767	13.3676
4.15299	13.6853
4.15832	12.918
4.16364	13.0133
4.16896	14.1854
4.17429	14.4148
4.17961	13.9794
4.18494	12.6542
4.19026	12.7946
4.19559	13.4641
4.20091	13.4879
4.20624	13.912
4.21156	13.395
4.21688	13.9643
4.22221	14.205
4.22753	13.2814
4.23286	13.0932
4.23818	15.0662
4.2435	13.77
4.24883	14.2059
4.25416	13.181
4.25948	13.5375
4.2648	13.4537
4.27013	12.8076
4.27545	13.6794
4.28078	12.9884
4.2861	12.5471
4.29142	12.3453
4.29675	13.2418
4.30207	12.2951
4.3074	14.3161
4.31272	12.3264
4.31805	12.4097
4.32337	13.6523
4.3287	13.7174
4.33402	14.2118
4.33934	13.3123
4.34467	13.0836
4.34999	13.2624
4.35532	13.2575
4.36064	13.6808
4.36597	12.181
4.37129	13.1046
4.37662	13.8731
4.38194	11.5441
4.38726	13.317
4.39259	13.5886
4.39791	11.7984
4.40324	13.4242
4.40856	13.3069
4.41388	12.3301
4.41921	12.2024
4.42453	12.512
4.42986	12.0667
4.43518	12.5623
4.44051	11.9239
4.44583	11.7055
4.45116	11.1695
4.45648	11.821
4.4618	11.0578
4.46713	11.0195
4.47245	10.2649
4.47778	11.5072
4.4831	11.4399
4.48843	10.3767
4.49375	11.1168
4.49908	12.6342
4.5044	11.1752
4.50972	11.5201
4.51505	12.0824
4.52037	11.7384
4.5257	11.9073
4.53102	12.6796
4.53634	11.3853
4.54167	12.1383
4.54699	12.875
4.55232	12.1637
4.55764	12.4784
4.56297	12.5641
4.56829	12.9058
4.57362	12.9151
4.57894	13.3916
4.58426	12.6669
4.58959	12.1176
4.59491	12.9909
4.60024	13.841
4.60556	13.1091
4.61089	12.7315
4.61621	12.2336
4.62154	12.4308
4.62686	12.0076
4.63218	11.9194
4.63751	12.2058
4.64283	12.71
4.64816	13.3273
4.65348	11.6897
4.6588	12.2328
4.66413	12.3442
4.66945	12.5277
4.67478	13.0907
4.6801	12.8543
4.68543	12.5422
4.69075	12.2706
4.69608	12.7639
4.7014	12.5667
4.70672	13.1494
4.71205	12.9936
4.71737	12.2329
4.7227	12.7798
4.72802	12.7287
4.73335	12.5665
4.73867	11.5829
4.744	11.7799
4.74932	11.7854
4.75464	11.5443
4.75997	12.5992
4.76529	13.1993
4.77062	13.413
4.77594	11.5618
4.78126	12.5991
4.78659	12.9014
4.79191	13.139
4.79724	12.4751
4.80256	12.7465
4.80789	11.8283
4.81321	11.7281
4.81854	11.8008
4.82386	10.8018
4.82918	11.6281
4.83451	10.2737
4.83983	12.7316
4.84516	12.2068
4.85048	11.6693
4.85581	11.2961
4.86113	13.0793
4.86646	12.2703
4.87178	13.1791
4.8771	12.3821
4.88243	11.8587
4.88775	13.0033
4.89308	12.4233
4.8984	11.6866
4.90372	12.5739
4.90905	12.6266
4.91437	11.634
4.9197	12.4276
4.92502	11.9627
4.93035	11.7342
4.93567	11.8101
4.941	11.3629
4.94632	11.3783
4.95164	12.4037
4.95697	12.1457
4.96229	11.7805
4.96762	12.7907
4.97294	11.5876
4.97827	10.8654
4.98359	12.9854
4.98892	12.7311
4.99424	12.4446
4.99956	11.9427
5.00489	12.7409
5.01021	12.9968
5.01554	12.7711
5.02086	14.1572
5.02618	13.3148
5.03151	12.1973
5.03683	12.4268
5.04216	13.4168
5.04748	12.9981
5.05281	12.4658
5.05813	13.0052
5.06346	12.3394
5.06878	13.8398
5.0741	13.3526
5.07943	13.3519
5.08475	14.2591
5.09008	12.9646
5.0954	13.5441
5.10073	14.2386
5.10605	12.1849
5.11138	13.1236
5.1167	12.3692
5.12202	13.1875
5.12735	12.1194
5.13267	14.1722
5.138	12.7798
5.14332	11.5392
5.14864	12.9441
5.15397	13.504
5.1593	12.9642
5.16462	12.0609
5.16994	12.9297
5.17527	10.4145
5.18059	11.4514
5.18592	10.9217
5.19124	11.3139
5.19656	11.3201
5.20189	11.3051
5.20721	13.1715
5.21254	11.8454
5.21786	11.8702
5.22319	11.744
5.22851	11.4222
5.23384	10.9349
5.23916	10.848
5.24448	11.4181
5.24981	11.7141
5.25513	9.85206
5.26046	11.7821
5.26578	10.5028
5.2711	10.2624
5.27643	10.8739
5.28176	10.5282
5.28708	10.8024
5.2924	10.3151
5.29773	10.8527
5.30305	11.8494
5.30838	12.0356
5.3137	11.6318
5.31902	11.2486
5.32435	10.8768
5.32967	11.503
5.335	13.0927
5.34032	10.7426
5.34565	10.5517
5.35097	11.2152
5.3563	11.2875
5.36162	12.0275
5.36694	11.8915
5.37227	11.2562
5.37759	12.2294
5.38292	11.1004
5.38824	11.9964
5.39356	11.483
5.39889	11.0959
5.40422	11.4084
5.40954	11.3089
5.41486	10.5457
5.42019	10.7639
5.42551	11.3046
5.43084	10.9345
5.43616	11.4364
5.44148	12.3295
5.44681	11.5707
5.45213	11.6626
5.45746	11.7368
5.46278	11.9581
5.46811	11.5504
5.47343	11.4294
5.47876	11.4011
5.48408	13.1365
5.4894	12.4141
5.49473	12.5186
5.50005	11.8842
5.50538	12.0721
5.5107	11.9806
5.51602	12.3465
5.52135	11.7772
5.52668	12.0793
5.532	13.1085
5.53732	11.4596
5.54265	12.4586
5.54797	11.7098
5.5533	12.1966
5.55862	12.5151
5.56394	12.0236
5.56927	12.3182
5.57459	10.9881
5.57992	12.4656
5.58524	12.2362
5.59057	12.0698
5.59589	12.3045
5.60122	12.0924
5.60654	11.5371
5.61186	12.027
5.61719	11.5181
5.62251	12.3184
5.62784	13.8269
5.63316	11.8342
5.63848	11.9156
5.64381	12.4427
5.64914	11.3716
5.65446	11.9629
5.65978	12.1066
5.66511	12.8121
5.67043	11.8375
5.67576	13.1
5.68108	11.4936
5.6864	11.8357
5.69173	12.3538
5.69705	12.4299
5.70238	11.8573
5.7077	13.0738
5.71303	12.5909
5.71835	11.4345
5.72368	12.5833
5.729	12.6739
5.73432	12.5275
5.73965	13.2648
5.74497	12.0396
5.7503	12.9486
5.75562	12.1997
5.76094	12.8934
5.76627	13.0621
5.7716	12.0591
5.77692	12.0828
5.78224	12.5029
5.78757	12.042
5.79289	13.7903
5.79822	13.6584
5.80354	12.5716
5.80886	12.4852
5.81419	13.0902
5.81951	12.6919
5.82484	12.5556
5.83016	12.0746
5.83549	13.4216
5.84081	13.2005
5.84614	11.3651
5.85146	12.0906
5.85678	12.9887
5.86211	12.821
5.86743	12.4505
5.87276	11.8246
5.87808	12.3917
5.8834	12.5589
5.88873	12.133
5.89406	12.4873
5.89938	12.4459
5.9047	11.6001
5.91003	12.2905
5.91535	11.4238
5.92068	12.1425
5.926	11.6792
5.93132	11.331
5.93665	11.7907
5.94197	11.4704
5.9473	10.9789
5.95262	12.0886
5.95795	11.1103
5.96327	12.2497
5.9686	11.1887
5.97392	12.6205
5.97924	12.5523
5.98457	12.3209
5.98989	11.8076
5.99522	13.5282
6.00054	11.1938
6.00586	11.7716
6.01119	12.4664
6.01652	12.1291
6.02184	11.5287
6.02716	11.0435
6.03249	12.3722
6.03781	12.0366
6.04314	12.3488
6.04846	11.5102
6.05378	10.995
6.05911	11.5582
6.06443	11.6658
6.06976	12.4058
6.07508	12.7645
6.08041	12.4969
6.08573	12.29
6.09106	13.2502
6.09638	12.5376
6.1017	12.0877
6.10703	11.7212
6.11235	13.0137
6.11768	11.3754
6.123	12.4001
6.12832	10.8032
6.13365	11.9684
6.13898	11.9846
6.1443	12.0088
6.14962	11.9752
6.15495	11.8745
6.16027	11.9178
6.1656	10.5387
6.17092	10.6445
6.17624	10.9677
6.18157	12.4026
6.18689	11.3506
6.19222	11.3184
6.19754	12.3345
6.20287	11.2527
6.20819	13.0145
6.21352	11.6847
6.21884	12.1216
6.22416	11.1996
6.22949	11.6659
6.23481	11.8444
6.24014	12.1834
6.24546	12.3478
6.25078	11.98
6.25611	11.9518
6.26144	12.1697
6.26676	11.8058
6.27208	12.0311
6.27741	12.2593
6.28273	12.3849
6.28806	12.3517
6.29338	12.5839
6.2987	12.5502
6.30403	11.6405
6.30935	12.2735
6.31468	10.7764
6.32	12.0981
6.32533	12.0796
6.33065	12.7431
6.33598	13.1303
6.3413	12.4998
6.34662	12.1275
6.35195	11.6411
6.35727	13.2513
6.3626	12.4845
6.36792	11.8232
6.37324	11.2231
6.37857	11.4018
6.3839	12.1658
6.38922	11.4353
6.39454	12.4742
6.39987	12.584
6.40519	12.1241
6.41052	12.744
6.41584	13.2965
6.42116	12.5308
6.42649	12.0825
6.43181	12.1105
6.43714	12.1207
6.44246	11.7757
6.44779	11.7917
6.45311	11.6022
6.45844	11.0197
6.46376	12.1875
6.46908	12.7499
6.47441	12.0473
6.47973	12.676
6.48506	11.1052
6.49038	12.8912
6.4957	12.2032
6.50103	12.0117
6.50636	12.252
6.51168	12.5484
6.517	12.0668
6.52233	12.4218
6.52765	13.1218
6.53298	11.6346
6.5383	11.7853
6.54362	11.803
6.54895	11.8634
6.55427	11.781
6.5596	10.7595
6.56492	11.5893
6.57025	11.349
6.57557	11.6635
6.5809	11.9862
6.58622	10.9418
6.59154	11.8275
6.59687	11.6255
6.60219	10.6855
6.60752	12.0267
6.61284	11.4185
6.61816	11.274
6.62349	12.8924
6.62882	12.7067
6.63414	13.1256
6.63946	12.8241
6.64479	12.4464
6.65011	12.2711
6.65544	12.345
6.66076	12.3979
6.66608	11.1106
6.67141	12.6396
6.67673	12.7389
6.68206	12.8293
6.68738	12.05
6.69271	12.3906
6.69803	12.374
6.70336	11.2587
6.70868	11.1457
6.714	11.6343
6.71933	12.3365
6.72465	12.3134
6.72998	11.0617
6.7353	11.5935
6.74062	12.1629
6.74595	11.3129
6.75128	11.2306
6.7566	11.7902
6.76192	12.743
6.76725	11.2299
6.77257	11.5197
6.7779	14.0061
6.78322	12.008
6.78854	11.0673
6.79387	12.552
6.79919	11.5005
6.80452	13.0178
6.80984	11.4044
6.81517	12.3229
6.82049	11.9738
6.82582	12.5112
6.83114	11.8041
6.83646	12.1997
6.84179	11.8143
6.84711	11.173
6.85244	11.6458
6.85776	11.3867
6.86308	11.9552
6.86841	10.9746
6.87374	11.3713
6.87906	12.3838
6.88438	11.1032
6.88971	11.039
6.89503	10.9383
6.90036	11.8898
6.90568	11.7015
6.911	12.9505
6.91633	11.9492
6.92165	12.7227
6.92698	11.9781
6.9323	11.5936
6.93763	12.1319
6.94295	11.5961
6.94828	11.9592
6.9536	11.9851
6.95892	12.0967
6.96425	12.2974
6.96957	12.6355
6.9749	11.26
6.98022	11.5521
6.98554	11.2906
6.99087	12.4299
6.9962	11.2785
7.00152	11.015
7.00684	11.6408
7.01217	11.5761
7.01749	11.7592
7.02282	11.5249
7.02814	11.6357
7.03346	12.0846
7.03879	13.1971
7.04411	11.909
7.04944	11.9162
7.05476	11.4996
7.06009	11.1637
7.06541	10.8926
7.07074	12.1974
7.07606	12.0758
7.08138	10.8942
7.08671	11.8449
7.09203	12.5344
7.09736	12.0566
7.10268	12.549
7.108	11.9124
7.11333	11.5619
7.11866	12.8998
7.12398	12.0774
7.1293	11.0473
7.13463	12.6053
7.13995	11.5585
7.14528	11.3169
7.1506	12.717
7.15592	12.02
7.16125	10.9471
7.16657	12.2912
7.1719	12.1206
7.17722	12.2737
7.18255	11.9912
7.18787	12.9568
7.1932	11.8009
7.19852	12.2684
7.20384	11.9646
7.20917	10.8079
7.28344	10.3498
7.28877	10.7175
7.29409	9.23539
7.29942	9.35313
7.30474	8.77626
7.31007	8.57376
7.31539	8.65294
7.32072	8.60723
7.32604	7.81325
7.33136	7.62652
7.33669	7.31014
7.34201	7.69336
7.34734	7.2774
7.35266	7.14245
7.35799	7.39386
7.36331	8.40584
7.36864	8.81559
7.37396	9.44563
7.37929	11.2426
7.38461	9.89679
7.38994	10.329
7.39526	11.734
7.40059	11.8231
7.40591	13.0598
7.41123	13.3302
7.41656	11.9806
7.42188	12.6467
7.42721	12.4237
7.43253	12.9653
7.43785	12.5551
7.44318	12.7554
7.44851	13.7027
7.45383	13.2363
7.45915	14.6779
7.46448	12.9263
7.4698	12.733
7.47513	13.8757
7.48045	13.1994
7.48577	12.0685
[truncated: 11,955 more rows]

## Sheet: grey input
%Grey value distance (depth from top, mm)	%grey values
0.00793	121.005
0.01587	119.696
0.02381	118.762
0.03174	117.686
0.03968	117.045
0.04762	115.706
0.05555	115.621
0.06349	117.108
0.07143	119.557
0.07936	123.106
0.0873	124.826
0.09523	125.649
0.10317	125.244
0.11111	124.505
0.11904	124.224
0.12698	123.707
0.13492	122.855
0.14285	120.576
0.15079	117.804
0.15873	115.717
0.16666	114.81
0.1746	114.778
0.18254	115.23
0.19047	116.982
0.19841	118.634
0.20635	119.296
0.21428	118.725
0.22222	117.15
0.23016	114.917
0.23809	113.845
0.24603	114.046
0.25397	115.423
0.2619	116.652
0.26984	117.556
0.27777	117.936
0.28571	118.011
0.29365	118.069
0.30158	117.549
0.30952	116.704
0.31746	116.419
0.32539	116.308
0.33333	116.307
0.34127	116.757
0.3492	117.5
0.35714	117.201
0.36508	116.46
0.37301	115.378
0.38095	113.387
0.38889	111.135
0.39682	109.107
0.40476	107.973
0.4127	106.858
0.42063	105.892
0.42857	105.381
0.4365	105.547
0.44444	107.498
0.45238	108.417
0.46031	108.961
0.46825	109.804
0.47619	109.392
0.48412	108.839
0.49206	106.96
0.5	104.438
0.50793	102.16
0.51587	99.407
0.52381	97.603
0.53174	96.655
0.53968	96.45
0.54762	97.303
0.55555	98.514
0.56349	99.337
0.57143	99.545
0.57936	98.881
0.5873	98.983
0.59523	99.246
0.60317	99.859
0.61111	101.21
0.61904	103
0.62698	104.122
0.63492	103.686
0.64285	101.902
0.65079	99.784
0.65873	98.083
0.66666	96.762
0.6746	96.605
0.68254	96.113
0.69047	96.151
0.69841	96.108
0.70635	96.494
0.71428	96.405
0.72222	95.617
0.73016	93.769
0.73809	92.818
0.74603	92.918
0.75397	93.894
0.7619	95.924
0.76984	97.023
0.77777	97.466
0.78571	98.315
0.79365	99.1
0.80158	98.236
0.80952	94.777
0.81746	91.859
0.82539	89.409
0.83333	89.859
0.84127	93.101
0.8492	96.285
0.85714	99.011
0.86508	102.145
0.87301	104.035
0.88095	103.896
0.88889	103.921
0.89682	103.268
0.90476	101.517
0.9127	98.925
0.92063	96.174
0.92857	94.569
0.9365	92.946
0.94444	91.951
0.95238	93.07
0.96031	93.719
0.96825	94.093
0.97619	92.79
0.98412	89.552
0.99206	87.229
1	88.235
1.00793	90.227
1.01587	92.225
1.02381	93.319
1.03174	92.506
1.03968	91.101
1.04762	89.825
1.05555	89.373
1.06349	89.12
1.07143	88.978
1.07936	87.423
1.0873	86.484
1.09523	86.442
1.10317	86.83
1.11111	87.59
1.11904	87.883
1.12698	87.411
1.13492	86.273
1.14285	84.153
1.15079	82.537
1.15873	81.609
1.16666	81.809
1.1746	83.617
1.18254	85.996
1.19047	88.192
1.19841	88.687
1.20635	87.784
1.21428	85.558
1.22222	82.805
1.23016	80.625
1.23809	79.317
1.24603	78.931
1.25397	78.892
1.2619	79.358
1.26984	80.764
1.27777	82.348
1.28571	83.486
1.29365	83.238
1.30158	82.287
1.30952	81.495
1.31746	80.264
1.32539	79.758
1.33333	79.79
1.34127	79.91
1.3492	80.695
1.35714	82.524
1.36508	85.574
1.37301	88.345
1.38095	90.208
1.38889	89.455
1.39682	86.901
1.40476	84.598
1.4127	83.183
1.42063	83.44
1.42857	84.651
1.4365	86.422
1.44444	88.276
1.45238	89.408
1.46031	91.256
1.46825	93.392
1.47619	94.088
1.48412	93.825
1.49206	92.798
1.5	91.641
1.50793	91.378
1.51587	91.949
1.52381	92.251
1.53174	92.252
1.53968	90.796
1.54762	89.004
1.55555	86.979
1.56349	85.012
1.57143	84.329
1.57936	84.678
1.5873	86.95
1.59523	89.887
1.60317	93.376
1.61111	97.271
1.61904	99.892
1.62698	101.617
1.63492	103.041
1.64285	103.934
1.65079	104.437
1.65873	103.511
1.66666	100.166
1.6746	96.09
1.68254	91.012
1.69047	87.18
1.69841	84.63
1.70635	83.663
1.71428	83.746
1.72222	82.963
1.73016	82.67
1.73809	82.35
1.74603	82.693
1.75397	84.119
1.7619	85.882
1.76984	86.986
1.77777	87.233
1.78571	86.716
1.79365	84.969
1.80158	82.968
1.80952	81.345
1.81746	80.09
1.82539	79.626
1.83333	80.205
1.84127	81.713
1.8492	83.116
1.85714	85.013
1.86508	86.508
1.87301	88.127
1.88095	90.282
1.88889	90.146
1.89682	87.388
1.90476	82.968
1.9127	78.204
1.92063	75.938
1.92857	74.352
1.9365	73.119
1.94444	72.763
1.95238	74.142
1.96031	75.981
1.96825	78.241
1.97619	80.179
1.98412	81.823
1.99206	82.791
2	83.149
2.00793	83.034
2.01587	83.43
2.02381	83.987
2.03174	85.181
2.03968	86.166
2.04762	85.906
2.05555	84.865
2.06349	83.511
2.07143	82.814
2.07936	85.103
2.0873	89.424
2.09523	91.459
2.10317	90.107
2.11111	88.207
2.11904	86.438
2.12698	84.959
2.13492	84.508
2.14285	85.775
2.15079	88.469
2.15873	90.909
2.16666	91.851
2.1746	91.729
2.18254	91.966
2.19047	92.319
2.19841	92.931
2.20635	93.824
2.21428	94.023
2.22222	93.9
2.23016	92.727
2.23809	91.767
2.24603	91.557
2.25397	92.219
2.2619	94.201
2.26984	95.973
2.27777	97.05
2.28571	96.47
2.29365	95.076
2.30158	92.314
2.30952	89.473
2.31746	86.129
2.32539	84.018
2.33333	82.995
2.34127	83.015
2.3492	84.24
2.35714	85.449
2.36508	87.328
2.37301	89.335
2.38095	91.524
2.38889	94.219
2.39682	95.532
2.40476	94.942
2.4127	92.984
2.42063	91.061
2.42857	90.544
2.4365	91.107
2.44444	92.244
2.45238	94.115
2.46031	94.584
2.46825	93.896
2.47619	92.437
2.48412	89.331
2.49206	87.688
2.5	86.647
2.50793	86.223
2.51587	85.575
2.52381	83.903
2.53174	81.594
2.53968	80.215
2.54762	79.664
2.55555	79.745
2.56349	80.014
2.57143	79.539
2.57936	78.362
2.5873	77.533
2.59523	76.361
2.60317	75.755
2.61111	74.937
2.61904	74.335
2.62698	74.573
2.63492	76.273
2.64285	78.239
2.65079	79.651
2.65873	80.432
2.66666	80.45
2.6746	79.929
2.68254	79.073
2.69047	78.93
2.69841	79.372
2.70635	79.031
2.71428	78.292
2.72222	77.396
2.73016	77.642
2.73809	79.612
2.74603	83.435
2.75397	87.207
2.7619	90.754
2.76984	93.538
2.77777	97.566
2.78571	98.952
2.79365	96.781
2.80158	92.771
2.80952	89.684
2.81746	88.884
2.82539	90.101
2.83333	91.236
2.84127	91.144
2.8492	91.297
2.85714	91.996
2.86508	93.448
2.87301	95.089
2.88095	96.758
2.88889	97.792
2.89682	97.353
2.90476	94.888
2.9127	92.922
2.92063	91.502
2.92857	90.754
2.9365	91.705
2.94444	92.413
2.95238	93.35
2.96031	94.984
2.96825	96.774
2.97619	97.806
2.98412	98.276
2.99206	97.49
3	93.393
3.00793	86.457
3.01587	80.626
3.02381	76.192
3.03174	74.971
3.03968	75.807
3.04762	76.094
3.05555	75.237
3.06349	74.587
3.07143	73.469
3.07936	72.418
3.0873	71.79
3.09523	72.082
3.10317	72.553
3.11111	74.223
3.11904	77.206
3.12698	81.249
3.13492	85.151
3.14285	86.276
3.15079	83.815
3.15873	80.4
3.16666	77.694
3.1746	77.948
3.18254	80.737
3.19047	84.053
3.19841	86.293
3.20635	88.355
3.21428	91.507
3.22222	96.959
3.23016	102.152
3.23809	102.705
3.24603	98.939
3.25397	92.309
3.2619	83.634
3.26984	77.899
3.27777	74.635
3.28571	73.604
3.29365	72.863
3.30158	72.403
3.30952	72.96
3.31746	74.328
3.32539	76.608
3.33333	78.877
3.34127	79.984
3.3492	79.018
3.35714	78.599
3.36508	79.449
3.37301	79.97
3.38095	80.153
3.38889	78.221
3.39682	75.45
3.40476	73.083
3.4127	73.311
3.42063	79.797
3.42857	88.939
3.4365	96.992
3.44444	94.525
3.45238	87.951
3.46031	83.733
3.46825	80.401
3.47619	79.888
3.48412	80.434
3.49206	82.628
3.5	85.664
3.50793	86.117
3.51587	85.862
3.52381	83.671
3.53174	81.403
3.53968	80.281
3.54762	80.741
3.55555	82.833
3.56349	84.679
3.57143	86.02
3.57936	86.954
3.5873	86.239
3.59523	84.313
3.60317	82.087
3.61111	79.295
3.61904	78.505
3.62698	80.673
3.63492	81.058
3.64285	80.27
3.65079	79.492
3.65873	78.777
3.66666	78.05
3.6746	78.346
3.68254	79.095
3.69047	80.438
3.69841	81.67
3.70635	83.045
3.71428	83.018
3.72222	82.87
3.73016	83.241
3.73809	84.325
3.74603	86.29
3.75397	88.318
3.7619	87.416
3.76984	84.092
3.77777	81.171
3.78571	78.386
3.79365	77.597
3.80158	79.654
3.80952	82.702
3.81746	86.228
3.82539	89.617
3.83333	89.976
3.84127	88.518
3.8492	85.805
3.85714	82.465
3.86508	79.54
3.87301	78.51
3.88095	79.424
3.88889	80.587
3.89682	80.74
3.90476	80.247
3.9127	78.62
3.92063	76.816
3.92857	74.897
3.9365	73.352
3.94444	71.076
3.95238	70.094
3.96031	69.858
3.96825	70.508
3.97619	70.734
3.98412	71.258
3.99206	71.844
4	72.327
4.00793	72.262
4.01587	74.338
4.02381	78.706
4.03174	83.054
4.03968	86.087
4.04762	86.158
4.05555	85.12
4.06349	83.494
4.07143	81.578
4.07936	80.771
4.0873	81.13
4.09523	81.363
4.10317	81.19
4.11111	80.413
4.11904	78.137
4.12698	77.033
4.13492	75.234
4.14285	76.017
4.15079	79.541
4.15873	82.994
4.16666	85.557
4.1746	86.058
4.18254	85.239
4.19047	85.287
4.19841	85.705
4.20635	86.217
4.21428	86.083
4.22222	85.585
4.23016	85.53
4.23809	85.838
4.24603	85.982
4.25397	82.951
4.2619	79.462
4.26984	77.631
4.27777	76.805
4.28571	77.214
4.29365	78.135
4.30158	79.288
4.30952	80.849
4.31746	82.866
4.32539	83.505
4.33333	82.279
4.34127	79.142
4.3492	76.573
4.35714	74.48
4.36508	72.753
4.37301	70.733
4.38095	69.969
4.38889	70.115
4.39682	70.999
4.40476	72.071
4.4127	73.51
4.42063	75.965
4.42857	78.224
4.4365	81.376
4.44444	84.544
4.45238	87.854
4.46031	89.048
4.46825	88.557
4.47619	87.315
4.48412	84.045
4.49206	81.266
4.5	80.762
4.50793	81.718
4.51587	83.048
4.52381	84.302
4.53174	85.826
4.53968	87.22
4.54762	87.042
4.55555	85.529
4.56349	82.303
4.57143	79.328
4.57936	76.908
4.5873	77.716
4.59523	82.481
4.60317	87.173
4.61111	91.787
4.61904	89.475
4.62698	84.256
4.63492	78.989
4.64285	73.916
4.65079	71.346
4.65873	70.547
4.66666	73.25
4.6746	77.25
4.68254	77.888
4.69047	76.203
4.69841	73.768
4.70635	70.182
4.71428	68.438
4.72222	68.621
4.73016	68.974
4.73809	70.055
4.74603	71.798
4.75397	73.799
4.7619	73.633
4.76984	73.454
4.77777	74.81
4.78571	76.336
4.79365	76.407
4.80158	75.819
4.80952	74.785
4.81746	72.798
4.82539	71.417
4.83333	69.575
4.84127	68.711
4.8492	68.139
4.85714	69.41
4.86508	72.75
4.87301	76.998
4.88095	80.239
4.88889	81.278
4.89682	79.655
4.90476	76.893
4.9127	75.321
4.92063	76.274
4.92857	78.655
4.9365	82.167
4.94444	NAN
4.95234	NAN
4.96024	88.459
4.96824	98.833
4.97614	90.704
4.98404	84.539
4.99204	78.356
4.99994	74.916
5.00784	73.473
5.01584	73.325
5.02374	74.302
5.03164	75.487
5.03964	77.115
5.04754	79.021
5.05554	80.738
5.06344	83.618
5.07134	89.077
5.07934	92.573
5.08724	91.348
5.09514	90.406
5.10314	86.321
5.11104	81.49
5.11894	73.518
5.12694	68.159
5.13484	67.678
5.14284	68.029
5.15074	68.916
5.15864	69.067
5.16664	69.106
5.17454	69.47
5.18244	70.087
5.19044	70.566
5.19834	71.468
5.20624	72.792
5.21424	74.796
5.22214	77.33
5.23014	79.317
5.23804	81.784
5.24594	82.954
5.25394	82.5
5.26184	80.715
5.26974	77.446
5.27774	75.278
5.28564	74.774
5.29354	76.118
5.30154	78.497
5.30944	80.504
5.31744	81.206
5.32534	78.911
5.33324	74.909
5.34124	71.29
5.34914	69.197
5.35704	68.907
5.36504	69.709
5.37294	71.581
5.38094	71.709
5.38884	72.014
5.39674	74.339
5.40474	77.974
5.41264	81.197
5.42054	83.045
5.42854	85.238
5.43644	85.635
5.44434	84.878
5.45234	82.305
5.46024	79.617
5.46824	77.263
5.47614	76.478
5.48404	74.816
5.49204	74.718
5.49994	76.507
5.50784	78.191
5.51584	78.893
5.52374	77.388
5.53164	73.566
5.53964	70.416
5.54754	67.319
5.55554	66.512
5.56344	66.598
5.57134	67.768
5.57934	69.501
5.58724	70.834
5.59514	73.904
5.60314	75.943
5.61104	77.102
5.61894	75.55
5.62694	73.007
5.63484	71.563
5.64284	71.969
5.65074	74.462
5.65864	79.682
5.66664	84.585
5.67454	87.499
5.68244	85.449
5.69044	82.77
5.69834	82.489
5.70624	82.042
5.71424	80.481
5.72214	76.928
5.73014	71.121
5.73804	67.243
5.74594	65.144
5.75394	66.276
5.76184	68.926
5.76974	70.578
5.77774	70.289
5.78564	70.388
5.79354	69.515
5.80154	69.101
5.80944	68.851
5.81744	68.908
5.82534	68.89
5.83324	69.249
5.84124	69.884
5.84914	70.936
5.85704	71.425
5.86504	70.083
5.87294	69.506
5.88094	66.863
5.88884	65.096
5.89674	64.27
5.90474	65.121
5.91264	66.625
5.92054	67.648
5.92854	67.458
5.93644	66.819
5.94434	68.63
5.95234	71.054
5.96024	73.057
5.96824	73.123
5.97614	71.292
5.98404	68.876
5.99204	66.17
5.99994	65.181
6.00784	65.013
6.01584	65.121
6.02374	65.238
6.03164	65.588
6.03964	66.378
6.04754	67.78
6.05554	70.102
6.06344	71.677
6.07134	72.746
6.07934	72.689
6.08724	71.735
6.09514	71.525
6.10314	70.875
6.11104	71.061
6.11894	71.525
6.12694	71.715
6.13484	71.487
6.14284	71.481
6.15074	71.403
6.15864	70.94
6.16664	69.861
6.17454	68.263
6.18244	67.285
6.19044	68.563
6.19834	69.351
6.20624	70.944
6.21424	73.311
6.22214	76.537
6.23014	78.546
6.23804	78.382
6.24594	77.903
6.25394	75.731
6.26184	72.759
6.26974	70.595
6.27774	69.929
6.28564	71.167
6.29354	73.083
6.30154	73.563
6.30944	72.973
6.31744	72.404
6.32534	71.576
6.33324	71.209
6.34124	71.358
6.34914	72.642
6.35704	73.883
6.36504	74.88
6.37294	76.15
6.38094	76.223
6.38884	76.812
6.39674	78.609
6.40474	79.859
6.41264	79.379
6.42054	77.962
6.42854	75.76
6.43644	74.545
6.44434	73.635
6.45234	73.675
6.46024	73.471
6.46824	72.682
6.47614	71.907
6.48404	71.228
6.49204	71.634
6.49994	73.111
6.50784	73.282
6.51584	71.715
6.52374	69.006
6.53164	67.191
6.53964	72.412
6.54754	78.91
6.55554	83.958
6.56344	88.151
6.57134	84.223
6.57934	78.392
6.58724	75.033
6.59514	73.418
6.60314	72.92
6.61104	73.573
6.61894	73.748
6.62694	72.562
6.63484	70.438
6.64284	68.937
6.65074	70.35
6.65864	72.328
6.66664	73.21
6.67454	74.616
6.68244	75.03
6.69044	75.285
6.69834	75.562
6.70624	74.458
6.71424	72.798
6.72214	70.448
6.73014	68.037
6.73804	67.976
6.74594	70.255
6.75394	74.897
6.76184	78.005
6.76974	75.788
6.77774	72.352
6.78564	69.078
6.79354	66.845
6.80154	67.205
6.80944	68.066
6.81744	71.053
6.82534	74.145
6.83324	76.794
6.84124	78.071
6.84914	80.88
6.85704	85.723
6.86504	92.714
6.87294	100.306
6.88094	110.476
6.88884	112.971
6.89674	105.287
6.90474	95.61
6.91264	86.894
6.92054	80.929
6.92854	78.633
6.93644	77.049
6.94434	75.918
6.95234	76.71
6.96024	80.967
6.96824	84.739
6.97614	87.632
6.98404	89.62
6.99204	88.785
6.99994	86.672
7.00784	84.915
7.01584	84.382
7.02374	84.775
7.03164	85.966
7.03964	87.172
7.04754	85.019
7.05554	79.503
7.06344	75.678
7.07134	75.12
7.07934	78.25
7.08724	82.564
7.09514	85.912
7.10314	88.225
7.11104	89.389
7.11894	90.063
7.12694	91.573
7.13484	93.953
7.14284	99.283
7.15074	101.059
7.15864	95.839
7.16664	87.499
7.17454	78.48
7.18244	72.656
7.19044	70.851
7.19834	70.055
7.20624	69.847
7.21424	71.202
7.22214	73.359
7.23014	75.838
7.23804	78.107
7.24594	79.851
7.25394	80.303
7.26184	79.29
7.26974	78.264
7.27774	77.752
7.28564	77.283
7.29354	76
7.30154	74.607
7.30944	72.547
7.31744	71.464
7.32534	72.983
7.33324	74.72
7.34124	76.115
7.34914	76.713
7.35704	76.926
7.36504	77.66
7.37294	78.631
7.38094	79.874
7.38884	79.767
7.39674	79.534
7.40474	78.838
7.41264	77.776
7.42054	75.976
7.42854	74.204
7.43644	72.294
7.44434	71.111
7.45234	71.037
7.46024	71.231
7.46824	72.641
7.47614	75.478
7.48404	79.033
7.49204	79.335
7.49994	77.01
7.50784	74.29
7.51584	72.675
7.52374	71.876
7.53164	71.232
7.53964	71.091
7.54754	72.212
7.55554	74.966
7.56344	83.088
7.57134	94.601
7.57934	105.943
7.58724	108.862
7.59514	97.431
7.60314	86.587
7.61104	79.421
7.61894	74.747
7.62694	74.34
7.63484	74.816
7.64284	76.489
7.65074	79.112
7.65864	81.152
7.66664	81.729
7.67454	81.797
7.68244	82.507
7.69044	83.277
7.69834	84.055
7.70624	85.784
7.71424	88.008
7.72214	91.382
7.73014	95.019
7.73804	97.27
7.74594	97.734
7.75394	97.424
7.76184	96.311
7.76974	95.2
7.77774	94.836
7.78564	94.552
7.79354	94.113
7.80154	93.617
7.80944	93.71
7.81744	93.956
7.82534	94.178
7.83324	95.68
7.84124	97.847
7.84914	97.971
7.85704	95.763
7.86504	93.523
7.87294	92.801
7.88094	93.089
7.88884	93.707
7.89674	93.136
7.90474	90.666
7.91264	87.05
7.92054	84.254
7.92854	83.225
7.93644	83.898
7.94434	86.563
7.95234	89.826
7.96024	93.148
7.96824	95.5
7.97614	97.278
7.98404	99.321
7.99204	100.664
7.99994	100.681
8.00784	99.786
8.01584	99.182
8.02374	99.135
8.03164	99.598
8.03964	99.654
8.04754	100.099
8.05554	101.115
8.06344	103.092
8.07134	105.702
8.07934	107.254
8.08724	106.32
8.09514	104.574
8.10314	102.86
8.11104	100.946
8.11894	98.254
8.12694	94.719
8.13484	92.313
8.14284	91.065
8.15074	90.829
8.15864	90.724
8.16664	91.279
8.17454	91.976
8.18244	93.169
8.19044	96.464
8.19834	99.619
8.20624	103.285
8.21424	103.984
8.22214	101.585
8.23014	99.029
8.23804	95.178
8.24594	92.128
8.25394	90.636
8.26184	93.206
8.26974	97.533
8.27774	101.406
8.28564	107.359
8.29354	113.525
8.30154	115.028
8.30944	109.795
8.31744	100.88
8.32534	91.912
8.33324	84.113
8.34124	81.445
8.34914	82.526
8.35704	84.948
8.36504	87.063
8.37294	87.526
8.38094	88.083
8.38884	88.241
8.39674	88.664
8.40474	89.474
8.41264	90.491
8.42054	92.352
8.42854	94.026
8.43644	96.088
8.44434	97.944
8.45234	96.162
8.46024	93.762
8.46824	91.712
8.47614	90.063
8.48404	89.339
8.49204	89.501
8.49994	90.284
8.50784	89.362
8.51584	85.756
8.52374	81.096
8.53164	76.759
8.53964	72.613
8.54754	73.216
8.55554	79.59
8.56344	82.071
8.57134	83.213
8.57934	84.227
8.58724	84.788
8.59514	84.556
8.60314	82.924
8.61104	82.496
8.61894	83.391
8.62694	84.789
8.63484	85.764
8.64284	84.498
8.65074	80.773
8.65864	78.156
8.66664	77.223
8.67454	80.213
8.68244	85.207
8.69044	87.171
8.69834	85.43
8.70624	82.173
8.71424	79.175
8.72214	76.824
8.73014	75.479
8.73804	75.241
8.74594	76.069
8.75394	78.047
8.76184	81.287
8.76974	83.828
8.77774	86.56
8.78564	88.484
8.79354	89.878
8.80154	89.743
8.80944	86.753
8.81744	85.518
8.82534	85.997
8.83324	88.661
8.84124	95.455
8.84914	103.477
8.85704	111.089
8.86504	114.286
8.87294	109.374
8.88094	96.27
8.88884	84.559
8.89674	80.199
8.90474	81.853
8.91264	86.322
8.92054	87.97
8.92854	88.307
8.93644	86.724
8.94434	86.771
8.95234	87.058
8.96024	87.335
8.96824	86.244
8.97614	84.324
8.98404	81.725
8.99204	80.908
8.99994	84.771
9.00784	89.765
9.01584	90.822
9.02374	87.279
9.03164	83.557
9.03964	80.789
9.04754	80.64
9.05554	82.078
9.06344	83.124
9.07134	83.503
9.07934	83.997
9.08724	83.623
9.09514	81.936
9.10314	80.333
9.11104	80.119
9.11894	81.82
9.12694	84.603
9.13484	87.34
9.14284	88.86
9.15074	87.833
9.15864	85.698
9.16664	85.124
9.17454	84.897
9.18244	84.304
9.19044	84.749
9.19834	86.494
9.20624	88.606
9.21424	90.811
9.22214	95.059
9.23014	99.227
9.23804	102.529
9.24594	101.5
9.25394	101.283
9.26184	101.068
9.26974	97.937
9.27774	94.747
9.28564	91.163
9.29354	88.083
9.30154	85.702
9.30944	85.04
9.31744	84.695
9.32534	85.21
9.33324	85.263
9.34124	84.4
9.34914	83.353
9.35704	83.073
9.36504	83.114
9.37294	83.491
9.38094	84.254
9.38884	84.889
9.39674	85.565
9.40474	86.41
9.41264	86.093
9.42054	85.578
9.42854	84.556
9.43644	84.221
9.44434	85.119
9.45234	87.033
9.46024	90.139
9.46824	93.378
9.47614	95.036
9.48404	95.688
9.49204	91.805
9.49994	89.001
9.50784	86.714
9.51584	86.817
9.52374	88.095
9.53164	89.761
9.53964	90.825
9.54754	90.914
9.55554	91.472
9.56344	91.997
9.57134	93.531
9.57934	94.235
9.58724	93.801
9.59514	92.134
9.60314	90.904
9.61104	90.589
9.61894	91.067
9.62694	93.661
9.63484	96.734
9.64284	99.111
9.65074	99.01
9.65864	97.198
9.66664	95.881
9.67454	97.109
9.68244	101.261
9.69044	105.58
9.69834	104.667
9.70624	102.32
9.71424	101.936
9.72214	101.401
9.73014	98.568
9.73804	96.855
9.74594	96.053
9.75394	97.545
9.76184	100.125
9.76974	103.133
9.77774	103.72
9.78564	102.23
9.79354	98.839
9.80154	94.558
9.80944	90.022
9.81744	88.476
9.82534	87.326
9.83324	88.425
9.84124	90.699
9.84914	91.001
9.85704	90.131
9.86504	89.262
9.87294	85.847
9.88094	81.812
9.88884	82.639
9.89674	89.891
9.90474	104.496
9.91264	117.48
9.92054	119.208
9.92854	110.658
9.93644	97.924
9.94434	92.891
9.95234	94.656
9.96024	96.677
9.96824	99.093
9.97614	98.162
9.98404	94.185
9.99204	91.806
9.99994	90.01
10.0078	90.338
10.0158	90.644
10.0237	90.024
10.0316	91.608
10.0396	93.747
10.0475	94.634
10.0555	92.819
10.0634	89.358
10.0713	87.576
10.0793	87.873
10.0872	89.535
10.0951	91.051
10.1031	88.758
10.111	85.588
10.1189	82.962
10.1269	82.872
10.1348	85.403
10.1428	89.203
10.1507	93.374
10.1586	99.019
10.1666	95.184
10.1745	88.294
10.1824	82.133
10.1904	76.658
10.1983	75.924
10.2062	78.792
10.2142	81.033
10.2221	85.049
10.2301	90.288
10.238	94.238
10.2459	91.723
10.2539	86.262
10.2618	82.249
10.2697	78.682
10.2777	76.661
10.2856	76.84
10.2935	77.854
10.3015	79.366
10.3094	81.16
10.3174	84.955
10.3253	91.331
10.3332	102.217
10.3412	103.965
10.3491	92.739
10.357	87.964
10.365	90.773
10.3729	94.984
10.3809	98.063
10.3888	95.508
10.3967	92.559
10.4047	92.874
10.4126	93.841
10.4205	95.237
10.4285	94.411
10.4364	91.801
10.4443	94.269
10.4523	100.563
10.4602	104.221
10.4682	103.699
10.4761	97.338
10.484	93.952
10.492	92.222
10.4999	90.36
10.5078	88.788
10.5158	89.545
10.5237	91.896
10.5316	94.148
10.5396	94.932
10.5475	95.165
10.5555	96.166
10.5634	98.112
10.5713	101.382
10.5793	103.702
10.5872	110.297
10.5951	122.917
10.6031	131.899
10.611	129.932
10.6189	111.614
10.6269	95.557
10.6348	83.04
10.6428	81.036
10.6507	85.547
10.6586	90.601
10.6666	91.983
10.6745	91.555
10.6824	90.237
10.6904	91.388
10.6983	92.636
10.7062	94.967
10.7142	97.304
10.7221	100.616
10.7301	97.413
10.738	92.243
10.7459	93.17
10.7539	98.385
10.7618	108.789
10.7697	115.155
10.7777	111.426
10.7856	101.823
10.7935	97.753
10.8015	96.723
10.8094	97.948
10.8174	94.924
10.8253	91.693
10.8332	89.477
10.8412	86.446
10.8491	87.314
10.857	88.895
10.865	89.905
10.8729	96.188
10.8809	102.303
10.8888	97.84
10.8967	94.565
10.9047	90.764
10.9126	90.263
10.9205	90.646
10.9285	89.285
10.9364	86.237
10.9443	84.778
10.9523	86.579
10.9602	89.242
10.9682	90.235
10.9761	90.427
10.984	88.468
10.992	86.967
10.9999	86.382
11.0078	85.603
11.0158	85.803
11.0237	85.815
11.0316	85.617
11.0396	85.469
11.0475	85.261
11.0555	85.152
11.0634	86.716
11.0713	88.14
11.0793	91.459
11.0872	94.059
11.0951	93.921
11.1031	91.206
11.111	87.23
11.1189	85.519
11.1269	86.276
11.1348	87.789
11.1428	87.837
11.1507	88.045
11.1586	87.954
11.1666	88.153
11.1745	87.462
11.1824	87.401
11.1904	88.672
11.1983	88.963
11.2062	89.708
11.2142	89.611
11.2221	89.845
11.2301	91.598
11.238	90.643
11.2459	88.144
11.2539	86.155
11.2618	86.022
11.2697	85.452
11.2777	86.401
11.2856	87.539
11.2935	89.386
11.3015	92.383
11.3094	95.296
11.3174	99.221
11.3253	96.274
11.3332	91.112
11.3412	88.708
11.3491	88.704
11.357	89.364
11.365	87.412
11.3729	83.743
11.3809	80.263
11.3888	79.459
11.3967	84.309
11.4047	96.872
11.4126	112.74
11.4205	118.148
11.4285	114.222
11.4364	102.669
11.4443	93.947
11.4523	90.172
11.4602	89.781
11.4682	91.388
11.4761	91.783
11.484	91.008
11.492	89.879
11.4999	89.918
11.5078	91.436
11.5158	93.192
11.5237	94.03
11.5316	93.933
11.5396	94.621
11.5475	96.113
11.5555	97.291
11.5634	96.388
11.5713	95.069
11.5793	94.236
11.5872	95.923
11.5951	97.792
11.6031	98.405
11.611	98.958
11.6189	97.287
11.6269	98.776
11.6348	99.392
11.6428	100.3
11.6507	97.046
11.6586	93.903
11.6666	91.985
11.6745	90.445
11.6824	88.158
11.6904	86.268
11.6983	86.197
11.7062	87.859
11.7142	89.511
11.7221	91.464
11.7301	92.767
11.738	94.705
11.7459	97.177
11.7539	100.39
11.7618	102.984
11.7697	105.404
11.7777	107.924
11.7856	108.424
11.7935	108.294
11.8015	110.207
11.8094	114.654
11.8174	115.721
11.8253	107.347
11.8332	100.608
11.8412	97.723
11.8491	97.996
11.857	98.588
11.865	100.614
11.8729	103.303
11.8809	102.774
11.8888	100.832
11.8967	100.042
11.9047	99.227
11.9126	98.004
11.9205	97.328
11.9285	96.645
11.9364	95.889
11.9443	94.222
11.9523	91.703
11.9602	89.849
11.9682	90.015
11.9761	90.206
11.984	91.103
11.992	91.137
11.9999	90.686
12.0078	90.258
12.0158	90.782
12.0237	92.63
12.0316	95.384
12.0396	97.611
12.0475	99.522
12.0555	99.415
12.0634	98.569
12.0713	98.354
12.0793	97.606
12.0872	97.675
12.0951	98.752
12.1031	99.41
12.111	100.14
12.1189	100.813
12.1269	102.615
12.1348	103.305
12.1428	103.222
12.1507	102.428
12.1586	101.31
12.1666	101.264
12.1745	101.923
12.1824	102.507
12.1904	102.458
12.1983	102.129
12.2062	101.534
12.2142	101.071
12.2221	100.199
12.2301	99.699
12.238	100.504
12.2459	101.766
12.2539	103.544
12.2618	105.365
12.2697	107.355
12.2777	109.511
12.2856	113.548
12.2935	115.64
12.3015	110.847
12.3094	107.069
12.3174	103.038
12.3253	100.987
12.3332	103.034
12.3412	104.337
12.3491	104.524
12.357	104.963
12.365	103.695
12.3729	102.42
12.3809	101.059
12.3888	100.772
12.3967	101.739
12.4047	102.517
12.4126	102.56
12.4205	102.058
12.4285	101.54
12.4364	101.567
12.4443	103.51
12.4523	106.164
12.4602	106.865
12.4682	103.422
12.4761	99.343
12.484	97.176
12.492	95.665
12.4999	94.514
12.5078	94.344
12.5158	94.648
12.5237	94.903
12.5316	94.865
12.5396	93.836
12.5475	92.824
12.5555	92.905
12.5634	93.595
12.5713	95.047
12.5793	95.27
12.5872	95.189
12.5951	95.434
12.6031	97.759
12.611	100.64
12.6189	102.869
12.6269	102.949
12.6348	100.73
12.6428	97.919
12.6507	95.8
12.6586	95.503
12.6666	95.8
12.6745	97.798
12.6824	101.44
12.6904	105.218
12.6983	104.349
12.7062	101.28
12.7142	98.448
12.7221	97.238
12.7301	98.786
12.738	101.743
12.7459	103.269
12.7539	103.545
12.7618	103.995
12.7697	103.941
12.7777	103.085
12.7856	100.464
12.7935	97.604
12.8015	95.053
12.8094	93.111
12.8174	91.954
12.8253	91.698
12.8332	92.589
12.8412	93.719
12.8491	94.44
12.857	94.545
12.865	95.947
12.8729	98.761
12.8809	101.565
12.8888	102.462
12.8967	102.21
12.9047	101.205
12.9126	100.742
12.9205	101.862
12.9285	100.528
12.9364	93.657
12.9443	88.16
12.9523	86.292
12.9602	87.131
12.9682	89.174
12.9761	90.554
12.984	91.696
12.992	92.851
12.9999	94.386
13.0078	95.875
13.0158	94.383
13.0237	91.966
13.0316	90.387
13.0396	89.459
13.0475	89.432
13.0555	90.871
13.0634	92.504
13.0713	93.653
13.0793	93.077
13.0872	92.46
13.0951	92.974
13.1031	94.164
13.111	95.555
13.1189	94.823
13.1269	92.1
13.1348	89.807
13.1428	88.385
13.1507	87.617
13.1586	88.299
13.1666	89.014
13.1745	89.625
13.1824	89.72
13.1904	90.431
13.1983	91.241
13.2062	92.41
13.2142	93.344
13.2221	94.766
13.2301	97.176
13.238	102.271
13.2459	106.907
13.2539	107.566
13.2618	105.008
13.2697	102.836
13.2777	100.891
13.2856	100.156
13.2935	100.26
13.3015	99.99
13.3094	99.865
13.3174	101.873
13.3253	105.691
13.3332	110.226
13.3412	113.651
13.3491	111.18
13.357	103.818
13.365	95.632
13.3729	90.768
13.3809	88.565
13.3888	88.315
13.3967	89.577
13.4047	90.32
13.4126	92.853
13.4205	96.073
13.4285	98.284
13.4364	99.896
13.4443	100.138
13.4523	97.773
13.4602	94.146
13.4682	92.619
13.4761	95.778
13.484	101.551
13.492	104.725
13.4999	101.463
13.5078	96.897
13.5158	93.565
13.5237	91.196
13.5316	88.5
13.5396	87.161
13.5475	87.946
13.5555	90.838
13.5634	94.151
13.5713	97.067
13.5793	100.648
13.5872	104.186
13.5951	106.392
13.6031	107.756
13.611	109.048
13.6189	109.17
13.6269	108.688
13.6348	106.007
13.6428	103.124
13.6507	101.186
13.6586	100.696
13.6666	101.075
13.6745	100.275
13.6824	99.327
13.6904	100.537
13.6983	107.724
13.7062	117.12
13.7142	121.697
13.7221	123.695
13.7301	119.975
13.738	111.75
13.7459	103.461
13.7539	98.494
13.7618	95.869
13.7697	94.986
13.7777	95.528
13.7856	96.636
13.7935	98.189
13.8015	97.897
13.8094	94.236
13.8174	90.72
13.8253	87.435
13.8332	86.824
13.8412	88.612
13.8491	90.051
13.857	90.88
13.865	91.841
13.8729	94.777
13.8809	99.73
13.8888	100.339
13.8967	95.15
13.9047	88.96
13.9126	84.892
13.9205	85.358
13.9285	88.756
13.9364	91.748
13.9443	92.502
13.9523	91.627
13.9602	91.801
13.9682	92.534
13.9761	93.626
13.984	94.705
13.992	95.254
13.9999	94.88
14.0078	93.292
14.0158	90.292
14.0237	87.646
14.0316	86.828
14.0396	87.044
14.0475	89.716
14.0555	94.853
14.0634	100.213
14.0713	106.04
14.0793	110.031
14.0872	110.592
14.0951	105.698
14.1031	101.358
14.111	101.032
14.1189	103.991
14.1269	108.28
14.1348	111.851
14.1428	111.07
14.1507	107.327
14.1586	103.562
14.1666	101.048
14.1745	102.301
14.1824	105.864
14.1904	109.177
14.1983	109.48
14.2062	103.826
14.2142	97.534
14.2221	94.515
14.2301	92.362
14.238	91.658
14.2459	91.354
14.2539	91.727
14.2618	92.885
14.2697	93.282
14.2777	92.79
14.2856	90.122
14.2935	87.65
14.3015	87.968
14.3094	89.511
14.3174	90.509
14.3253	90.516
14.3332	88.624
14.3412	86.836
14.3491	86.861
14.357	88.196
14.365	89.881
14.3729	91.538
14.3809	92.713
14.3888	93.094
14.3967	93.542
14.4047	95.445
14.4126	96.459
14.4205	93.659
14.4285	90.379
14.4364	91.021
14.4443	93.368
14.4523	94.972
14.4602	94.568
14.4682	93.012
14.4761	91.2
14.484	90.137
14.492	90.22
14.4999	91.562
14.5078	92.427
14.5158	92.097
14.5237	91
14.5316	88.974
14.5396	87.051
14.5475	86.596
14.5555	88.403
14.5634	91.259
14.5713	93.57
14.5793	96.189
14.5872	99.732
14.5951	104.389
14.6031	105.719
14.611	101.43
14.6189	97.354
14.6269	95.394
14.6348	95.515
14.6428	95.866
14.6507	96.466
14.6586	97.453
14.6666	101.338
14.6745	106.491
14.6824	107.83
14.6904	107.251
14.6983	107.248
14.7062	109.251
14.7142	114.393
14.7221	119.072
14.7301	112.073
14.738	101.301
14.7459	92.091
14.7539	86.575
14.7618	86.84
14.7697	87.55
14.7777	88.544
14.7856	89.175
14.7935	89.355
14.8015	89.066
14.8094	90.403
14.8174	97.694
14.8253	109.056
14.8332	116.91
14.8412	111.786
14.8491	100.841
14.857	92.951
14.865	88.796
14.8729	90.588
14.8809	92.557
14.8888	93.482
14.8967	92.183
14.9047	90.614
14.9126	88.544
14.9205	86.097
14.9285	88.223
14.9364	92.065
14.9443	96.319
14.9523	100.967
14.9602	104.81
14.9682	100.648
14.9761	95.313
14.984	91.585
14.992	90.465
14.9999	90.076
15.0078	89.661
15.0158	88.905
15.0237	88.041
15.0316	89.224
15.0396	95.282
15.0475	103.546
15.0555	109.708
15.0634	112.8
15.0713	111.724
15.0793	109.961
15.0872	108.491
15.0951	102.662
15.1031	96.061
15.111	92.578
15.1189	89.628
15.1269	88.927
15.1348	90.07
15.1428	91.774
15.1507	93.112
15.1586	92.995
15.1666	91.8
15.1745	90.57
15.1824	89.884
15.1904	90.228
15.1983	90.909
15.2062	90.627
15.2142	92.054
15.2221	93.94
15.2301	97.379
15.238	98.875
15.2459	99.295
15.2539	100.685
15.2618	105.86
15.2697	108.745
15.2777	105.808
15.2856	102.785
15.2935	99.315
15.3015	97.708
15.3094	98.828
15.3174	101.301
15.3253	105.278
15.3332	110.39
15.3412	114.599
15.3491	109.612
15.357	103.372
15.365	101.573
15.3729	99.024
15.3809	95.4
15.3888	90.902
15.3967	88.071
15.4047	85.296
15.4126	85.043
15.4205	87.035
15.4285	89.628
15.4364	90.934
15.4443	89.262
15.4523	86.317
15.4602	85.752
15.4682	84.938
15.4761	85.015
15.484	85.615
15.492	86.737
15.4999	87.274
15.5078	87.642
15.5158	87.89
15.5237	90.863
15.5316	94.247
15.5396	96.233
15.5475	96.117
15.5555	94.383
15.5634	93.172
15.5713	93.313
15.5793	93.819
15.5872	94.042
15.5951	92.097
15.6031	91.377
15.611	93.031
15.6189	94.376
15.6269	95.578
15.6348	95.042
15.6428	93.354
15.6507	92.711
15.6586	96.048
15.6666	98.207
15.6745	96.586
15.6824	92.006
15.6904	87.042
15.6983	84.036
15.7062	82.209
15.7142	84.471
15.7221	89.673
15.7301	93.923
15.738	99.308
15.7459	99.524
15.7539	97.358
15.7618	93.084
15.7697	91.707
15.7777	90.809
15.7856	90.076
15.7935	89.922
15.8015	89.853
15.8094	89.823
15.8174	90.849
15.8253	92.557
15.8332	94.284
15.8412	95.999
15.8491	96.064
15.857	95.571
15.865	94.673
[truncated: 5,395 more rows]

## Sheet: dating_input
%final distance from top (mm)	%years BP	%1s error (a)		counted layers from the grey scale record from S-12-4
0.09523	390900	0.1		780 years counted
0.20635	390901	0.1
0.29365	390902	0.1
0.3492	390903	0.1
0.46825	390904	0.1
0.57143	390905	0.1
0.62698	390906	0.1
0.70635	390907	0.1
0.79365	390908	0.1
0.88889	390909	0.1
0.96825	390910	0.1
1.02381	390911	0.1
1.11904	390912	0.1
1.19841	390913	0.1
1.28571	390914	0.1
1.38095	390915	0.1
1.47619	390916	0.1
1.53174	390917	0.1
1.65079	390918	0.1
1.77777	390919	0.1
1.88095	390920	0.1
2.03968	390921	0.1
2.09523	390922	0.1
2.16666	390923	0.1
2.21428	390924	0.1
2.27777	390925	0.1
2.39682	390926	0.1
2.46031	390927	0.1
2.56349	390928	0.1
2.66666	390929	0.1
2.69841	390930	0.1
2.78571	390931	0.1
2.88889	390932	0.1
2.98412	390933	0.1
3.04762	390934	0.1
3.14285	390935	0.1
3.23809	390936	0.1
3.34127	390937	0.1
3.38095	390938	0.1
3.4365	390939	0.1
3.50793	390940	0.1
3.57936	390941	0.1
3.64285	390942	0.1
3.70635	390943	0.1
3.75397	390944	0.1
3.83333	390945	0.1
3.89682	390946	0.1
4.04762	390947	0.1
4.09523	390948	0.1
4.1746	390949	0.1
4.20635	390950	0.1
4.24603	390951	0.1
4.32539	390952	0.1
4.46031	390953	0.1
4.53968	390954	0.1
4.61111	390955	0.1
4.68254	390956	0.1
4.75397	390957	0.1
4.79365	390958	0.1
4.88889	390959	0.1
4.96824	390960	0.1
5.07934	390961	0.1
5.24594	390962	0.1
5.31744	390963	0.1
5.43644	390964	0.1
5.51584	390965	0.1
5.61104	390966	0.1
5.67454	390967	0.1
5.76974	390968	0.1
5.78564	390969	0.1
5.85704	390970	0.1
5.92054	390971	0.1
5.96824	390972	0.1
6.07134	390973	0.1
6.12694	390974	0.1
6.23014	390975	0.1
6.30944	390976	0.1
6.40474	390977	0.1
6.45234	390978	0.1
6.50784	390979	0.1
6.56344	390980	0.1
6.61894	390981	0.1
6.69834	390982	0.1
6.76184	390983	0.1
6.88884	390984	0.1
6.98404	390985	0.1
7.03964	390986	0.1
7.15074	390987	0.1
7.25394	390988	0.1
7.38094	390989	0.1
7.49204	390990	0.1
7.58724	390991	0.1
7.74594	390992	0.1
7.84914	390993	0.1
7.88884	390994	0.1
7.99994	390995	0.1
8.07934	390996	0.1
8.21424	390997	0.1
8.30154	390998	0.1
8.44434	390999	0.1
8.49994	391000	0.1
8.58724	391001	0.1
8.63484	391002	0.1
8.69044	391003	0.1
8.79354	391004	0.1
8.86504	391005	0.1
8.92854	391006	0.1
8.96024	391007	0.1
9.01584	391008	0.1
9.07934	391009	0.1
9.14284	391010	0.1
9.23804	391011	0.1
9.33324	391012	0.1
9.40474	391013	0.1
9.48404	391014	0.1
9.57934	391015	0.1
9.64284	391016	0.1
9.69044	391017	0.1
9.77774	391018	0.1
9.84914	391019	0.1
9.92054	391020	0.1
9.96824	391021	0.1
10.0158	391022	0.1
10.0475	391023	0.1
10.0951	391024	0.1
10.1586	391025	0.1
10.238	391026	0.1
10.3412	391027	0.1
10.3809	391028	0.1
10.4205	391029	0.1
10.4602	391030	0.1
10.6031	391031	0.1
10.6666	391032	0.1
10.7221	391033	0.1
10.7697	391034	0.1
10.8094	391035	0.1
10.8809	391036	0.1
10.9205	391037	0.1
10.9761	391038	0.1
11.0237	391039	0.1
11.0872	391040	0.1
11.1507	391041	0.1
11.1666	391042	0.1
11.2062	391043	0.1
11.2301	391044	0.1
11.3174	391045	0.1
11.357	391046	0.1
11.4205	391047	0.1
11.4761	391048	0.1
11.5237	391049	0.1
11.5555	391050	0.1
11.611	391051	0.1
11.6428	391052	0.1
11.7856	391053	0.1
11.8174	391054	0.1
11.8729	391055	0.1
11.992	391056	0.1
12.0475	391057	0.1
12.1348	391058	0.1
12.1824	391059	0.1
12.2856	391060	0.1
12.357	391061	0.1
12.4126	391062	0.1
12.4602	391063	0.1
12.5237	391064	0.1
12.5793	391065	0.1
12.6269	391066	0.1
12.6904	391067	0.1
12.7618	391068	0.1
12.8888	391069	0.1
12.9205	391070	0.1
13.0078	391071	0.1
13.0713	391072	0.1
13.111	391073	0.1
13.2539	391074	0.1
13.3412	391075	0.1
13.4443	391076	0.1
13.492	391077	0.1
13.6189	391078	0.1
13.6666	391079	0.1
13.7221	391080	0.1
13.7935	391081	0.1
13.8888	391082	0.1
13.9443	391083	0.1
13.992	391084	0.1
14.0872	391085	0.1
14.1348	391086	0.1
14.1983	391087	0.1
14.2697	391088	0.1
14.3253	391089	0.1
14.4126	391090	0.1
14.4523	391091	0.1
14.5078	391092	0.1
14.6031	391093	0.1
14.6824	391094	0.1
14.7221	391095	0.1
14.7935	391096	0.1
14.8332	391097	0.1
14.8888	391098	0.1
14.9602	391099	0.1
15.0634	391100	0.1
15.1507	391101	0.1
15.2697	391102	0.1
15.3412	391103	0.1
15.4364	391104	0.1
15.5396	391105	0.1
15.5872	391106	0.1
15.6269	391107	0.1
15.6666	391108	0.1
15.7459	391109	0.1
15.8491	391110	0.1
15.8967	391111	0.1
16.0158	391112	0.1
16.0634	391113	0.1
16.1348	391114	0.1
16.1745	391115	0.1
16.2142	391116	0.1
16.2935	391117	0.1
16.357	391118	0.1
16.4682	391119	0.1
16.6269	391120	0.1
16.6666	391121	0.1
16.7777	391122	0.1
16.8412	391123	0.1
16.9126	391124	0.1
16.984	391125	0.1
17.0396	391126	0.1
17.1745	391127	0.1
17.2539	391128	0.1
17.3332	391129	0.1
17.3888	391130	0.1
17.4523	391131	0.1
17.4999	391132	0.1
17.5713	391133	0.1
17.6586	391134	0.1
17.7142	391135	0.1
17.7856	391136	0.1
17.8174	391137	0.1
17.857	391138	0.1
17.9285	391139	0.1
18.0078	391140	0.1
18.0555	391141	0.1
18.1428	391142	0.1
18.1983	391143	0.1
18.2539	391144	0.1
18.3412	391145	0.1
18.3967	391146	0.1
18.4364	391147	0.1
18.492	391148	0.1
18.5237	391149	0.1
18.5793	391150	0.1
18.6745	391151	0.1
18.7459	391152	0.1
18.8491	391153	0.1
18.9126	391154	0.1
18.9602	391155	0.1
19.0078	391156	0.1
19.0634	391157	0.1
19.1428	391158	0.1
19.1983	391159	0.1
19.2539	391160	0.1
19.3729	391161	0.1
19.4285	391162	0.1
19.5316	391163	0.1
19.5872	391164	0.1
19.7301	391165	0.1
19.7856	391166	0.1
19.9285	391167	0.1
19.9761	391168	0.1
20.0475	391169	0.1
20.111	391170	0.1
20.238	391171	0.1
20.3094	391172	0.1
20.357	391173	0.1
20.4443	391174	0.1
20.5316	391175	0.1
20.6269	391176	0.1
20.7777	391177	0.1
20.8809	391178	0.1
20.9364	391179	0.1
21.0158	391180	0.1
21.0872	391181	0.1
21.1348	391182	0.1
21.1904	391183	0.1
21.2459	391184	0.1
21.3094	391185	0.1
21.3491	391186	0.1
21.4205	391187	0.1
21.4999	391188	0.1
21.5634	391189	0.1
21.6507	391190	0.1
21.7062	391191	0.1
21.7459	391192	0.1
21.8015	391193	0.1
21.8729	391194	0.1
21.9285	391195	0.1
21.9602	391196	0.1
22.0316	391197	0.1
22.111	391198	0.1
22.1507	391199	0.1
22.1983	391200	0.1
22.2697	391201	0.1
22.357	391202	0.1
22.4443	391203	0.1
22.5158	391204	0.1
22.611	391205	0.1
22.6745	391206	0.1
22.8015	391207	0.1
22.8491	391208	0.1
22.9285	391209	0.1
22.9602	391210	0.1
23.0158	391211	0.1
23.0634	391212	0.1
23.1507	391213	0.1
23.1904	391214	0.1
23.238	391215	0.1
23.2935	391216	0.1
23.3412	391217	0.1
23.3888	391218	0.1
23.4364	391219	0.1
23.5158	391220	0.1
23.5554	391221	0.1
23.6427	391222	0.1
23.7221	391223	0.1
23.7697	391224	0.1
23.8412	391225	0.1
23.9126	391226	0.1
23.9761	391227	0.1
24.0237	391228	0.1
24.111	391229	0.1
24.1666	391230	0.1
24.2221	391231	0.1
24.2618	391232	0.1
24.365	391233	0.1
24.4047	391234	0.1
24.4681	391235	0.1
24.5475	391236	0.1
24.6189	391237	0.1
24.6666	391238	0.1
24.73	391239	0.1
24.7935	391240	0.1
24.8491	391241	0.1
24.9126	391242	0.1
24.9602	391243	0.1
25.0078	391244	0.1
25.0396	391245	0.1
25.1507	391246	0.1
25.2062	391247	0.1
25.3253	391248	0.1
25.3808	391249	0.1
25.492	391250	0.1
25.5713	391251	0.1
25.5951	391252	0.1
25.6983	391253	0.1
25.7697	391254	0.1
25.8332	391255	0.1
25.8808	391256	0.1
25.992	391257	0.1
26.1745	391258	0.1
26.2856	391259	0.1
26.3808	391260	0.1
26.4681	391261	0.1
26.5396	391262	0.1
26.5554	391263	0.1
26.6507	391264	0.1
26.8094	391265	0.1
26.9285	391266	0.1
26.9761	391267	0.1
27.0316	391268	0.1
27.1031	391269	0.1
27.1348	391270	0.1
27.1824	391271	0.1
27.2539	391272	0.1
27.365	391273	0.1
27.4761	391274	0.1
27.5713	391275	0.1
27.6586	391276	0.1
27.7142	391277	0.1
27.8253	391278	0.1
27.8808	391279	0.1
28.0316	391280	0.1
28.1348	391281	0.1
28.23	391282	0.1
28.2935	391283	0.1
28.3332	391284	0.1
28.3967	391285	0.1
28.4523	391286	0.1
28.4999	391287	0.1
28.5713	391288	0.1
28.6189	391289	0.1
28.6666	391290	0.1
28.7539	391291	0.1
28.7777	391292	0.1
28.8174	391293	0.1
28.865	391294	0.1
28.9443	391295	0.1
28.984	391296	0.1
29.0396	391297	0.1
29.0793	391298	0.1
29.111	391299	0.1
29.1745	391300	0.1
29.2539	391301	0.1
29.3332	391302	0.1
29.3888	391303	0.1
29.4443	391304	0.1
29.4999	391305	0.1
29.5951	391306	0.1
29.6586	391307	0.1
29.7062	391308	0.1
29.8253	391309	0.1
29.8967	391310	0.1
29.9443	391311	0.1
29.9681	391312	0.1
30.0872	391313	0.1
30.1427	391314	0.1
30.2935	391315	0.1
30.4443	391316	0.1
30.5396	391317	0.1
30.6189	391318	0.1
30.6904	391319	0.1
30.7856	391320	0.1
30.8729	391321	0.1
30.9364	391322	0.1
30.9761	391323	0.1
31.0713	391324	0.1
31.1348	391325	0.1
31.1745	391326	0.1
31.2062	391327	0.1
31.2935	391328	0.1
31.357	391329	0.1
31.4126	391330	0.1
31.5078	391331	0.1
31.5634	391332	0.1
31.6904	391333	0.1
31.7935	391334	0.1
31.8491	391335	0.1
31.9205	391336	0.1
31.992	391337	0.1
32.0475	391338	0.1
32.1189	391339	0.1
32.2221	391340	0.1
32.2697	391341	0.1
32.357	391342	0.1
32.4364	391343	0.1
32.492	391344	0.1
32.5793	391345	0.1
32.6904	391346	0.1
32.73	391347	0.1
32.865	391348	0.1
32.9602	391349	0.1
32.9999	391350	0.1
33.0554	391351	0.1
33.1269	391352	0.1
33.2142	391353	0.1
33.2856	391354	0.1
33.3808	391355	0.1
33.4443	391356	0.1
33.4999	391357	0.1
33.5713	391358	0.1
33.611	391359	0.1
33.6507	391360	0.1
33.7142	391361	0.1
33.8491	391362	0.1
33.9443	391363	0.1
33.984	391364	0.1
34.0872	391365	0.1
34.1824	391366	0.1
34.2697	391367	0.1
34.3729	391368	0.1
34.5158	391369	0.1
34.5713	391370	0.1
34.6269	391371	0.1
34.6983	391372	0.1
34.8094	391373	0.1
34.857	391374	0.1
34.9523	391375	0.1
35.0237	391376	0.1
35.0872	391377	0.1
35.1586	391378	0.1
35.2856	391379	0.1
35.3491	391380	0.1
35.4047	391381	0.1
35.4761	391382	0.1
35.5713	391383	0.1
35.6189	391384	0.1
35.6824	391385	0.1
35.7618	391386	0.1
35.8808	391387	0.1
35.9364	391388	0.1
36.0475	391389	0.1
36.0951	391390	0.1
36.1904	391391	0.1
36.2142	391392	0.1
36.3094	391393	0.1
36.3491	391394	0.1
36.4126	391395	0.1
36.5475	391396	0.1
36.611	391397	0.1
36.6745	391398	0.1
36.738	391399	0.1
36.8253	391400	0.1
36.9047	391401	0.1
36.9523	391402	0.1
37.0078	391403	0.1
37.0713	391404	0.1
37.1586	391405	0.1
37.23	391406	0.1
37.2856	391407	0.1
37.3491	391408	0.1
37.4602	391409	0.1
37.492	391410	0.1
37.5634	391411	0.1
37.6031	391412	0.1
37.6507	391413	0.1
37.7142	391414	0.1
37.7856	391415	0.1
37.8888	391416	0.1
37.9284	391417	0.1
38.0395	391418	0.1
38.0792	391419	0.1
38.1189	391420	0.1
38.1904	391421	0.1
38.2856	391422	0.1
38.3411	391423	0.1
38.3808	391424	0.1
38.4126	391425	0.1
38.5237	391426	0.1
38.6189	391427	0.1
38.73	391428	0.1
38.7777	391429	0.1
38.857	391430	0.1
38.9284	391431	0.1
38.9919	391432	0.1
39.0951	391433	0.1
39.1348	391434	0.1
39.1983	391435	0.1
39.2459	391436	0.1
39.2935	391437	0.1
39.4919	391438	0.1
39.5554	391439	0.1
39.6189	391440	0.1
39.7141	391441	0.1
39.7935	391442	0.1
39.857	391443	0.1
39.8808	391444	0.1
39.9443	391445	0.1
40.0316	391446	0.1
40.1745	391447	0.1
40.2935	391448	0.1
40.3253	391449	0.1
40.3729	391450	0.1
40.4284	391451	0.1
40.5237	391452	0.1
40.5872	391453	0.1
40.6506	391454	0.1
40.7062	391455	0.1
40.9046	391456	0.1
40.9999	391457	0.1
41.0157	391458	0.1
41.0633	391459	0.1
41.111	391460	0.1
41.1903	391461	0.1
41.2141	391462	0.1
41.4046	391463	0.1
41.5157	391464	0.1
41.6189	391465	0.1
41.6745	391466	0.1
41.7379	391467	0.1
41.7776	391468	0.1
41.8173	391469	0.1
41.8808	391470	0.1
41.9284	391471	0.1
42.0316	391472	0.1
42.111	391473	0.1
42.1586	391474	0.1
42.2221	391475	0.1
42.2856	391476	0.1
42.3808	391477	0.1
42.4443	391478	0.1
42.5316	391479	0.1
42.5872	391480	0.1
42.6506	391481	0.1
42.7459	391482	0.1
42.8173	391483	0.1
42.9046	391484	0.1
42.9761	391485	0.1
43.0475	391486	0.1
43.1268	391487	0.1
43.1824	391488	0.1
43.2379	391489	0.1
43.2935	391490	0.1
43.3729	391491	0.1
43.5078	391492	0.1
43.5792	391493	0.1
43.6586	391494	0.1
43.6903	391495	0.1
43.7935	391496	0.1
43.8411	391497	0.1
43.9284	391498	0.1
43.9919	391499	0.1
44.0792	391500	0.1
44.2062	391501	0.1
44.2618	391502	0.1
44.3888	391503	0.1
44.4443	391504	0.1
44.5395	391505	0.1
44.6824	391506	0.1
44.8015	391507	0.1
44.8649	391508	0.1
44.9126	391509	0.1
44.9522	391510	0.1
45.0872	391511	0.1
45.3411	391512	0.1
45.4443	391513	0.1
45.4761	391514	0.1
45.5554	391515	0.1
45.6903	391516	0.1
45.73	391517	0.1
45.7856	391518	0.1
45.9126	391519	0.1
45.9602	391520	0.1
45.9999	391521	0.1
46.0951	391522	0.1
46.2221	391523	0.1
46.2856	391524	0.1
46.3649	391525	0.1
46.4364	391526	0.1
46.484	391527	0.1
46.5713	391528	0.1
46.6586	391529	0.1
46.7221	391530	0.1
46.7856	391531	0.1
46.857	391532	0.1
46.9681	391533	0.1
46.9999	391534	0.1
47.1268	391535	0.1
47.2379	391536	0.1
47.2856	391537	0.1
47.3729	391538	0.1
47.5316	391539	0.1
47.5633	391540	0.1
47.6586	391541	0.1
47.7618	391542	0.1
47.8808	391543	0.1
47.9126	391544	0.1
48.0316	391545	0.1
48.0792	391546	0.1
48.2301	391547	0.1
48.3095	391548	0.1
48.3253	391549	0.1
48.4444	391550	0.1
48.4999	391551	0.1
48.6349	391552	0.1
48.7857	391553	0.1
48.8333	391554	0.1
48.9285	391555	0.1
48.9841	391556	0.1
49.1269	391557	0.1
49.2063	391558	0.1
49.3333	391559	0.1
49.4364	391560	0.1
49.5158	391561	0.1
49.5476	391562	0.1
49.6031	391563	0.1
49.6745	391564	0.1
49.7777	391565	0.1
49.8333	391566	0.1
49.873	391567	0.1
49.9285	391568	0.1
50.0237	391569	0.1
50.111	391570	0.1
50.2222	391571	0.1
50.2698	391572	0.1
50.3412	391573	0.1
50.4047	391574	0.1
50.4999	391575	0.1
50.5634	391576	0.1
50.6031	391577	0.1
50.6507	391578	0.1
50.7063	391579	0.1
50.7936	391580	0.1
50.8333	391581	0.1
50.9206	391582	0.1
50.9999	391583	0.1
51.0872	391584	0.1
51.365	391585	0.1
51.3968	391586	0.1
51.4603	391587	0.1
51.5158	391588	0.1
51.6031	391589	0.1
51.7857	391590	0.1
51.8333	391591	0.1
51.8968	391592	0.1
51.9999	391593	0.1
52.0555	391594	0.1
52.1031	391595	0.1
52.2222	391596	0.1
52.3015	391597	0.1
52.3888	391598	0.1
52.4523	391599	0.1
52.5317	391600	0.1
52.5872	391601	0.1
52.6745	391602	0.1
52.8015	391603	0.1
52.9047	391604	0.1
52.992	391605	0.1
53.0237	391606	0.1
53.0872	391607	0.1
53.1587	391608	0.1
53.2936	391609	0.1
53.3968	391610	0.1
53.4682	391611	0.1
53.5634	391612	0.1
53.6825	391613	0.1
53.8412	391614	0.1
53.9444	391615	0.1
53.992	391616	0.1
54.0634	391617	0.1
54.1428	391618	0.1
54.238	391619	0.1
54.2777	391620	0.1
54.365	391621	0.1
54.4285	391622	0.1
54.4682	391623	0.1
54.5555	391624	0.1
54.6983	391625	0.1
54.746	391626	0.1
54.8253	391627	0.1
54.8888	391628	0.1
54.9603	391629	0.1
54.9999	391630	0.1
55.0634	391631	0.1
55.1904	391632	0.1
55.2539	391633	0.1
55.3174	391634	0.1
55.3571	391635	0.1
55.4364	391636	0.1
55.5158	391637	0.1
55.5396	391638	0.1
55.619	391639	0.1
55.6507	391640	0.1
55.7222	391641	0.1
55.8253	391642	0.1
55.8888	391643	0.1
55.992	391644	0.1
56.119	391645	0.1
56.1666	391646	0.1
56.2142	391647	0.1
56.3015	391648	0.1
56.4364	391649	0.1
56.5793	391650	0.1
56.6349	391651	0.1
56.7222	391652	0.1
56.7936	391653	0.1
56.8571	391654	0.1
56.9364	391655	0.1
57.0476	391656	0.1
57.0952	391657	0.1
57.1745	391658	0.1
57.2142	391659	0.1
57.2698	391660	0.1
57.3333	391661	0.1
57.4206	391662	0.1
57.5079	391663	0.1
57.5952	391664	0.1
57.6666	391665	0.1
57.7222	391666	0.1
57.7936	391667	0.1
57.9206	391668	0.1
57.9841	391669	0.1
58.0158	391670	0.1
58.1349	391671	0.1
58.1904	391672	0.1
58.2777	391673	0.1
58.3253	391674	0.1
58.365	391675	0.1
58.3968	391676	0.1
58.4523	391677	0.1
58.5317	391678	0.1
58.6349	391679	0.1

## Sheet: copra_MgCa_pchip_out
Age (yr BP)	Mg/Ca (mmol/mol) (median)	Age: 2.5%-Quantile	Age: 97.5%-Quantile	Proxy: 2.5%-Quantile	Proxy: 97.5%-Quantile	Depth from top (mm)
390794	7.9572	390741	390872	5.9244	9.5489	-3.29
390795	7.9824	390741	390872	5.9293	9.6424	-3.28
390795	7.9479	390742	390872	5.9174	9.4342	-3.28
390795	7.9688	390742	390872	6.1177	9.5366	-3.27
390795	7.9467	390743	390872	5.9203	9.6414	-3.26
390796	7.9397	390743	390872	5.9126	9.6853	-3.26
390796	7.9626	390744	390872	5.9872	9.4973	-3.25
390796	8.0167	390744	390872	6.0706	9.6184	-3.25
390797	8.0507	390745	390873	6.0309	9.5269	-3.24
390797	7.9691	390745	390873	6.0443	9.5877	-3.24
390797	7.9911	390746	390873	5.9428	9.4515	-3.23
390798	8.0055	390746	390873	6.0329	9.579	-3.23
390798	7.9709	390747	390873	6.0136	9.5635	-3.22
390798	7.9207	390747	390873	5.9236	9.4964	-3.22
390799	7.9232	390748	390873	5.9509	9.5138	-3.21
390799	7.935	390748	390873	5.963	9.5706	-3.21
390799	7.9725	390749	390873	5.9234	9.4495	-3.2
390799	7.9818	390749	390873	5.9761	9.3764	-3.2
390800	7.9264	390750	390873	5.9474	9.5477	-3.19
390800	7.9192	390750	390873	5.8916	9.3652	-3.19
390800	7.9352	390751	390873	5.8982	9.3507	-3.18
390801	7.9395	390751	390873	5.9058	9.5408	-3.17
390801	7.8843	390752	390873	5.9116	9.5346	-3.17
390801	7.9145	390752	390873	5.9193	9.5639	-3.16
390801	7.9116	390753	390873	6.0445	9.53	-3.16
390802	7.911	390753	390873	6.0774	9.3446	-3.15
390802	7.8845	390754	390873	6.1106	9.4768	-3.15
390802	7.8988	390754	390873	6.0492	9.3739	-3.14
390803	7.9026	390755	390873	6.1343	9.3918	-3.14
390803	7.8963	390755	390873	6.1345	9.4777	-3.13
390803	7.8678	390756	390873	6.1346	9.6186	-3.13
390804	7.8746	390756	390873	6.1348	9.4711	-3.12
390804	7.8961	390757	390873	6.134	9.3802	-3.12
390804	7.9034	390757	390873	6.1348	9.4546	-3.11
390804	7.8665	390758	390873	6.1362	9.3334	-3.11
390805	7.8541	390758	390873	6.1373	9.4359	-3.1
390805	7.8625	390759	390873	6.0964	9.4186	-3.09
390805	7.8494	390759	390873	6.0985	9.385	-3.09
390806	7.8512	390760	390873	6.0534	9.2445	-3.08
390806	7.8437	390760	390873	6.1084	9.4624	-3.08
390806	7.8342	390760	390873	6.0767	9.3547	-3.07
390806	7.8558	390761	390873	6.0065	9.4314	-3.07
390807	7.8419	390761	390873	5.9924	9.318	-3.06
390807	7.8244	390762	390874	6.0271	9.2673	-3.06
390807	7.81	390762	390874	5.9909	9.2921	-3.05
390808	7.8087	390763	390874	5.9481	9.315	-3.05
390808	7.8138	390763	390874	5.9763	9.2936	-3.04
390808	7.8009	390764	390874	6.0023	9.3072	-3.04
390808	7.79	390764	390874	5.982	9.2055	-3.03
390809	7.7768	390765	390874	5.9369	9.3097	-3.03
390809	7.7919	390765	390874	5.9839	9.319	-3.02
390809	7.7792	390766	390874	6.1036	9.4136	-3.01
390810	7.7773	390766	390874	6.0529	9.2538	-3.01
390810	7.7864	390767	390874	6.048	9.2166	-3
390810	7.7703	390767	390874	6.0606	9.2321	-3
390810	7.7863	390768	390874	5.9596	9.2674	-2.99
390811	7.7617	390768	390874	5.9188	9.2342	-2.99
390811	7.7686	390768	390874	6.0118	9.1986	-2.98
390811	7.7592	390769	390874	6.0546	9.1612	-2.98
390811	7.761	390769	390874	6.1086	9.0888	-2.97
390812	7.752	390770	390874	6.1344	9.2981	-2.97
390812	7.7641	390770	390874	6.1354	9.2468	-2.96
390812	7.7294	390771	390874	6.1511	9.1613	-2.96
390813	7.7249	390771	390874	6.1358	9.0667	-2.95
390813	7.7322	390772	390874	6.1629	9.2536	-2.95
390813	7.7168	390772	390874	6.203	9.1293	-2.94
390813	7.7161	390772	390874	6.201	9.0693	-2.93
390814	7.7241	390773	390874	6.2219	9.0841	-2.93
390814	7.7265	390773	390874	6.2005	9.0704	-2.92
390814	7.7143	390774	390874	6.3925	9.1255	-2.92
390814	7.7206	390774	390874	6.4277	9.1186	-2.91
390815	7.7253	390775	390875	6.4366	9.124	-2.91
390815	7.7184	390775	390875	6.416	9.0765	-2.9
390815	7.6996	390776	390875	6.4486	9.1228	-2.9
390816	7.6778	390776	390875	6.4447	9.2029	-2.89
390816	7.6871	390776	390875	6.4536	9.2731	-2.89
390816	7.6887	390777	390875	6.4185	9.0468	-2.88
390816	7.691	390777	390875	6.278	9.047	-2.88
390817	7.6902	390778	390875	6.2879	9.0699	-2.87
390817	7.6975	390778	390875	6.2142	9.0594	-2.87
390817	7.6821	390779	390875	6.2732	9.2016	-2.86
390817	7.6904	390779	390875	6.1943	9.0473	-2.85
390818	7.6804	390779	390875	6.1755	9.0336	-2.85
390818	7.6838	390780	390875	6.1827	9.0217	-2.84
390818	7.6837	390780	390875	6.1637	9.0423	-2.84
390818	7.6948	390781	390875	6.1943	9.2284	-2.83
390819	7.689	390781	390875	6.1849	9.1493	-2.83
390819	7.6847	390781	390875	6.1615	9.0736	-2.82
390819	7.6767	390782	390875	6.197	9.0373	-2.82
390820	7.6815	390782	390875	6.2014	9.0457	-2.81
390820	7.6997	390783	390875	6.2037	9.0849	-2.81
390820	7.674	390783	390875	6.3033	9.0395	-2.8
390820	7.6715	390783	390875	6.2183	9.0103	-2.8
390821	7.6646	390784	390875	6.1933	8.9859	-2.79
390821	7.6847	390784	390875	6.3252	9.0104	-2.79
390821	7.6853	390785	390875	6.2169	9.0342	-2.78
390821	7.7119	390785	390875	6.4169	9.1058	-2.78
390822	7.6906	390785	390875	6.2271	9.0212	-2.77
390822	7.6833	390786	390875	6.2228	8.9929	-2.76
390822	7.671	390786	390875	6.2766	8.9888	-2.76
390822	7.6758	390787	390875	6.3834	9.0361	-2.75
390823	7.6929	390787	390876	6.436	9.0556	-2.75
390823	7.6924	390787	390876	6.5437	8.9882	-2.74
390823	7.6805	390788	390876	6.6369	9.0226	-2.74
390823	7.6788	390788	390876	6.4636	9.0081	-2.73
390824	7.6955	390788	390876	6.4915	8.9674	-2.73
390824	7.684	390789	390876	6.4841	9.0624	-2.72
390824	7.698	390789	390876	6.5173	9.065	-2.72
390824	7.7122	390790	390876	6.4215	8.9477	-2.71
390825	7.6801	390790	390876	6.3782	9.004	-2.71
390825	7.6763	390790	390876	6.4262	9.0397	-2.7
390825	7.6843	390791	390876	6.4042	9.0543	-2.7
390825	7.6995	390791	390876	6.4546	9.0096	-2.69
390826	7.7043	390792	390876	6.2811	8.9675	-2.68
390826	7.6846	390792	390876	6.2065	8.9565	-2.68
390826	7.6658	390792	390876	6.1964	8.9427	-2.67
390826	7.6894	390793	390876	6.2029	9.0351	-2.67
390827	7.6926	390793	390876	6.3889	9.0234	-2.66
390827	7.7036	390794	390876	6.3767	9.012	-2.66
390827	7.72	390794	390876	6.4766	8.9864	-2.65
390827	7.7293	390794	390876	6.4978	9.0274	-2.65
390828	7.7346	390795	390876	6.6606	9.0368	-2.64
390828	7.7236	390795	390876	6.5349	9.0309	-2.64
390828	7.711	390795	390876	6.5669	8.9814	-2.63
390828	7.7213	390796	390876	6.6444	8.9905	-2.63
390829	7.7269	390796	390876	6.7815	9.0227	-2.62
390829	7.7265	390796	390876	6.7136	9.0712	-2.62
390829	7.728	390797	390876	6.7129	9.0252	-2.61
390829	7.7398	390797	390876	6.6911	9.0104	-2.6
390830	7.7543	390798	390876	6.7802	9.013	-2.6
390830	7.7592	390798	390876	6.741	9.0055	-2.59
390830	7.7469	390798	390876	6.787	9.0408	-2.59
390830	7.7724	390799	390877	6.8399	8.9957	-2.58
390831	7.7663	390799	390877	6.8016	9.0305	-2.58
390831	7.7561	390800	390877	6.7913	9.019	-2.57
390831	7.7744	390800	390877	6.8072	9.0495	-2.57
390831	7.7826	390800	390877	6.8125	9.1238	-2.56
390831	7.7782	390801	390877	6.8664	9.0339	-2.56
390832	7.7766	390801	390877	6.8594	9.056	-2.55
390832	7.7856	390801	390877	6.8431	9.0691	-2.55
390832	7.8038	390802	390877	6.7191	9.1745	-2.54
390832	7.8182	390802	390877	6.8536	9.1406	-2.54
390833	7.8176	390802	390877	6.79	9.0407	-2.53
390833	7.8013	390803	390877	6.766	9.0228	-2.52
390833	7.8213	390803	390877	6.7731	9.0584	-2.52
390833	7.8043	390804	390877	6.8646	9.0481	-2.51
390834	7.7946	390804	390877	6.8043	9.0738	-2.51
390834	7.7972	390804	390877	6.7736	9.0423	-2.5
390834	7.8192	390805	390877	6.8221	9.0088	-2.5
390834	7.8162	390805	390877	6.8428	9.0479	-2.49
390835	7.8062	390805	390877	6.7753	9.2375	-2.49
390835	7.8274	390806	390877	6.8109	9.1586	-2.48
390835	7.8292	390806	390877	6.7964	9.1268	-2.48
390835	7.8137	390806	390877	6.8524	9.0708	-2.47
390835	7.8495	390807	390877	6.8434	9.0342	-2.47
390836	7.8443	390807	390877	6.9216	9.1334	-2.46
390836	7.8313	390807	390877	6.8534	9.0865	-2.46
390836	7.848	390808	390877	6.8705	9.1786	-2.45
390836	7.8339	390808	390877	6.8505	9.2692	-2.44
390837	7.8312	390808	390877	7.0105	9.3015	-2.44
390837	7.8933	390809	390878	6.8553	9.2952	-2.43
390837	7.8883	390809	390878	6.889	9.1692	-2.43
390837	7.8875	390809	390878	6.9156	9.0847	-2.42
390837	7.9032	390810	390878	7.0159	9.0693	-2.42
390838	7.895	390810	390878	6.9418	9.2327	-2.41
390838	7.9051	390810	390878	6.9442	9.2951	-2.41
390838	7.9162	390811	390878	6.912	9.3333	-2.4
390838	7.9476	390811	390878	7.004	9.2178	-2.4
390839	7.9352	390811	390878	7.0379	9.3071	-2.39
390839	7.9575	390812	390878	6.9775	9.2964	-2.39
390839	7.9299	390812	390878	6.9402	9.2165	-2.38
390839	7.9631	390812	390878	7.0254	9.2007	-2.38
390839	7.9785	390813	390878	7.0348	9.2499	-2.37
390840	7.9728	390813	390878	7.0106	9.1979	-2.37
390840	7.9885	390813	390878	7.0954	9.262	-2.36
390840	8.0114	390814	390878	7.0655	9.0954	-2.35
390840	8.0231	390814	390878	7.0629	9.0955	-2.35
390841	8.0177	390814	390878	7.0712	9.1421	-2.34
390841	8.0429	390815	390878	7.0683	9.2671	-2.34
390841	8.0274	390815	390878	7.0513	9.2967	-2.33
390841	8.0296	390815	390878	7.0602	9.303	-2.33
390841	8.0385	390816	390878	7.0209	9.2629	-2.32
390842	8.0554	390816	390878	7.0738	9.1616	-2.32
390842	8.0606	390816	390878	7.0538	9.131	-2.31
390842	8.0729	390817	390878	7.0607	9.3042	-2.31
390842	8.075	390817	390878	7.0844	9.3092	-2.3
390843	8.0756	390817	390878	7.0331	9.3005	-2.3
390843	8.0801	390818	390878	7.0626	9.2903	-2.29
390843	8.0847	390818	390879	7.0809	9.1955	-2.29
390843	8.0957	390818	390879	6.9893	9.1983	-2.28
390843	8.0851	390819	390879	7.0831	9.17	-2.27
390844	8.0955	390819	390879	7.0903	9.1389	-2.27
390844	8.0904	390819	390879	7.0782	9.1556	-2.26
390844	8.1182	390820	390879	7.0847	9.1338	-2.26
390844	8.093	390820	390879	6.9819	9.1709	-2.25
390844	8.1185	390820	390879	7.0307	9.1228	-2.25
390845	8.1133	390821	390879	7.0068	9.1549	-2.24
390845	8.1339	390821	390879	7.0402	9.163	-2.24
390845	8.1299	390821	390879	6.9623	9.196	-2.23
390845	8.134	390822	390879	7.0253	9.238	-2.23
390848	8.1792	390826	390880	7.0023	9.1254	-2.16
390848	8.1889	390826	390880	7.0117	9.1376	-2.15
390848	8.2192	390826	390880	7.0222	9.2183	-2.15
390849	8.1813	390827	390880	7.0295	9.1206	-2.14
390849	8.1871	390827	390880	6.9797	9.1117	-2.14
390849	8.1749	390827	390880	7.0368	9.114	-2.13
390849	8.1827	390828	390880	7.0586	9.0699	-2.12
390849	8.1498	390828	390880	7.1	9.0901	-2.12
390850	8.1716	390828	390880	7.0826	9.0812	-2.11
390850	8.1617	390828	390880	7.0964	9.0755	-2.11
390850	8.1482	390829	390880	7.095	9.0659	-2.1
390850	8.1701	390829	390880	7.097	9.1551	-2.1
390850	8.1616	390829	390880	7.156	9.0661	-2.09
390851	8.1297	390830	390880	7.1467	9.1333	-2.09
390851	8.1492	390830	390880	7.0167	9.1088	-2.08
390851	8.1339	390830	390880	7.1485	9.0876	-2.08
390851	8.1332	390831	390880	7.0798	9.1084	-2.07
390851	8.1543	390831	390880	7.129	9.1035	-2.07
390852	8.1504	390831	390880	7.0647	9.1257	-2.06
390852	8.1338	390831	390880	7.0704	9.0872	-2.06
390852	8.126	390832	390880	7.1059	9.0613	-2.05
390852	8.1295	390832	390880	7.1096	9.0281	-2.04
390852	8.1351	390832	390880	7.0432	9.0584	-2.04
390853	8.1507	390833	390881	6.9924	9.0596	-2.03
390853	8.1451	390833	390881	7.0186	9.0752	-2.03
390853	8.146	390833	390881	7.1257	9.1353	-2.02
390853	8.1405	390833	390881	7.0664	9.1499	-2.02
390853	8.134	390834	390881	7.1347	9.1245	-2.01
390853	8.1414	390834	390881	7.0851	9.0438	-2.01
390854	8.1255	390834	390881	7.0582	9.1231	-2
390854	8.1084	390835	390881	6.9389	9.1442	-2
390854	8.1111	390835	390881	7.01	9.1383	-1.99
390854	8.1335	390835	390881	6.985	9.1307	-1.99
390854	8.1255	390835	390881	7.0048	9.1139	-1.98
390855	8.1312	390836	390881	7.0538	9.0958	-1.98
390855	8.137	390836	390881	7.0976	9.1327	-1.97
390855	8.1302	390836	390881	7.0536	9.1522	-1.96
390855	8.1275	390837	390881	7.0339	9.157	-1.96
390855	8.1212	390837	390881	7.0475	9.1367	-1.95
390856	8.1162	390837	390881	7.051	9.1301	-1.95
390856	8.0987	390837	390881	7.0505	9.152	-1.94
390856	8.1099	390838	390881	6.9882	9.1581	-1.94
390856	8.1022	390838	390881	6.9267	9.1324	-1.93
390856	8.0745	390838	390881	6.9664	9.1608	-1.93
390856	8.0814	390838	390881	7.0376	9.1638	-1.92
390857	8.1047	390839	390881	7.1106	9.1789	-1.92
390857	8.1131	390839	390882	7.1226	9.1442	-1.91
390857	8.1026	390839	390882	7.0269	9.1131	-1.91
390857	8.0954	390840	390882	7.0493	9.2041	-1.9
390857	8.1131	390840	390882	7.0543	9.2324	-1.9
390858	8.1007	390840	390882	7.0104	9.1424	-1.89
390858	8.1013	390840	390882	7.0009	9.2028	-1.88
390858	8.0918	390841	390882	7.0658	9.2335	-1.88
390858	8.1238	390841	390882	7.0732	9.2078	-1.87
390858	8.1063	390841	390882	7.0279	9.246	-1.87
390858	8.1123	390841	390882	7.021	9.1611	-1.86
390859	8.1047	390842	390882	7.0081	9.1931	-1.86
390859	8.1239	390842	390882	7.0681	9.1649	-1.85
390859	8.1253	390842	390882	6.9945	9.1577	-1.85
390859	8.1377	390842	390882	7.0673	9.2358	-1.84
390859	8.1547	390843	390882	7.0969	9.2463	-1.84
390860	8.1505	390843	390882	7.036	9.1724	-1.83
390860	8.1466	390843	390882	7.0483	9.3149	-1.83
390860	8.1468	390844	390882	7.0827	9.2904	-1.82
390860	8.1612	390844	390882	7.0912	9.1592	-1.82
390860	8.1628	390844	390882	7.0505	9.2165	-1.81
390860	8.1251	390844	390882	7.11	9.2063	-1.8
390861	8.1478	390845	390882	7.078	9.2688	-1.8
390861	8.1606	390845	390883	7.0753	9.1766	-1.79
390861	8.1441	390845	390883	7.1047	9.1482	-1.79
390861	8.1646	390845	390883	7.1178	9.1706	-1.78
390861	8.1943	390846	390883	7.1001	9.2315	-1.78
390861	8.1623	390846	390883	7.0813	9.2153	-1.77
390862	8.177	390846	390883	7.0802	9.2147	-1.77
390862	8.1889	390846	390883	7.1016	9.2403	-1.76
390862	8.2	390847	390883	7.1068	9.2274	-1.76
390862	8.1888	390847	390883	7.0922	9.1783	-1.75
390862	8.2003	390847	390883	7.0975	9.1578	-1.75
390862	8.1982	390847	390883	7.1137	9.168	-1.74
390863	8.2023	390848	390883	7.1014	9.2129	-1.74
390863	8.2104	390848	390883	7.1017	9.171	-1.73
390863	8.2216	390848	390883	7.0578	9.209	-1.73
390863	8.2257	390848	390883	7.112	9.2064	-1.72
390863	8.2674	390849	390883	7.0906	9.2112	-1.71
390863	8.2549	390849	390883	7.0897	9.1827	-1.71
390864	8.2703	390849	390883	7.1049	9.1508	-1.7
390864	8.2669	390849	390883	7.0866	9.1528	-1.7
390864	8.2392	390849	390883	7.1039	9.1521	-1.69
390864	8.228	390850	390883	7.1148	9.1413	-1.69
390864	8.2241	390850	390883	7.1071	9.1472	-1.68
390864	8.2517	390850	390883	7.1175	9.1208	-1.68
390865	8.2575	390850	390884	7.0823	9.1542	-1.67
390865	8.2639	390851	390884	7.0382	9.1884	-1.67
390865	8.2633	390851	390884	7.0711	9.1503	-1.66
390865	8.2863	390851	390884	7.1115	9.1427	-1.66
390865	8.2896	390851	390884	7.0796	9.1705	-1.65
390865	8.2742	390852	390884	7.0519	9.1917	-1.65
390866	8.2937	390852	390884	7.054	9.147	-1.64
390866	8.2733	390852	390884	7.0363	9.1409	-1.63
390866	8.2704	390852	390884	6.9957	9.1659	-1.63
390866	8.2634	390852	390884	6.9505	9.1517	-1.62
390866	8.2488	390853	390884	6.9647	9.1251	-1.62
390866	8.2477	390853	390884	6.9827	9.1137	-1.61
390867	8.2586	390853	390884	6.9622	9.1417	-1.61
390867	8.2584	390853	390884	6.9414	9.1445	-1.6
390867	8.2174	390854	390884	6.9069	9.1098	-1.6
390867	8.2092	390854	390884	6.9156	9.1195	-1.59
390867	8.2183	390854	390884	6.9323	9.1273	-1.59
390867	8.1847	390854	390884	6.9417	9.1014	-1.58
390867	8.1632	390854	390884	6.9159	9.1314	-1.58
390868	8.1659	390855	390884	6.9129	9.1389	-1.57
390868	8.1643	390855	390884	6.8757	9.1128	-1.57
390868	8.1406	390855	390885	6.8851	9.1203	-1.56
390868	8.1402	390855	390885	6.8797	9.1232	-1.55
390868	8.1375	390856	390885	6.8211	9.1369	-1.55
390868	8.1147	390856	390885	6.8231	9.1029	-1.54
390869	8.1078	390856	390885	6.7959	9.0785	-1.54
390869	8.088	390856	390885	6.8379	9.0961	-1.53
390869	8.0659	390856	390885	6.8125	9.124	-1.53
390869	8.0465	390857	390885	6.7547	9.1149	-1.52
390869	8.0552	390857	390885	6.8076	9.0807	-1.52
390869	8.0419	390857	390885	6.7768	9.0698	-1.51
390869	7.9993	390857	390885	6.8298	9.0724	-1.51
390870	7.9893	390857	390885	6.771	9.0706	-1.5
390870	7.9873	390858	390885	6.7697	9.0998	-1.5
390870	7.9463	390858	390885	6.851	9.0629	-1.49
390870	7.9306	390858	390885	6.8393	9.0892	-1.49
390870	7.9012	390858	390885	6.8081	9.0719	-1.48
390870	7.9106	390859	390885	6.7627	9.0819	-1.47
390871	7.9182	390859	390885	6.7495	9.049	-1.47
390871	7.8737	390859	390885	6.7807	9.1088	-1.46
390871	7.8896	390859	390885	6.7615	9.0521	-1.46
390871	7.8924	390859	390885	6.7443	9.0658	-1.45
390871	7.8316	390860	390885	6.7692	9.0715	-1.45
390871	7.8285	390860	390886	6.8317	9.0685	-1.44
390871	7.8181	390860	390886	6.7644	9.0359	-1.44
390872	7.8274	390860	390886	6.7732	9.0268	-1.43
390872	7.8018	390860	390886	6.7643	9.0677	-1.43
390872	7.8011	390861	390886	6.7731	9.0374	-1.42
390872	7.8049	390861	390886	6.8023	9.0953	-1.42
390872	7.7871	390861	390886	6.8144	9.063	-1.41
390872	7.7585	390861	390886	6.7824	9.0469	-1.41
390872	7.7797	390862	390886	6.7519	9.0314	-1.4
390873	7.7494	390862	390886	6.7294	9.0771	-1.39
390873	7.7532	390862	390886	6.7599	9.0368	-1.39
390873	7.7163	390862	390886	6.7578	9.0653	-1.38
390873	7.7236	390862	390886	6.7943	9.0293	-1.38
390873	7.7237	390863	390886	6.7575	9.0387	-1.37
390873	7.6897	390863	390886	6.7593	9.0192	-1.37
390873	7.6396	390863	390886	6.7571	9.0171	-1.36
390874	7.6786	390863	390886	6.7367	9.0075	-1.36
390874	7.6334	390863	390886	6.7375	9.0134	-1.35
390874	7.6329	390864	390886	6.7226	9.0103	-1.35
390874	7.6147	390864	390886	6.7276	9.0431	-1.34
390874	7.6349	390864	390886	6.7168	9.0847	-1.34
390874	7.6114	390864	390886	6.7224	9.0549	-1.33
390874	7.5998	390864	390887	6.7099	9.0142	-1.33
390875	7.5861	390865	390887	6.7053	9.0115	-1.32
390875	7.5825	390865	390887	6.6849	8.9836	-1.32
390875	7.5965	390865	390887	6.7033	8.9697	-1.31
390875	7.5564	390865	390887	6.6758	9.0098	-1.3
390875	7.5752	390865	390887	6.5939	8.9921	-1.3
390875	7.5647	390866	390887	6.5823	9.0145	-1.29
390875	7.5365	390866	390887	6.6179	9.0203	-1.29
390876	7.5098	390866	390887	6.5944	8.9641	-1.28
390876	7.4977	390866	390887	6.5922	9.0121	-1.28
390876	7.5121	390866	390887	6.581	9.0145	-1.27
390876	7.491	390866	390887	6.5716	8.9631	-1.27
390876	7.482	390867	390887	6.5367	8.9917	-1.26
390876	7.4908	390867	390887	6.5479	9.0188	-1.26
390876	7.4575	390867	390887	6.5195	9.0346	-1.25
390876	7.4465	390867	390887	6.4965	9.0115	-1.25
390877	7.4534	390867	390887	6.4508	9.031	-1.24
390877	7.4593	390868	390887	6.4674	9.0121	-1.24
390877	7.4313	390868	390887	6.4446	9.0543	-1.23
390877	7.4213	390868	390888	6.42	8.9693	-1.22
390877	7.4381	390868	390888	6.3731	8.9914	-1.22
390877	7.4029	390868	390888	6.386	8.9807	-1.21
390877	7.3896	390869	390888	6.329	8.9588	-1.21
390878	7.3935	390869	390888	6.3274	8.9398	-1.2
390878	7.3895	390869	390888	6.3315	8.9736	-1.2
390878	7.382	390869	390888	6.2921	8.9529	-1.19
390878	7.3754	390869	390888	6.2849	8.8992	-1.19
390878	7.3792	390869	390888	6.2564	8.9861	-1.18
390878	7.3559	390870	390888	6.2535	8.9258	-1.18
390878	7.3442	390870	390888	6.2277	8.9909	-1.17
390878	7.3271	390870	390888	6.2424	8.9519	-1.17
390879	7.3226	390870	390888	6.2282	8.8875	-1.16
390879	7.31	390870	390888	6.2397	8.952	-1.16
390879	7.289	390870	390888	6.2319	8.9181	-1.15
390879	7.2783	390871	390888	6.2145	8.9552	-1.14
390879	7.2431	390871	390888	6.2056	8.9103	-1.14
390879	7.2544	390871	390888	6.2016	8.9446	-1.13
390879	7.2513	390871	390888	6.1928	8.9404	-1.13
390879	7.2209	390871	390888	6.1924	8.8902	-1.12
390880	7.2085	390872	390889	6.2017	8.9643	-1.12
390880	7.2486	390872	390889	6.1958	8.9034	-1.11
390880	7.2096	390872	390889	6.1794	8.8713	-1.11
390880	7.1916	390872	390889	6.1543	8.8922	-1.1
390880	7.1653	390872	390889	6.1203	8.9258	-1.1
390880	7.1714	390872	390889	6.1502	8.9256	-1.09
390880	7.1467	390873	390889	6.1899	8.8738	-1.09
390880	7.1514	390873	390889	6.1876	8.8862	-1.08
390881	7.1523	390873	390889	6.1446	8.9193	-1.08
390881	7.1422	390873	390889	6.1376	8.8349	-1.07
390881	7.1601	390873	390889	6.1274	8.8648	-1.06
390881	7.1336	390873	390889	6.1134	8.9294	-1.06
390881	7.1475	390874	390889	6.1394	8.9172	-1.05
390881	7.1454	390874	390889	6.1341	8.9016	-1.05
390881	7.1609	390874	390889	6.1478	8.8226	-1.04
390881	7.1487	390874	390889	6.1178	8.8058	-1.04
390882	7.1408	390874	390889	6.1348	8.8973	-1.03
390882	7.1392	390874	390889	6.1386	8.8419	-1.03
390882	7.1463	390875	390889	6.1081	8.8264	-1.02
390882	7.1802	390875	390889	6.1309	8.8816	-1.02
390882	7.1665	390875	390890	6.1117	8.7988	-1.01
390882	7.1897	390875	390890	6.128	8.838	-1.01
390882	7.1983	390875	390890	6.1236	8.7858	-1
390882	7.1596	390875	390890	6.1395	8.8529	-1
390882	7.1802	390876	390890	6.1553	8.8527	-0.99
390883	7.1979	390876	390890	6.1253	8.8291	-0.99
390883	7.2141	390876	390890	6.1344	8.786	-0.98
390883	7.2111	390876	390890	6.1467	8.7933	-0.97
390883	7.2104	390876	390890	6.1145	8.7574	-0.97
390883	7.2207	390877	390890	6.098	8.7692	-0.96
390883	7.1908	390877	390890	6.1239	8.778	-0.96
390883	7.2504	390877	390890	6.1875	8.7667	-0.95
390883	7.2237	390877	390890	6.145	8.7745	-0.95
390884	7.1963	390877	390890	6.1147	8.7622	-0.94
390884	7.2435	390877	390890	6.1338	8.788	-0.94
390884	7.2064	390877	390890	6.1318	8.7677	-0.93
390884	7.2084	390878	390890	6.1293	8.7728	-0.93
390884	7.2129	390878	390890	6.131	8.7734	-0.92
390884	7.2205	390878	390890	6.1396	8.7031	-0.92
390884	7.2112	390878	390890	6.1302	8.7012	-0.91
390884	7.2161	390878	390890	6.1109	8.7136	-0.91
390884	7.2026	390878	390891	6.1468	8.6663	-0.9
390885	7.1869	390879	390891	6.1269	8.6581	-0.89
390885	7.2097	390879	390891	6.1311	8.6941	-0.89
390885	7.2029	390879	390891	6.1486	8.6924	-0.88
390885	7.186	390879	390891	6.1555	8.6624	-0.88
390885	7.1745	390879	390891	6.1329	8.7086	-0.87
390885	7.1832	390879	390891	6.1088	8.656	-0.87
390885	7.1893	390880	390891	6.1069	8.6308	-0.86
390885	7.1728	390880	390891	6.1078	8.6522	-0.86
390885	7.1752	390880	390891	6.158	8.6009	-0.85
390886	7.1733	390880	390891	6.1954	8.6605	-0.85
390886	7.1789	390880	390891	6.1146	8.582	-0.84
390886	7.1578	390880	390891	6.1151	8.6231	-0.84
390886	7.1563	390880	390891	6.1503	8.5544	-0.83
390886	7.1609	390881	390891	6.1258	8.5358	-0.83
390886	7.1582	390881	390891	6.1413	8.588	-0.82
390886	7.1417	390881	390891	6.1421	8.488	-0.81
390886	7.1243	390881	390891	6.1533	8.4956	-0.81
390886	7.1317	390881	390891	6.1187	8.5091	-0.8
390886	7.1188	390881	390892	6.128	8.5281	-0.8
390887	7.125	390882	390892	6.1008	8.4218	-0.79
390887	7.1235	390882	390892	6.1121	8.4998	-0.79
390887	7.1285	390882	390892	6.1447	8.457	-0.78
390887	7.1161	390882	390892	6.1375	8.4256	-0.78
390887	7.1443	390882	390892	6.105	8.4645	-0.77
390887	7.1469	390882	390892	6.1729	8.4584	-0.77
390887	7.1475	390882	390892	6.094	8.4589	-0.76
390887	7.1501	390883	390892	6.1491	8.4283	-0.76
390887	7.1528	390883	390892	6.1429	8.4391	-0.75
390888	7.1788	390883	390892	6.1468	8.4325	-0.75
390888	7.1585	390883	390892	6.135	8.4553	-0.74
390888	7.1896	390883	390892	6.164	8.4665	-0.73
390888	7.2311	390883	390892	6.1725	8.4736	-0.73
390888	7.2304	390883	390892	6.1548	8.4783	-0.72
390888	7.2605	390884	390892	6.1658	8.4671	-0.72
390888	7.2735	390884	390892	6.1227	8.4839	-0.71
390888	7.3364	390884	390892	6.1629	8.4987	-0.71
390888	7.3624	390884	390892	6.1279	8.4932	-0.7
390888	7.3643	390884	390893	6.1717	8.5079	-0.7
390889	7.3714	390884	390893	6.1942	8.4905	-0.69
390889	7.4285	390884	390893	6.1823	8.4924	-0.69
390889	7.417	390885	390893	6.1544	8.5118	-0.68
390889	7.4707	390885	390893	6.1677	8.5289	-0.68
390889	7.5067	390885	390893	6.1996	8.4998	-0.67
390889	7.5062	390885	390893	6.1889	8.523	-0.67
390889	7.5596	390885	390893	6.1996	8.5516	-0.66
390889	7.5875	390885	390893	6.2042	8.5826	-0.65
390889	7.594	390885	390893	6.1967	8.5823	-0.65
390889	7.6475	390886	390893	6.2089	8.6155	-0.64
390889	7.6988	390886	390893	6.2011	8.6109	-0.64
390890	7.7197	390886	390893	6.2263	8.5914	-0.63
390890	7.7404	390886	390893	6.2183	8.6346	-0.63
390890	7.7591	390886	390893	6.2079	8.6397	-0.62
390890	7.7692	390886	390893	6.1884	8.6513	-0.62
390890	7.8025	390886	390893	6.2042	8.7259	-0.61
390890	7.8235	390886	390893	6.2204	8.7705	-0.61
390890	7.8379	390887	390893	6.2153	8.7902	-0.6
390890	7.877	390887	390894	6.2311	8.8562	-0.6
390890	7.9018	390887	390894	6.2218	8.8375	-0.59
390890	7.9209	390887	390894	6.2884	8.8817	-0.59
390891	7.9502	390887	390894	6.2273	8.9438	-0.58
390891	7.9557	390887	390894	6.2368	8.9546	-0.58
390891	7.9795	390887	390894	6.3084	8.9754	-0.57
390891	8.004	390887	390894	6.3289	8.9845	-0.56
390891	8.0145	390888	390894	6.3543	9.0111	-0.56
390891	8.0447	390888	390894	6.2788	9.0063	-0.55
390891	8.0397	390888	390894	6.3243	9.0228	-0.55
390891	8.0578	390888	390894	6.3545	9.059	-0.54
390891	8.0673	390888	390894	6.3656	9.0729	-0.54
390891	8.0619	390888	390894	6.3619	9.0643	-0.53
390891	8.0878	390888	390894	6.3659	9.101	-0.53
390892	8.1069	390889	390894	6.411	9.1062	-0.52
390892	8.1094	390889	390894	6.3981	9.1197	-0.52
390892	8.1526	390889	390894	6.3876	9.1956	-0.51
390892	8.1862	390889	390894	6.3855	9.2858	-0.51
390892	8.2419	390889	390894	6.4175	9.2898	-0.5
390892	8.2727	390889	390895	6.4309	9.3972	-0.5
390892	8.2968	390889	390895	6.4178	9.4814	-0.49
390892	8.326	390889	390895	6.4481	9.6194	-0.48
390892	8.3375	390890	390895	6.5276	9.684	-0.48
390892	8.3538	390890	390895	6.487	9.7375	-0.47
390892	8.3579	390890	390895	6.5112	9.7615	-0.47
390892	8.4042	390890	390895	6.6895	9.8091	-0.46
390893	8.4307	390890	390895	6.6991	9.8758	-0.46
390893	8.4834	390890	390895	6.669	9.9352	-0.45
390893	8.5595	390890	390895	6.7462	9.9652	-0.45
390893	8.6257	390890	390895	6.8274	10.0709	-0.44
390893	8.6912	390890	390895	6.9311	10.0748	-0.44
390893	8.7557	390891	390895	6.8888	10.0799	-0.43
390893	8.7869	390891	390895	6.9567	10.0996	-0.43
390893	8.8304	390891	390895	7.3488	10.105	-0.42
390893	8.8838	390891	390895	7.3754	10.1095	-0.42
390893	8.9017	390891	390895	7.4057	10.1076	-0.41
390893	8.9301	390891	390895	7.5828	10.1082	-0.4
390893	8.9721	390891	390895	7.6186	10.1228	-0.4
390894	9.0016	390891	390895	7.6955	10.1421	-0.39
390894	9.017	390892	390896	7.7147	10.1464	-0.39
390894	9.0826	390892	390896	7.7604	10.1736	-0.38
390894	9.1095	390892	390896	7.7774	10.3771	-0.38
390894	9.1324	390892	390896	7.8066	10.4498	-0.37
390894	9.2564	390892	390896	7.8216	10.4683	-0.37
390894	9.334	390892	390896	7.8311	10.5024	-0.36
390894	9.4368	390892	390896	7.9103	10.4937	-0.36
390894	9.51	390892	390896	7.9357	10.5234	-0.35
390894	9.5698	390892	390896	7.9478	10.5657	-0.35
390894	9.602	390893	390896	7.9981	10.5915	-0.34
390894	9.6126	390893	390896	8.0063	10.7831	-0.34
390895	9.6469	390893	390896	8.0171	10.9204	-0.33
390895	9.688	390893	390896	8.0311	10.9336	-0.32
390895	9.7509	390893	390896	8.0718	11.0069	-0.32
390895	9.7688	390893	390896	8.1047	11.0537	-0.31
390895	9.8121	390893	390896	8.2584	11.1324	-0.31
390895	9.8482	390893	390896	8.4126	11.1787	-0.3
390895	9.8843	390893	390896	8.4625	11.1619	-0.3
390895	9.9219	390893	390896	8.5024	11.2723	-0.29
390895	9.9598	390894	390896	8.6207	11.2934	-0.29
390895	10.0138	390894	390897	8.7672	11.3433	-0.28
390895	10.085	390894	390897	8.8679	11.5538	-0.28
390895	10.097	390894	390897	8.8788	11.5826	-0.27
390895	10.1374	390894	390897	8.9625	11.5818	-0.27
390896	10.2485	390894	390897	8.9871	11.9063	-0.26
390896	10.3531	390894	390897	9.0776	11.8002	-0.26
390896	10.401	390894	390897	9.0776	11.9225	-0.25
390896	10.518	390894	390897	9.2436	11.9488	-0.24
390896	10.5927	390894	390897	9.2691	11.9645	-0.24
390896	10.6623	390895	390897	9.4042	12.0205	-0.23
390896	10.7386	390895	390897	9.4288	12.0271	-0.23
390896	10.7826	390895	390897	9.5278	12.0622	-0.22
390896	10.7911	390895	390897	9.5395	12.0587	-0.22
390896	10.8888	390895	390897	9.5671	12.0676	-0.21
390896	10.97	390895	390897	9.5981	12.1899	-0.21
390896	10.9921	390895	390897	9.6172	12.3021	-0.2
390896	11.0468	390895	390897	9.6704	12.3465	-0.2
390896	11.1351	390895	390897	9.7941	12.5088	-0.19
390897	11.2313	390895	390897	9.699	12.5312	-0.19
390897	11.3485	390896	390898	9.8859	12.7251	-0.18
390897	11.4852	390896	390898	9.9543	12.8053	-0.18
390897	11.5782	390896	390898	10.0982	12.9679	-0.17
390897	11.5833	390896	390898	10.2647	12.9526	-0.17
390897	11.6845	390896	390898	10.4263	12.9763	-0.16
390897	11.7599	390896	390898	10.4854	13.005	-0.15
390897	11.7911	390896	390898	10.5281	13.0608	-0.15
390897	11.818	390896	390898	10.5229	13.1512	-0.14
390897	11.89	390896	390898	10.6073	13.1624	-0.14
390897	11.9084	390896	390898	10.6466	13.2013	-0.13
390897	11.9485	390897	390898	10.7537	13.2819	-0.13
390897	11.9595	390897	390898	10.7815	13.3575	-0.12
390897	11.9937	390897	390898	10.9873	13.4502	-0.12
390898	12.0281	390897	390898	10.9677	13.6196	-0.11
390898	12.0749	390897	390898	11.0861	13.6541	-0.11
390898	12.1096	390897	390898	11.1169	13.7406	-0.1
390898	12.1316	390897	390898	11.151	13.7588	-0.1
390898	12.1527	390897	390898	11.2403	13.8088	-0.09
390898	12.1646	390897	390898	11.2914	13.8206	-0.09
390898	12.2008	390897	390898	11.3947	13.8275	-0.08
390898	12.2595	390897	390899	11.4032	13.7806	-0.07
390898	12.2973	390897	390899	11.4244	13.8064	-0.07
390898	12.3225	390898	390899	11.4415	13.743	-0.06
390898	12.3346	390898	390899	11.4656	13.7827	-0.06
390898	12.3427	390898	390899	11.5049	13.6364	-0.05
390898	12.3461	390898	390899	11.616	13.4819	-0.05
390898	12.3638	390898	390899	11.7623	13.3102	-0.04
390898	12.3661	390898	390899	11.8589	13.31	-0.04
390898	12.4006	390898	390899	11.9461	13.3086	-0.03
390899	12.4322	390898	390899	11.9476	13.3098	-0.03
390899	12.4525	390898	390899	12.0196	13.3115	-0.02
390899	12.458	390898	390899	11.9731	13.3178	-0.02
390899	12.4737	390898	390899	11.8961	13.3162	-0.01
390899	12.4831	390898	390899	11.8369	13.3151	-0.01
390899	12.4593	390899	390899	11.8113	13.3197	0
390899	12.4219	390899	390899	11.7942	13.2983	0.01
390899	12.4026	390899	390899	11.7756	13.2616	0.01
390899	12.4702	390899	390899	11.7686	13.1981	0.02
390899	12.5332	390899	390899	11.6982	12.9448	0.02
390899	12.597	390899	390899	11.5652	12.9169	0.03
390899	12.5703	390899	390900	11.5783	12.9143	0.03
390899	12.2301	390899	390900	11.5335	12.9124	0.04
390899	12.0042	390899	390900	11.5421	12.9066	0.04
390899	11.9315	390899	390900	11.5328	12.8979	0.05
390899	11.891	390899	390900	11.5056	12.882	0.05
390900	11.8885	390899	390900	11.4396	12.8309	0.06
390900	11.924	390899	390900	11.3986	12.7748	0.06
390900	12.0478	390899	390900	11.4053	12.8118	0.07
390900	12.4683	390900	390900	11.4294	13.207	0.07
390900	12.5456	390900	390900	11.4465	13.3046	0.08
390900	12.5615	390900	390900	11.5637	13.3524	0.09
390900	12.7725	390900	390900	11.6279	13.3669	0.09
390900	12.7898	390900	390900	11.596	13.3423	0.1
390900	12.6684	390900	390900	11.576	13.3172	0.1
390900	11.8651	390900	390900	11.5196	13.2548	0.11
390900	11.8052	390900	390900	11.4902	13.1728	0.11
390900	11.8182	390900	390900	11.4764	13.0686	0.12
390900	12.0307	390900	390900	11.4731	13.0548	0.12
390900	12.2021	390900	390900	11.4301	13.0762	0.13
390900	12.4687	390900	390901	11.3835	13.3234	0.13
390900	12.9959	390900	390901	11.4179	13.5157	0.14
390900	13.0645	390900	390901	11.5556	13.5715	0.14
390901	13.0678	390900	390901	12.0888	13.5895	0.15
390901	12.9159	390900	390901	12.6501	13.5728	0.15
390901	12.8686	390901	390901	12.6392	13.514	0.16
390901	12.8617	390901	390901	12.1023	13.0766	0.17
390901	12.8036	390901	390901	12.0744	13.0582	0.17
390901	12.4189	390901	390901	12.0677	13.0501	0.18
390901	12.3599	390901	390901	12.0663	13.034	0.18
390901	12.5093	390901	390901	12.0674	13.5258	0.19
390901	12.7209	390901	390901	12.0787	13.5488	0.19
390901	13.1224	390901	390901	12.18	13.5511	0.2
390901	13.1702	390901	390901	12.1502	13.5483	0.2
390901	12.729	390901	390901	11.797	13.5357	0.21
390901	12.4726	390901	390901	11.698	13.5016	0.21
390901	12.2297	390901	390901	11.5632	13.0423	0.22
390901	12.1081	390901	390901	11.4635	12.679	0.22
390901	12.0711	390901	390901	11.4507	12.6618	0.23
390901	12.0244	390901	390901	11.4456	12.8319	0.23
390901	11.9821	390901	390902	11.4469	13.0718	0.24
390901	11.9231	390901	390902	11.4472	13.183	0.24
390901	11.7984	390901	390902	11.4556	13.1953	0.25
390902	11.6118	390901	390902	11.4819	13.167	0.26
390902	11.5743	390901	390902	11.4876	13.0859	0.26
390902	11.6884	390901	390902	11.4967	12.9118	0.27
390902	11.8616	390902	390902	11.5035	12.9087	0.27
390902	11.9262	390902	390902	11.5107	12.9597	0.28
390902	11.9975	390902	390902	11.511	12.9741	0.28
390902	12.0409	390902	390902	11.4443	12.9264	0.29
390902	11.9526	390902	390902	11.1877	12.8623	0.29
390902	11.6384	390902	390902	11.1136	12.4407	0.3
390902	11.5242	390902	390902	11.0977	12.3754	0.3
390902	12.1272	390902	390902	11.1332	12.4983	0.31
390902	12.2817	390902	390902	11.5955	12.5161	0.31
390902	12.0655	390902	390903	11.7655	12.4819	0.32
390903	12.1384	390902	390903	11.5946	12.4619	0.32
390903	11.7066	390903	390903	11.4987	12.4338	0.33
390903	11.6269	390903	390903	11.4907	12.0989	0.34
390903	11.7619	390903	390903	11.4903	12.2831	0.34
390903	11.7714	390903	390903	11.3545	12.3511	0.35
390903	11.77	390903	390903	11.2662	12.3525	0.35
390903	11.603	390903	390903	10.9582	12.3477	0.36
390903	11.4804	390903	390903	10.7559	12.3291	0.36
390903	11.391	390903	390903	10.6925	12.241	0.37
390903	11.3393	390903	390903	10.5953	11.9188	0.37
390903	11.1567	390903	390903	10.5208	11.8756	0.38
390903	10.9195	390903	390904	10.483	11.8574	0.38
390903	10.8137	390903	390904	10.2088	11.8074	0.39
390903	10.7482	390903	390904	10.1802	11.7052	0.39
390903	10.6599	390903	390904	10.1776	11.4516	0.4
390904	10.5537	390903	390904	10.172	11.0611	0.4
390904	10.4706	390903	390904	10.1715	11.0322	0.41
390904	10.5219	390903	390904	10.1818	10.9914	0.42
390904	10.5762	390903	390904	10.1983	10.9658	0.42
390904	10.6136	390904	390904	10.2261	10.9725	0.43
390904	10.6545	390904	390904	10.2431	11.0968	0.43
390904	10.7013	390904	390904	10.2696	11.2482	0.44
390904	10.7973	390904	390904	10.4025	11.6106	0.44
390904	10.9253	390904	390904	10.4265	12.3105	0.45
390904	10.968	390904	390904	10.4507	12.312	0.45
390904	11.0735	390904	390904	10.5298	12.3136	0.46
390904	11.2445	390904	390904	10.6751	12.3143	0.46
390904	11.956	390904	390904	10.7777	12.6963	0.47
390904	12.0949	390904	390904	10.8338	12.8062	0.47
390904	12.1947	390904	390904	10.9002	12.9012	0.48
390904	12.2553	390904	390904	10.9985	12.9043	0.48
390904	12.3052	390904	390904	11.7652	12.9157	0.49
390904	12.3125	390904	390904	11.7648	12.894	0.5
390904	12.293	390904	390904	11.4257	12.8768	0.5
390904	12.2417	390904	390904	10.9568	12.8471	0.51
390904	11.8066	390904	390905	10.8274	12.829	0.51
390904	11.7622	390904	390905	10.8002	12.7776	0.52
390904	11.3617	390904	390905	10.7857	12.6182	0.52
390905	11.2178	390904	390905	10.7012	12.1574	0.53
390905	11.1384	390904	390905	10.6359	12.0365	0.53
390905	10.9873	390904	390905	10.1997	12.0071	0.54
390905	10.9114	390905	390905	10.0471	11.8928	0.54
390905	10.8463	390905	390905	9.9436	11.6144	0.55
390905	10.6766	390905	390905	9.934	11.3224	0.55
390905	10.5495	390905	390905	9.9531	11.3086	0.56
390905	10.3913	390905	390905	10.0572	11.3074	0.56
390905	10.2478	390905	390905	10.1145	11.2478	0.57
390905	10.2079	390905	390905	10.1152	11.341	0.58
390905	10.3123	390905	390905	10.1175	11.6705	0.58
390905	11.2295	390905	390905	10.1331	11.7967	0.59
390905	11.4583	390905	390905	10.3023	11.8275	0.59
390905	11.4172	390905	390906	10.7417	12.5207	0.6
390906	12.2057	390905	390906	10.8095	12.5408	0.6
390906	12.191	390905	390906	11.6352	12.9573	0.61
390906	12.2041	390906	390906	11.9166	13.3273	0.61
390906	12.7265	390906	390906	11.9182	13.3689	0.62
390906	12.6968	390906	390906	11.6346	13.3425	0.62
390906	12.6195	390906	390906	11.5091	13.3235	0.63
390906	12.3244	390906	390906	11.4965	13.5179	0.63
390906	12.3847	390906	390906	11.5115	13.6881	0.64
390906	12.4555	390906	390906	11.5949	13.7259	0.64
390906	12.1532	390906	390906	11.7003	13.6849	0.65
390906	12.1516	390906	390907	11.7288	13.573	0.65
390906	12.2232	390906	390907	11.7772	13.1062	0.66
390907	12.8471	390906	390907	12.0114	13.1092	0.67
390907	13.0169	390906	390907	12.1576	13.1103	0.67
390907	12.9823	390906	390907	12.3282	13.1087	0.68
390907	12.7955	390907	390907	12.3285	13.1007	0.68
390907	12.7705	390907	390907	12.1245	13.0891	0.69
390907	12.7766	390907	390907	12.0751	13.09	0.69
390907	12.6804	390907	390907	12.0732	13.0815	0.7
390907	12.4645	390907	390907	12.0723	13.0651	0.7
390907	12.4767	390907	390907	12.0731	13.0387	0.71
390907	12.6305	390907	390907	12.0755	13.1622	0.71
390907	12.6748	390907	390907	12.0867	13.2812	0.72
390907	12.8547	390907	390907	12.1431	13.308	0.72
390907	13.0434	390907	390907	12.502	13.3207	0.73
390907	13.1144	390907	390908	12.4223	13.3724	0.73
390907	13.0942	390907	390908	12.0494	13.382	0.74
390907	13.0471	390907	390908	11.9843	13.8495	0.75
390908	12.988	390907	390908	11.9432	13.8969	0.75
390908	13.0889	390907	390908	11.932	13.9043	0.76
390908	13.1624	390907	390908	11.9119	13.9062	0.76
390908	12.9256	390908	390908	11.9066	13.9048	0.77
390908	12.7945	390908	390908	11.9169	13.8913	0.77
390908	12.7783	390908	390908	12.0139	13.8247	0.78
390908	12.6816	390908	390908	12.1743	13.7821	0.78
390908	12.6219	390908	390908	12.3722	13.7116	0.79
390908	12.6087	390908	390908	12.3711	13.561	0.79
390908	12.5954	390908	390908	12.3644	13.1373	0.8
390908	12.6095	390908	390908	12.3101	13.0858	0.8
390908	12.6096	390908	390908	12.2582	13.157	0.81
390908	12.6021	390908	390908	12.2127	13.215	0.81
390908	12.5477	390908	390908	12.1886	13.2259	0.82
390908	12.4594	390908	390909	12.1825	13.1993	0.83
390908	12.4253	390908	390909	12.0896	13.1422	0.83
390908	12.3894	390908	390909	11.4269	12.9279	0.84
390908	12.3322	390908	390909	11.0835	12.6029	0.84
390909	12.2459	390908	390909	11.055	12.5981	0.85
390909	12.1881	390908	390909	11.0482	12.8102	0.85
390909	12.2944	390908	390909	11.0385	12.8297	0.86
390909	12.3861	390909	390909	11.1388	12.8334	0.86
390909	12.4838	390909	390909	11.4584	12.8351	0.87
390909	12.5625	390909	390909	11.9027	12.8357	0.87
390909	12.5314	390909	390909	11.8979	12.8391	0.88
390909	12.4777	390909	390909	11.8875	12.858	0.88
390909	12.3848	390909	390909	11.8556	12.8849	0.89
390909	12.2983	390909	390909	11.8572	12.9165	0.89
390909	12.1149	390909	390909	11.8545	12.9005	0.9
390909	12.0754	390909	390909	11.8609	12.8803	0.91
390909	12.0992	390909	390909	11.8621	12.7998	0.91
390909	12.1658	390909	390909	11.8712	12.8289	0.92
390909	12.201	390909	390910	11.8819	12.8258	0.92
390909	12.0231	390909	390910	11.8817	12.8123	0.93
390910	11.9797	390909	390910	11.8758	12.7549	0.93
390910	11.9688	390909	390910	11.8007	12.3636	0.94
390910	11.9597	390909	390910	11.7653	12.4778	0.94
390910	11.9659	390910	390910	11.7669	12.966	0.95
390910	12.1325	390910	390910	11.7685	13.1435	0.95
390910	12.7425	390910	390910	11.7959	13.164	0.96
390910	12.9603	390910	390910	11.9681	13.1705	0.96
390910	12.9868	390910	390910	12.3654	13.2917	0.97
390910	12.9085	390910	390910	12.2998	13.4004	0.97
390910	12.8243	390910	390910	12.1228	13.4162	0.98
390910	12.3274	390910	390910	12.1177	13.3969	0.99
390910	12.312	390910	390911	12.1159	12.8596	0.99
390911	12.3915	390910	390911	11.6561	12.735	1
390911	12.0982	390910	390911	11.6202	12.7146	1
390911	12.218	390911	390911	11.6354	12.4447	1.01
390911	12.1874	390911	390911	11.7318	12.4466	1.01
390911	12.1255	390911	390911	10.905	12.4915	1.02
390911	12.0637	390911	390911	10.7212	12.524	1.02
390911	11.9322	390911	390911	10.6674	12.5339	1.03
390911	11.8867	390911	390911	10.7009	12.5294	1.03
390911	11.8474	390911	390911	10.7857	12.5115	1.04
390911	11.8402	390911	390911	10.898	12.4411	1.04
390911	11.7009	390911	390911	10.8735	12.2768	1.05
390911	11.3633	390911	390912	10.8483	11.9313	1.05
390911	11.3035	390911	390912	10.843	11.9114	1.06
390911	11.3422	390911	390912	10.8421	11.8645	1.06
390912	11.3984	390911	390912	10.8511	11.7489	1.07
390912	11.4475	390911	390912	10.8231	11.8026	1.08
390912	11.4993	390911	390912	10.762	11.9312	1.08
390912	11.5281	390912	390912	10.6423	11.9732	1.09
390912	11.4532	390912	390912	10.1881	11.985	1.09
390912	11.3133	390912	390912	10.0672	11.9889	1.1
390912	11.0927	390912	390912	10.0511	11.9839	1.1
390912	10.9428	390912	390912	10.056	11.9741	1.11
390912	10.8667	390912	390912	10.0621	11.9095	1.11
390912	10.8867	390912	390912	10.0944	11.7797	1.12
390912	10.9961	390912	390912	10.2004	11.9803	1.12
390912	11.2232	390912	390912	10.4688	12.0498	1.13
390912	11.6628	390912	390912	10.5145	12.0578	1.13
390912	11.8377	390912	390912	10.626	12.0598	1.14
390912	11.77	390912	390912	10.8983	12.0628	1.14
390912	11.5887	390912	390913	10.6294	12.0423	1.15
390912	11.3871	390912	390913	10.411	12.0283	1.16
390913	10.7409	390912	390913	10.3164	11.986	1.16
390913	10.5394	390912	390913	10.2863	11.8068	1.17
390913	10.5704	390913	390913	10.285	11.3659	1.17
390913	10.999	390913	390913	10.2893	11.3528	1.18
390913	11.0075	390913	390913	10.3175	11.345	1.18
390913	10.9118	390913	390913	10.3756	11.3297	1.19
390913	10.7756	390913	390913	10.3853	11.2457	1.19
390913	10.8142	390913	390913	10.3857	11.1122	1.2
390913	10.884	390913	390913	10.4057	11.2794	1.2
390913	10.916	390913	390913	10.4831	11.4655	1.21
390913	10.9387	390913	390913	10.6098	11.5392	1.21
390913	10.9465	390913	390913	10.6178	11.5485	1.22
390913	10.9317	390913	390913	10.6202	11.6148	1.22
390913	11.0479	390913	390914	10.6224	11.6182	1.23
390913	11.3007	390913	390914	10.6428	11.6187	1.24
390913	11.2829	390913	390914	10.5129	11.6185	1.24
390914	10.9412	390913	390914	10.2517	11.6183	1.25
390914	10.8389	390913	390914	10.1943	11.7766	1.25
390914	10.8578	390914	390914	10.1801	11.8791	1.26
390914	11.0078	390914	390914	10.1885	11.9014	1.26
390914	11.2126	390914	390914	10.2467	11.9033	1.27
390914	11.4174	390914	390914	10.5077	12.0476	1.27
390914	11.7451	390914	390914	10.8529	12.4124	1.28
390914	11.8674	390914	390914	10.9385	12.4508	1.28
390914	11.9006	390914	390914	11.105	12.4562	1.29
390914	12.0337	390914	390914	11.405	12.4562	1.29
390914	12.039	390914	390914	11.4159	12.456	1.3
390914	11.9837	390914	390914	11.2363	12.4482	1.3
390914	11.9592	390914	390914	11.2052	12.4308	1.31
390914	11.9826	390914	390914	11.2003	12.4126	1.32
390914	12.0391	390914	390915	11.2252	12.9166	1.32
390914	12.0743	390914	390915	11.2668	13.4797	1.33
390914	12.1472	390914	390915	11.4106	13.5772	1.33
390915	12.1792	390914	390915	11.4183	13.5849	1.34
390915	12.0554	390914	390915	11.2916	13.5597	1.34
390915	11.9147	390914	390915	11.2623	13.4637	1.35
390915	11.8457	390915	390915	11.2431	13.0786	1.35
390915	11.8308	390915	390915	11.2291	12.1838	1.36
390915	11.8153	390915	390915	10.9355	12.1782	1.36
390915	11.7737	390915	390915	10.8237	12.7734	1.37
390915	11.6953	390915	390915	10.7878	12.9228	1.37
390915	11.6268	390915	390915	10.5572	12.9848	1.38
390915	11.598	390915	390915	10.1569	13.0057	1.38
390915	11.3768	390915	390915	10.0907	12.9809	1.39
390915	10.9569	390915	390915	10.0705	12.9521	1.39
390915	10.9272	390915	390915	10.0666	12.8426	1.4
390915	10.9395	390915	390915	10.0658	12.4852	1.41
390915	10.9618	390915	390915	10.1002	12.3191	1.41
390915	10.9538	390915	390916	10.227	12.3321	1.42
390915	10.8572	390915	390916	10.4023	12.2948	1.42
390915	10.7937	390915	390916	10.3864	12.2428	1.43
390916	10.8088	390915	390916	10.3814	11.7727	1.43
390916	10.9614	390915	390916	10.3878	11.3831	1.44
390916	11.0722	390915	390916	10.4391	11.7458	1.44
390916	11.0616	390916	390916	10.5034	12.0086	1.45
390916	11.0396	390916	390916	10.3676	12.0693	1.45
390916	11.0723	390916	390916	10.2502	12.0835	1.46
390916	10.9572	390916	390916	10.2378	12.072	1.46
390916	10.6966	390916	390916	10.2365	11.9972	1.47
390916	10.7057	390916	390916	10.2392	11.7512	1.47
390916	11.0003	390916	390916	10.2595	11.4068	1.48
390916	11.0064	390916	390916	10.2791	11.4378	1.49
390916	11.0074	390916	390916	9.9619	11.4479	1.49
390916	10.6827	390916	390917	9.926	11.4234	1.5
390916	10.7722	390916	390917	9.9564	11.3912	1.5
390917	10.2179	390916	390917	10.0262	11.3322	1.51
390917	10.2104	390917	390917	10.0219	11.2329	1.51
390917	10.7126	390917	390917	10.0288	11.2601	1.52
390917	10.7316	390917	390917	10.2377	11.2257	1.52
390917	10.7395	390917	390917	10.184	11.1164	1.53
390917	10.6147	390917	390917	10.1353	10.9712	1.53
390917	10.4707	390917	390917	10.1082	10.9595	1.54
390917	10.338	390917	390917	9.8883	10.9441	1.54
390917	10.2203	390917	390917	9.8505	10.9453	1.55
390917	10.1886	390917	390917	9.8193	11.5464	1.55
390917	10.191	390917	390917	9.8222	11.6775	1.56
390917	10.3423	390917	390918	9.8178	11.7587	1.57
390917	10.9428	390917	390918	9.8395	11.7392	1.57
390917	11.0371	390917	390918	9.8824	11.7727	1.58
390917	10.9974	390917	390918	10.0062	11.6939	1.58
390918	10.9245	390917	390918	10.0911	11.5677	1.59
390918	10.6947	390917	390918	10.0384	11.4382	1.59
390918	10.5057	390917	390918	9.91	11.3754	1.6
390918	10.4813	390917	390918	9.8691	11.2953	1.6
390918	10.4843	390918	390918	9.8775	11.2546	1.61
390918	10.4581	390918	390918	9.8656	11.1693	1.61
390918	10.5118	390918	390918	9.8371	11.1972	1.62
390918	10.5464	390918	390918	9.8318	11.0883	1.62
390918	10.5528	390918	390918	9.6417	11.0563	1.63
390918	10.5079	390918	390918	9.568	10.9692	1.63
390918	10.4322	390918	390918	9.5257	10.8997	1.64
390918	10.3367	390918	390918	9.5085	10.8852	1.65
390918	10.2356	390918	390918	9.5174	10.8643	1.65
390918	10.2284	390918	390918	9.5108	10.8472	1.66
390918	10.2169	390918	390918	9.5436	10.8518	1.66
390918	10.252	390918	390918	9.563	10.8252	1.67
390918	10.2595	390918	390918	9.638	10.9068	1.67
390918	10.3066	390918	390918	9.7969	10.9523	1.68
390918	10.3976	390918	390918	9.8369	11.039	1.68
390918	10.463	390918	390918	9.8473	11.1616	1.69
390918	10.5772	390918	390918	9.9062	11.2289	1.69
390918	10.7193	390918	390919	9.9644	11.3605	1.7
390918	10.7932	390918	390919	10.1269	11.5071	1.7
390918	10.8142	390918	390919	10.0713	11.5378	1.71
390918	10.7209	390918	390919	9.8476	11.5383	1.71
390919	10.5284	390918	390919	9.7344	11.5254	1.72
390919	10.4453	390918	390919	9.7088	11.5024	1.73
390919	10.408	390918	390919	9.7122	11.4106	1.73
390919	10.3596	390919	390919	9.7235	11.0531	1.74
390919	10.3489	390919	390919	9.753	10.9933	1.74
390919	10.356	390919	390919	9.8406	11.0166	1.75
390919	10.3803	390919	390919	9.8517	11.0269	1.75
390919	10.3858	390919	390919	9.8427	11.0353	1.76
390919	10.4462	390919	390919	9.8041	11.0357	1.76
390919	10.4978	390919	390919	9.7612	11.0127	1.77
390919	10.5489	390919	390919	9.7662	10.979	1.77
390919	10.6123	390919	390919	9.7638	10.9305	1.78
390919	10.633	390919	390919	9.7907	10.9205	1.78
390919	10.5631	390919	390919	9.871	10.9219	1.79
390919	10.5753	390919	390919	10.1119	10.9262	1.79
390919	10.6306	390919	390919	10.1226	10.9285	1.8
390919	10.6645	390919	390919	10.139	10.9291	1.8
390919	10.6861	390919	390919	10.2157	10.9302	1.81
390919	10.6586	390919	390920	10.3082	10.9584	1.82
390919	10.659	390919	390920	10.1192	10.9968	1.82
390919	10.6642	390919	390920	9.996	10.9926	1.83
390920	10.5832	390919	390920	9.954	10.995	1.83
390920	10.4024	390919	390920	9.9508	10.9794	1.84
390920	10.3515	390919	390920	9.9424	10.9196	1.84
390920	10.4185	390920	390920	9.9459	10.8355	1.85
390920	10.4972	390920	390920	9.9555	10.9393	1.85
390920	10.5645	390920	390920	10.0457	11.029	1.86
390920	10.5894	390920	390920	10.2979	11.063	1.86
390920	10.6186	390920	390920	10.3046	11.3223	1.87
390920	10.7004	390920	390920	10.3164	11.4842	1.87
390920	10.768	390920	390920	10.3386	11.5287	1.88
390920	10.8565	390920	390920	10.3984	11.5578	1.88
390920	10.9709	390920	390920	10.4573	11.5642	1.89
390920	11.1594	390920	390920	10.4477	11.5705	1.9
390920	11.2829	390920	390920	10.5015	11.5821	1.9
390920	11.2924	390920	390920	10.5094	11.5729	1.91
390920	11.3047	390920	390920	10.5004	11.5763	1.91
390920	11.2784	390920	390920	10.5377	11.5732	1.92
390920	11.2295	390920	390920	10.5365	11.5721	1.92
390920	11.1193	390920	390920	10.5472	11.5993	1.93
390920	11.0716	390920	390920	10.5709	11.725	1.93
390920	11.0562	390920	390920	10.5636	11.7952	1.94
390920	11.0662	390920	390921	10.584	11.8849	1.94
390920	11.0877	390920	390921	10.6134	11.8992	1.95
390920	11.1227	390920	390921	10.6503	11.9263	1.95
390920	11.1348	390920	390921	10.6906	11.9247	1.96
390920	11.1365	390920	390921	10.7375	11.9156	1.96
390921	11.1377	390920	390921	10.7624	11.9569	1.97
390921	11.1415	390920	390921	10.7867	12.6652	1.98
390921	11.1464	390920	390921	10.8336	13.0121	1.98
390921	11.1546	390920	390921	10.8635	13.1405	1.99
390921	11.1767	390920	390921	10.9944	13.1934	1.99
390921	11.2432	390920	390921	11.0531	13.3223	2
390921	11.3681	390921	390921	11.054	13.3421	2
390921	11.4066	390921	390921	11.0088	13.3122	2.01
390921	11.4198	390921	390921	10.8991	13.1921	2.01
390921	11.4344	390921	390921	10.8585	13.1245	2.02
390921	11.3939	390921	390921	10.8449	12.7148	2.02
390921	11.4302	390921	390921	10.8419	12.2025	2.03
390921	11.5796	390921	390921	10.8439	12.1789	2.03
390921	11.6699	390921	390921	10.8657	12.1715	2.04
390921	11.7788	390921	390921	10.9357	12.1567	2.04
390921	12.0036	390921	390921	11.1419	12.1264	2.05
390921	12.0192	390921	390921	11.4741	12.1301	2.06
390921	12.0095	390921	390921	11.3675	12.1369	2.06
390921	11.8065	390921	390922	11.3294	12.7049	2.07
390922	12.5083	390921	390922	11.3765	12.8299	2.07
390922	12.6359	390921	390922	11.95	12.8462	2.08
390922	12.4659	390922	390922	11.9598	12.9606	2.08
390922	12.5547	390922	390922	11.9761	12.9851	2.09
390922	12.4958	390922	390922	12.162	12.9731	2.09
390922	12.4878	390922	390922	12.1689	12.9171	2.1
390922	12.5648	390922	390922	12.1782	12.8702	2.1
390922	12.6106	390922	390922	12.1402	12.9001	2.11
390922	12.5848	390922	390922	11.7985	12.9033	2.11
390922	12.3757	390922	390923	11.7543	12.8992	2.12
390922	12.1977	390922	390923	11.7425	12.9045	2.12
390922	12.2754	390922	390923	11.7521	13.2085	2.13
390923	12.3544	390922	390923	11.8308	13.3082	2.14
390923	12.7811	390922	390923	12.0298	13.3163	2.14
390923	12.7477	390923	390923	11.9918	13.3075	2.15
390923	12.6532	390923	390923	11.2759	13.2359	2.15
390923	12.5789	390923	390923	11.2164	12.9378	2.16
390923	11.7892	390923	390923	11.201	12.7281	2.16
390923	11.7449	390923	390923	11.2081	12.7617	2.17
390923	12.3209	390923	390923	11.2884	12.8584	2.17
390923	12.7198	390923	390923	11.5687	12.865	2.18
390923	12.6669	390923	390923	12.1503	12.8558	2.18
390923	12.3369	390923	390924	11.9392	12.7865	2.19
390924	12.2034	390923	390924	11.9075	13.2009	2.19
390924	12.9265	390924	390924	11.9337	13.2254	2.2
390924	12.8703	390924	390924	12.2618	13.6127	2.2
390924	12.7911	390924	390924	12.2437	14.2493	2.21
390924	13.6187	390924	390924	12.2571	14.3219	2.21
390924	13.7723	390924	390924	11.8764	14.3448	2.22
390924	12.7631	390924	390924	11.7134	14.3189	2.23
390924	12.2183	390924	390924	11.6802	14.1251	2.23
390924	12.4547	390924	390925	11.7032	12.7327	2.24
390924	12.6481	390924	390925	11.9114	13.3762	2.24
390925	12.6795	390924	390925	12.0052	13.7558	2.25
390925	12.8363	390924	390925	11.7701	13.785	2.25
390925	12.2567	390925	390925	11.7428	13.7701	2.26
390925	12.1942	390925	390925	11.524	13.4988	2.26
390925	12.1836	390925	390925	11.431	12.8064	2.27
390925	12.2084	390925	390925	11.4186	12.982	2.27
390925	12.2545	390925	390925	11.4453	13.1358	2.28
390925	12.3726	390925	390925	11.5312	13.1963	2.28
390925	12.4154	390925	390925	11.6205	13.2034	2.29
390925	12.4388	390925	390925	11.7824	13.211	2.29
390925	12.4106	390925	390925	11.7588	13.1231	2.3
390925	12.4031	390925	390925	11.6943	13.086	2.31
390925	12.328	390925	390925	11.667	12.9419	2.31
390925	12.2242	390925	390926	11.6552	13.0322	2.32
390925	12.1133	390925	390926	11.6487	13.0785	2.32
390925	12.0671	390925	390926	11.654	13.1233	2.33
390925	12.1242	390925	390926	11.6571	13.0939	2.33
390926	12.2739	390925	390926	11.7089	13.1323	2.34
390926	12.3926	390925	390926	11.7593	13.0997	2.34
390926	12.5055	390925	390926	11.8073	13.0816	2.35
390926	12.6522	390925	390926	11.8198	13.1353	2.35
390926	12.7197	390925	390926	11.8398	13.203	2.36
390926	12.7039	390926	390926	11.9559	13.2094	2.36
390926	12.5591	390926	390926	12.0391	13.2046	2.37
390926	12.5023	390926	390926	12.0372	13.1894	2.37
390926	12.4693	390926	390926	11.6143	13.1967	2.38
390926	12.4446	390926	390926	11.3194	13.0475	2.39
390926	12.0441	390926	390926	11.2789	12.8461	2.39
390926	12.0356	390926	390926	11.2532	12.5738	2.4
390926	11.4832	390926	390926	11.2442	12.5414	2.4
390926	11.3923	390926	390926	11.2309	12.0998	2.41
390926	11.377	390926	390926	11.1531	11.9625	2.41
390926	11.4262	390926	390926	11.1356	11.9599	2.42
390926	11.4669	390926	390927	10.9789	11.9861	2.42
390926	11.3415	390926	390927	10.9643	11.9515	2.43
390927	11.2983	390926	390927	10.9931	11.628	2.43
390927	11.1984	390927	390927	11.0296	11.5644	2.44
390927	11.2346	390927	390927	11.0309	11.5803	2.44
390927	11.3881	390927	390927	10.9071	11.6123	2.45
390927	11.4514	390927	390927	10.8162	11.8601	2.45
390927	11.4989	390927	390927	10.815	11.9193	2.46
390927	11.5817	390927	390927	10.8256	11.9433	2.47
390927	11.6983	390927	390927	10.8584	12.4473	2.47
390927	11.7338	390927	390927	11.0101	12.5983	2.48
390927	11.8438	390927	390927	11.5535	12.6237	2.48
390927	12.1789	390927	390927	11.558	12.643	2.49
390927	12.2118	390927	390928	11.559	12.6271	2.49
390927	12.1795	390927	390928	11.5604	12.6013	2.5
390927	11.9415	390927	390928	11.5585	12.5141	2.5
390927	11.8708	390927	390928	11.4334	12.3109	2.51
390928	11.8435	390927	390928	11.367	12.4166	2.51
390928	11.7808	390927	390928	11.3332	12.5719	2.52
390928	11.7168	390927	390928	10.9857	12.5983	2.52
390928	11.6673	390928	390928	10.9041	12.619	2.53
390928	11.6093	390928	390928	10.8725	12.5868	2.53
390928	11.608	390928	390928	10.8712	12.5871	2.54
390928	11.6056	390928	390928	10.8684	12.4858	2.55
390928	11.6333	390928	390928	10.9007	12.4105	2.55
390928	11.599	390928	390928	10.9148	12.4123	2.56
390928	11.5243	390928	390928	10.9266	12.3951	2.56
390928	11.4487	390928	390928	10.8585	12.4098	2.57
390928	11.4474	390928	390928	10.7665	12.3898	2.57
390928	11.4474	390928	390928	10.756	12.3512	2.58
390928	11.4487	390928	390928	10.7449	12.2844	2.58
390928	11.4987	390928	390928	10.7697	12.2993	2.59
390928	11.5134	390928	390928	10.7584	12.4449	2.59
390928	11.5728	390928	390928	10.8018	12.4717	2.6
390928	11.6348	390928	390928	10.7928	12.5146	2.6
390928	11.687	390928	390929	10.8063	12.5288	2.61
390928	11.7799	390928	390929	10.8003	12.5413	2.61
390928	11.8422	390928	390929	10.8299	12.5474	2.62
390928	11.8706	390928	390929	10.9454	12.5288	2.62
390929	11.8612	390928	390929	11.1098	12.4588	2.63
390929	11.9255	390928	390929	11.4638	12.398	2.64
390929	12.0147	390928	390929	11.4879	12.3446	2.64
390929	12.0047	390929	390929	11.5674	12.3407	2.65
390929	11.874	390929	390929	11.5633	12.3378	2.65
390929	11.8397	390929	390929	11.5371	12.34	2.66
390929	11.8464	390929	390929	11.53	12.3799	2.66
390929	12.2019	390929	390929	11.5458	12.4008	2.67
390929	12.2695	390929	390929	11.4861	12.4041	2.67
390929	11.684	390929	390929	11.3801	12.3573	2.68
390930	12.1755	390929	390930	11.5706	12.4131	2.68
390930	11.5829	390930	390930	11.4287	12.2034	2.69
390930	11.5056	390930	390930	11.4076	12.4667	2.69
390930	11.7997	390930	390930	11.4134	12.6626	2.7
390930	12.2627	390930	390930	11.4659	12.6914	2.7
390930	12.3423	390930	390930	11.7282	12.8004	2.71
390930	12.2998	390930	390930	11.7649	12.8249	2.72
390930	12.2312	390930	390931	11.7472	12.8027	2.72
390930	12.1791	390930	390931	11.7785	12.7598	2.73
390930	12.2465	390930	390931	11.835	12.8068	2.73
390931	12.3546	390930	390931	11.9748	12.883	2.74
390931	12.4681	390930	390931	11.9833	12.9238	2.74
390931	12.4914	390930	390931	11.903	12.9444	2.75
390931	12.4575	390931	390931	11.8367	13.5423	2.75
390931	12.4362	390931	390931	11.7702	13.6318	2.76
390931	12.4965	390931	390931	11.7614	13.6538	2.76
390931	13.212	390931	390931	11.7679	13.6636	2.77
390931	13.4108	390931	390931	11.8033	13.6671	2.77
390931	13.4461	390931	390931	11.9399	13.6668	2.78
390931	13.4483	390931	390931	12.3736	13.6692	2.78
390931	13.417	390931	390931	12.598	13.6742	2.79
390931	13.2414	390931	390931	12.0336	13.6687	2.8
390931	13.0667	390931	390931	11.1893	13.6586	2.8
390931	12.9579	390931	390931	10.9003	13.6123	2.81
390931	12.7651	390931	390931	10.7668	13.5296	2.81
390931	12.6618	390931	390931	10.77	13.4349	2.82
390931	12.9002	390931	390932	10.8075	13.4462	2.82
390931	13.0107	390931	390932	10.8359	13.4606	2.83
390931	13.049	390931	390932	11.2213	13.5921	2.83
390932	13.1575	390931	390932	12.2122	13.5923	2.84
390932	13.3146	390931	390932	12.8471	13.5924	2.84
390932	13.4489	390931	390932	12.8467	13.5924	2.85
390932	13.3633	390931	390932	12.7411	13.5924	2.85
390932	13.0618	390932	390932	12.6448	13.5923	2.86
390932	13.0001	390932	390932	12.6055	13.6278	2.86
390932	12.935	390932	390932	12.4672	13.7156	2.87
390932	12.9099	390932	390932	12.2416	13.8115	2.88
390932	12.9069	390932	390932	12.1408	13.8251	2.88
390932	12.9345	390932	390932	12.1086	13.836	2.89
390932	12.9859	390932	390932	12.1061	13.8347	2.89
390932	12.9841	390932	390932	12.0569	13.83	2.9
390932	12.9819	390932	390932	11.6898	13.8248	2.9
390932	12.911	390932	390932	11.5531	13.7414	2.91
390932	12.6568	390932	390932	11.5007	13.605	2.91
390932	12.3484	390932	390932	11.4735	13.2078	2.92
390932	12.1777	390932	390932	11.4705	13.0777	2.92
390932	12.1271	390932	390933	11.5324	12.8399	2.93
390932	12.2308	390932	390933	11.7431	12.9148	2.93
390932	12.3722	390932	390933	11.7949	12.9972	2.94
390933	12.4465	390932	390933	11.8002	13.0612	2.94
390933	12.4117	390932	390933	11.643	13.0856	2.95
390933	12.1201	390932	390933	11.5545	13.0836	2.96
390933	12.033	390933	390933	11.5486	13.0873	2.96
390933	11.9741	390933	390933	11.5482	13.237	2.97
390933	12.057	390933	390933	11.5492	13.2979	2.97
390933	12.6012	390933	390933	11.5517	13.3307	2.98
390933	12.728	390933	390933	11.5668	13.3331	2.98
390933	12.5645	390933	390933	11.7632	13.324	2.99
390933	12.4137	390933	390933	11.9804	13.2956	2.99
390933	12.3928	390933	390933	11.9797	12.9591	3
390933	12.4866	390933	390933	11.9915	12.7555	3
390933	12.5456	390933	390934	12.0362	12.7612	3.01
390933	12.4947	390933	390934	11.1162	12.7619	3.01
390934	11.9177	390933	390934	10.6535	12.7403	3.02
390934	11.3545	390933	390934	10.6202	12.454	3.02
390934	11.6629	390934	390934	10.6528	11.9447	3.03
390934	11.7504	390934	390934	10.8714	11.9463	3.03
390934	11.6317	390934	390934	11.2096	11.9418	3.04
390934	11.6015	390934	390934	10.5381	11.9212	3.05
390934	11.4821	390934	390934	10.13	11.8365	3.05
390934	11.3843	390934	390934	10.0041	11.7593	3.06
390934	11.1027	390934	390934	9.986	11.8556	3.06
390934	10.9574	390934	390934	9.9188	11.8772	3.07
390934	10.989	390934	390934	9.8948	11.903	3.07
390934	11.1013	390934	390935	9.9265	11.931	3.08
390934	11.2336	390934	390935	9.9766	11.9472	3.08
390934	11.5847	390934	390935	10.3843	11.9572	3.09
390935	11.594	390934	390935	10.8595	11.9437	3.09
390935	11.5872	390934	390935	10.7058	11.9321	3.1
390935	11.5113	390934	390935	10.4384	11.9138	3.1
390935	11.3944	390935	390935	10.4098	11.8918	3.11
390935	11.3457	390935	390935	10.4	11.9049	3.11
390935	11.2838	390935	390935	10.3821	11.8403	3.12
390935	11.3355	390935	390935	10.443	11.8303	3.13
390935	11.4305	390935	390935	10.5301	11.8293	3.13
390935	11.4844	390935	390935	10.5464	11.9443	3.14
390935	11.5493	390935	390935	10.5793	12.2958	3.14
390935	11.6283	390935	390935	10.6346	12.4571	3.15
390935	11.7078	390935	390935	10.762	12.457	3.15
390935	11.7818	390935	390935	11.1448	12.4759	3.16
390935	11.7965	390935	390935	11.2788	12.4768	3.16
390935	11.7669	390935	390935	11.0711	12.4284	3.17
390935	11.6866	390935	390935	11.0524	12.3074	3.17
390935	11.5675	390935	390936	11.0345	12.0353	3.18
390935	11.6234	390935	390936	11.0485	12.0553	3.18
390935	11.6352	390935	390936	11.0647	12.1495	3.19
390936	11.7282	390935	390936	11.114	12.2039	3.19
390936	11.7721	390935	390936	11.0879	12.2241	3.2
390936	11.883	390936	390936	11.0709	12.4237	3.21
390936	12.0547	390936	390936	11.0764	12.4503	3.21
390936	12.1495	390936	390936	11.1303	12.6447	3.22
390936	12.2589	390936	390936	11.3432	13.0676	3.22
390936	12.305	390936	390936	11.9896	13.1152	3.23
390936	12.3174	390936	390936	12.0023	13.1538	3.23
390936	12.3075	390936	390936	11.694	13.1555	3.24
390936	12.261	390936	390936	11.5079	13.1494	3.24
390936	12.1238	390936	390936	11.332	13.1485	3.25
390936	12.0294	390936	390936	11.1834	13.0601	3.25
390936	12.0051	390936	390936	11.1597	12.8432	3.26
390936	11.8356	390936	390936	11.1644	12.7564	3.26
390936	11.6781	390936	390936	11.159	12.7405	3.27
390936	11.5928	390936	390936	11.1565	12.7184	3.27
390936	11.556	390936	390937	11.1531	12.697	3.28
390936	11.5997	390936	390937	11.1517	12.7029	3.29
390936	11.655	390936	390937	11.1316	12.6772	3.29
390936	11.6578	390936	390937	11.1198	12.6352	3.3
390937	11.6637	390936	390937	11.1171	12.4614	3.3
390937	11.6764	390936	390937	11.1	12.4004	3.31
390937	11.6878	390936	390937	11.0694	12.4072	3.31
390937	11.6578	390937	390937	11.0624	12.3923	3.32
390937	11.6025	390937	390937	11.0667	12.3006	3.32
390937	11.6106	390937	390937	11.1351	12.1546	3.33
390937	11.6436	390937	390937	11.3853	12.149	3.33
390937	11.685	390937	390937	11.4837	12.1517	3.34
390937	11.646	390937	390937	11.4818	12.1482	3.34
390937	11.5134	390937	390937	11.4802	12.0532	3.35
390937	11.5336	390937	390937	11.48	12.3281	3.35
390937	12.1229	390937	390938	11.4814	12.4037	3.36
390938	12.0586	390937	390938	11.6811	13.5258	3.36
390938	13.2969	390938	390938	11.7706	13.5934	3.37
390938	13.1548	390938	390938	11.6996	13.5705	3.38
390938	12.3446	390938	390938	11.6421	13.3711	3.38
390938	12.2929	390938	390938	11.6509	12.8371	3.39
390938	12.3357	390938	390938	11.8642	12.8061	3.39
390938	12.4507	390938	390938	11.887	12.682	3.4
390938	12.3944	390938	390939	12.1266	12.6718	3.4
390939	12.3933	390938	390939	11.8182	12.5754	3.41
390939	12.3641	390938	390939	11.6332	13.1721	3.41
390939	12.2733	390939	390939	11.6017	13.3548	3.42
390939	12.856	390939	390939	11.6309	13.3763	3.42
390939	12.9041	390939	390939	11.7956	13.38	3.43
390939	12.8909	390939	390939	12.2865	13.463	3.43
390939	12.9219	390939	390939	12.1772	13.5701	3.44
390939	12.9944	390939	390939	12.1403	13.5919	3.44
390939	13.1619	390939	390939	11.9665	13.593	3.45
390939	12.9832	390939	390939	11.7909	13.5915	3.46
390939	12.5325	390939	390940	11.7788	13.5796	3.46
390939	12.4585	390939	390940	11.7946	13.5297	3.47
390940	12.3758	390939	390940	11.9373	12.7772	3.47
390940	12.3568	390939	390940	12.3094	12.6923	3.48
390940	12.36	390939	390940	12.3105	12.617	3.48
390940	12.4239	390940	390940	12.3119	12.9836	3.49
390940	12.4655	390940	390940	12.3123	13.1797	3.49
390940	12.5958	390940	390940	12.2053	13.2662	3.5
390940	12.7582	390940	390940	12.1305	13.5646	3.5
390940	12.8196	390940	390940	12.0838	13.6182	3.51
390940	12.8068	390940	390940	12.1021	13.6672	3.51
390940	12.6481	390940	390940	12.1627	13.639	3.52
390940	12.585	390940	390940	12.5126	13.5998	3.52
390940	12.6009	390940	390940	12.4743	13.2034	3.53
390940	12.6713	390940	390941	12.3994	13.4053	3.54
390940	12.7835	390940	390941	12.3889	13.4961	3.54
390941	13.0812	390940	390941	12.3784	13.5028	3.55
390941	13.123	390940	390941	12.2677	13.505	3.55
390941	12.9051	390941	390941	12.0621	13.4928	3.56
390941	12.7575	390941	390941	11.7361	13.483	3.56
390941	12.4878	390941	390941	11.6002	13.4712	3.57
390941	12.3606	390941	390941	11.5937	13.3765	3.57
390941	12.4808	390941	390941	11.6016	13.3637	3.58
390941	12.5807	390941	390941	11.6983	13.4544	3.58
390941	12.742	390941	390941	12.0608	13.6616	3.59
390941	12.9629	390941	390941	12.0848	13.9071	3.59
390941	13.2993	390941	390941	12.1258	13.9317	3.6
390941	13.389	390941	390942	12.4307	13.9081	3.6
390941	13.3597	390941	390942	12.5555	13.786	3.61
390942	13.183	390941	390942	12.5358	13.7589	3.62
390942	13.3654	390941	390942	12.5473	13.5293	3.62
390942	13.3782	390942	390942	12.3584	13.529	3.63
390942	13.0659	390942	390942	12.2661	13.5289	3.63
390942	12.788	390942	390942	12.2497	13.5262	3.64
390942	12.8125	390942	390942	12.2591	13.546	3.64
390942	12.9325	390942	390942	12.3325	13.6019	3.65
390942	13.2315	390942	390942	12.4722	13.6192	3.65
390942	13.2974	390942	390942	12.5339	13.7719	3.66
390942	13.3366	390942	390942	12.212	13.8868	3.66
390942	13.3063	390942	390943	11.9296	13.9235	3.67
390942	12.4831	390942	390943	11.9077	13.8929	3.67
390943	12.542	390942	390943	11.9219	13.7076	3.68
390943	12.9503	390942	390943	12.0596	13.4687	3.68
390943	13.2499	390943	390943	12.4562	14.0394	3.69
390943	13.384	390943	390943	12.9093	14.1963	3.7
390943	13.5525	390943	390943	13.072	14.2185	3.7
390943	13.4388	390943	390943	13.2056	14.1906	3.71
390943	13.4198	390943	390943	13.3526	14.0415	3.71
390943	13.3682	390943	390943	13.3259	13.4496	3.72
390943	13.3464	390943	390943	13.3002	13.5747	3.72
390943	13.3506	390943	390944	13.2973	14.2839	3.73
390944	14.1834	390943	390944	13.3035	14.3835	3.73
390944	14.2572	390944	390944	13.1211	14.3948	3.74
390944	13.7884	390944	390944	12.7732	14.3952	3.74
390944	13.5531	390944	390944	12.736	14.5313	3.75
390944	13.8566	390944	390944	12.7297	14.5365	3.75
390944	13.7609	390944	390944	12.6054	14.5293	3.76
390944	13.2209	390944	390944	12.5476	14.4668	3.76
390944	13.0687	390944	390944	12.5559	14.2857	3.77
390944	13.1696	390944	390944	12.5528	13.7292	3.77
390944	13.2266	390944	390945	12.5772	13.7031	3.78
390944	13.2404	390944	390945	12.5736	13.7024	3.79
390944	13.1481	390944	390945	12.57	13.6832	3.79
390945	13.1705	390944	390945	12.5798	13.6669	3.8
390945	13.2774	390944	390945	12.6064	13.6769	3.8
390945	13.3051	390945	390945	12.6178	13.7143	3.81
390945	13.2749	390945	390945	12.5988	13.7208	3.81
390945	13.141	390945	390945	12.5911	13.7132	3.82
390945	13.095	390945	390945	12.5851	13.7002	3.82
390945	13.2458	390945	390945	12.3469	13.7018	3.83
390945	13.2025	390945	390945	12.2782	13.7066	3.83
390945	13.0333	390945	390945	12.2601	13.7016	3.84
390945	13.1298	390945	390945	12.2814	13.6499	3.84
390945	13.2674	390945	390945	12.4339	13.6286	3.85
390945	13.3036	390945	390946	13.1051	13.7879	3.85
390945	13.6941	390945	390946	13.2525	13.7932	3.86
390946	13.6457	390945	390946	13.2266	13.7894	3.87
390946	13.4264	390945	390946	13.1291	13.7669	3.87
390946	13.3867	390946	390946	12.8964	13.9187	3.88
390946	13.3842	390946	390946	12.6847	14.127	3.88
390946	13.3613	390946	390946	12.3043	14.1323	3.89
390946	13.3613	390946	390946	12.2334	14.1285	3.89
390946	13.386	390946	390946	12.2238	14.0983	3.9
390946	13.4102	390946	390946	12.2259	13.9507	3.9
390946	13.3389	390946	390946	12.2838	13.8052	3.91
390946	13.2699	390946	390946	12.3211	13.79	3.91
390946	13.2458	390946	390946	12.3391	13.7763	3.92
390946	13.2146	390946	390946	12.3531	13.7724	3.92
390946	13.2305	390946	390946	12.3526	13.7955	3.93
390946	13.202	390946	390946	12.3579	13.9481	3.93
390946	13.2241	390946	390946	12.3722	14.1992	3.94
390946	13.2517	390946	390947	12.3509	14.2989	3.95
390946	13.2379	390946	390947	12.3303	14.2598	3.95
390946	13.2237	390946	390947	12.3485	14.241	3.96
390946	13.2003	390946	390947	12.265	14.2389	3.96
390946	13.2191	390946	390947	12.2559	14.2825	3.97
390946	13.2399	390946	390947	12.2276	14.2394	3.97
390947	13.2227	390946	390947	12.134	14.2205	3.98
390947	13.1654	390946	390947	12.1163	14.2102	3.98
390947	13.1205	390946	390947	12.0605	14.184	3.99
390947	13.0679	390946	390947	12.0258	14.151	3.99
390947	13.0412	390946	390947	12.0932	14.1462	4
390947	12.9935	390946	390947	12.0778	14.0213	4
390947	12.9947	390947	390947	12.1435	13.8467	4.01
390947	12.9922	390947	390947	12.2851	13.6146	4.01
390947	12.9689	390947	390947	12.4054	13.5818	4.02
390947	12.9643	390947	390947	12.4055	13.5733	4.03
390947	12.9241	390947	390947	12.2205	13.5821	4.03
390947	12.8992	390947	390947	12.0645	13.5701	4.04
390947	12.767	390947	390947	12.0466	13.5287	4.04
390947	12.5555	390947	390947	12.0335	13.4193	4.05
390947	12.3633	390947	390947	12.0355	13.5458	4.05
390947	12.5075	390947	390947	12.0399	14.0442	4.06
390947	13.761	390947	390947	12.1052	14.0602	4.06
390947	13.6562	390947	390948	12.8073	14.0278	4.07
390948	13.112	390947	390948	12.7772	13.7898	4.07
390948	13.2376	390947	390948	12.7801	13.5495	4.08
390948	13.0526	390948	390948	12.7633	13.7218	4.08
390948	13.239	390948	390948	12.7768	13.8581	4.09
390948	13.492	390948	390948	12.9073	13.8911	4.09
390948	13.4482	390948	390948	12.9216	13.9537	4.1
390948	13.4275	390948	390948	12.916	14.0498	4.11
390948	13.5053	390948	390948	12.9223	14.0736	4.11
390948	13.6615	390948	390948	12.9618	14.0564	4.12
390948	13.8236	390948	390948	12.7265	13.981	4.12
390948	13.8963	390948	390949	12.5355	13.9367	4.13
390948	13.6495	390948	390949	12.4867	13.9365	4.13
390948	13.1807	390948	390949	12.4672	13.9359	4.14
390949	13.1436	390948	390949	12.4821	13.9289	4.14
390949	13.2569	390948	390949	12.5293	13.6968	4.15
390949	13.2983	390949	390949	12.7211	13.6829	4.15
390949	13.2212	390949	390949	12.9216	14.2672	4.16
390949	13.3402	390949	390949	12.9279	14.3664	4.16
390949	14.0826	390949	390949	12.937	14.3995	4.17
390949	14.225	390949	390949	13.0059	14.4075	4.17
390949	13.9835	390949	390949	12.6796	14.3914	4.18
390949	12.7561	390949	390949	12.6577	14.0572	4.18
390949	12.8023	390949	390950	12.6858	13.3411	4.19
390950	13.4586	390949	390950	12.9368	13.4871	4.2
390950	13.4876	390950	390950	13.4662	13.8795	4.2
390950	13.715	390950	390950	13.4261	13.9006	4.21
390950	13.6329	390950	390950	13.4086	14.005	4.21
390950	13.9364	390950	390950	13.427	14.1806	4.22
390950	14.0455	390950	390951	13.2559	14.1982	4.22
390951	13.3401	390950	390951	13.1149	14.1797	4.23
390951	13.2703	390951	390951	13.0998	14.977	4.23
390951	14.1904	390951	390951	13.114	15.0388	4.24
390951	14.0619	390951	390951	13.2499	14.9992	4.24
390951	13.8996	390951	390951	13.2114	14.7124	4.25
390951	13.4972	390951	390951	13.1927	14.1951	4.25
390951	13.4625	390951	390951	12.9181	14.091	4.26
390951	13.3953	390951	390951	12.8495	13.6412	4.26
390951	13.2608	390951	390952	12.8147	13.6372	4.27
390951	13.2078	390951	390952	12.4976	13.6497	4.28
390952	12.9569	390951	390952	12.3896	13.6396	4.28
390952	12.723	390951	390952	12.3613	13.5757	4.29
390952	12.6582	390951	390952	12.3537	13.5907	4.29
390952	12.7414	390952	390952	12.3464	14.0847	4.3
390952	12.8579	390952	390952	12.3345	14.1777	4.3
390952	12.9239	390952	390952	12.3303	14.193	4.31
390952	13.013	390952	390952	12.3318	14.1937	4.31
390952	13.2317	390952	390952	12.3353	14.1602	4.32
390952	13.493	390952	390952	12.3409	14.1764	4.32
390952	13.6276	390952	390952	12.3517	14.1703	4.33
390952	13.5341	390952	390952	12.3801	14.1708	4.33
390952	13.3141	390952	390952	12.4456	14.1763	4.34
390952	13.2615	390952	390952	12.4013	14.1445	4.34
390952	13.2592	390952	390952	12.38	14.1201	4.35
390952	13.2588	390952	390952	12.2489	13.9902	4.36
390952	13.2579	390952	390952	12.1241	13.8187	4.36
390952	13.2348	390952	390952	11.9661	13.803	4.37
390952	13.1434	390952	390953	11.7111	13.7862	4.37
390952	13.1065	390952	390953	11.6761	13.7909	4.38
390952	13.1169	390952	390953	11.6902	13.7918	4.38
390952	13.0302	390952	390953	11.6657	13.7623	4.39
390952	13.0109	390952	390953	11.7564	13.626	4.39
390953	12.9374	390952	390953	11.8167	13.5798	4.4
390953	12.825	390952	390953	11.8695	13.5616	4.4
390953	12.5292	390952	390953	11.8942	13.4968	4.41
390953	12.4055	390952	390953	11.8753	13.45	4.41
390953	12.3539	390953	390953	11.761	13.4041	4.42
390953	12.3107	390953	390953	11.4926	13.3645	4.42
390953	12.2675	390953	390953	11.3133	13.3216	4.43
390953	12.2006	390953	390953	11.2168	12.7841	4.44
390953	11.9083	390953	390953	11.0502	12.5446	4.44
390953	11.7314	390953	390953	11.0207	12.5113	4.45
390953	11.5643	390953	390953	10.6142	12.4754	4.45
390953	11.3692	390953	390953	10.4419	12.3628	4.46
390953	11.2039	390953	390953	10.3561	12.0725	4.46
390953	11.0492	390953	390953	10.3186	11.7942	4.47
390953	11.0444	390953	390953	10.3231	11.7353	4.47
390953	11.0449	390953	390953	10.3308	11.5194	4.48
390953	11.0432	390953	390953	10.3738	11.7385	4.48
390953	11.0637	390953	390953	10.3989	12.4371	4.49
390953	11.3302	390953	390954	10.4292	12.5601	4.49
390953	11.5324	390953	390954	10.4957	12.574	4.5
390954	11.5759	390953	390954	10.894	12.5619	4.5
390954	11.7071	390953	390954	11.2038	12.4006	4.51
390954	11.8267	390953	390954	11.2559	12.288	4.52
390954	11.8677	390954	390954	11.4187	12.5537	4.52
390954	11.906	390954	390954	11.4902	12.626	4.53
390954	12.0062	390954	390954	11.435	12.6639	4.53
390954	12.0822	390954	390954	11.4226	12.7762	4.54
390954	12.2478	390954	390954	11.4523	12.8188	4.54
390954	12.376	390954	390954	11.4959	12.8518	4.55
390954	12.4308	390954	390954	11.6682	12.8375	4.55
390954	12.503	390954	390954	12.1709	12.9073	4.56
390954	12.5862	390954	390954	12.217	12.9453	4.56
390954	12.9035	390954	390955	12.373	13.3039	4.57
390954	12.9135	390954	390955	12.4971	13.366	4.57
390955	12.9795	390954	390955	12.2139	13.3754	4.58
390955	12.7847	390954	390955	12.1496	13.3807	4.58
390955	12.6228	390955	390955	12.1392	13.7105	4.59
390955	12.9821	390955	390955	12.1492	13.802	4.59
390955	13.1828	390955	390955	12.2157	13.8122	4.6
390955	13.0304	390955	390955	12.255	13.7921	4.61
390955	12.7087	390955	390955	12.2142	13.7364	4.61
390955	12.3811	390955	390955	11.9768	13.4641	4.62
390955	12.2937	390955	390955	11.9369	12.9824	4.62
390955	12.1035	390955	390955	11.9268	12.5985	4.63
390955	12.0774	390955	390955	11.9253	12.7348	4.63
390955	12.2336	390955	390956	11.9272	13.1894	4.64
390955	12.5815	390955	390956	11.8959	13.2786	4.64
390956	12.5998	390955	390956	11.7274	13.2966	4.65
390956	12.2631	390955	390956	11.7197	13.2835	4.65
390956	12.2788	390956	390956	11.745	13.1573	4.66
390956	12.3634	390956	390956	11.7618	13.0421	4.66
390956	12.5275	390956	390956	12.0267	13.0748	4.67
390956	12.7688	390956	390956	12.2787	13.0807	4.67
390956	12.7248	390956	390956	12.3097	13.0703	4.68
390956	12.6153	390956	390956	12.2876	13.0562	4.69
390956	12.6009	390956	390956	12.2814	13.044	4.69
390956	12.6415	390956	390956	12.2956	13.1109	4.7
390956	12.7006	390956	390956	12.3003	13.1363	4.7
390956	12.8188	390956	390956	12.3148	13.1397	4.71
390956	12.7716	390956	390957	12.2585	13.1353	4.71
390956	12.6961	390956	390957	12.2575	13.1164	4.72
390957	12.6995	390956	390957	12.2398	13.0405	4.72
390957	12.6709	390956	390957	11.6467	12.7765	4.73
390957	12.5154	390956	390957	11.5999	12.7664	4.73
390957	11.7819	390957	390957	11.5922	12.7338	4.74
390957	11.7726	390957	390957	11.5872	12.5985	4.74
390957	11.775	390957	390957	11.5672	12.4873	4.75
390957	11.7812	390957	390957	11.5576	12.881	4.75
390957	12.5931	390957	390957	11.5746	13.2383	4.76
390957	13.1824	390957	390957	12.043	13.384	4.77
390957	13.2357	390957	390958	11.7614	13.4084	4.77
390958	12.0332	390957	390958	11.5805	13.3389	4.78
390958	12.6032	390958	390958	11.6701	12.9936	4.78
390958	12.869	390958	390958	12.3717	13.1175	4.79
390958	12.899	390958	390958	12.4033	13.1285	4.79
390958	12.6649	390958	390958	11.7877	13.1241	4.8
390958	12.5324	390958	390958	11.7337	13.0927	4.8
390958	11.8337	390958	390958	11.2547	12.8815	4.81
390958	11.7675	390958	390958	10.865	12.7061	4.81
390958	11.7345	390958	390958	10.8093	12.5671	4.82
390958	11.3598	390958	390959	10.4574	12.4098	4.82
390958	11.3187	390958	390959	10.4004	12.6436	4.83
390958	11.4317	390958	390959	10.3427	12.6859	4.83
390959	11.7276	390958	390959	10.3686	12.7097	4.84
390959	11.9167	390958	390959	10.4589	12.8163	4.85
390959	12.0151	390958	390959	10.8003	12.9924	4.85
390959	12.1631	390959	390959	11.3087	13.0508	4.86
390959	12.3841	390959	390959	11.3321	13.0866	4.86
390959	12.5294	390959	390959	11.36	13.1303	4.87
390959	12.5228	390959	390959	11.4357	13.1308	4.87
390959	12.5154	390959	390959	11.8544	13.1262	4.88
390959	12.4461	390959	390959	11.8494	13.0695	4.88
390959	12.3917	390959	390959	11.7781	12.9928	4.89
390959	12.3517	390959	390959	11.7397	12.9734	4.89
390959	12.3327	390959	390959	11.7177	12.9366	4.9
390959	12.3492	390959	390959	11.7046	12.7496	4.9
390959	12.3004	390959	390959	11.6742	12.6254	4.91
390959	12.1755	390959	390959	11.6662	12.6215	4.91
390959	12.078	390959	390960	11.6716	12.6072	4.92
390959	11.934	390959	390960	11.6441	12.4101	4.93
390960	11.7917	390959	390960	11.3691	12.3437	4.93
390960	11.75	390959	390960	11.3646	12.2108	4.94
390960	11.5892	390960	390960	11.3639	12.3486	4.94
390960	11.6626	390960	390960	11.3645	12.3906	4.95
390960	12.0033	390960	390960	11.3653	12.401	4.95
390960	12.1111	390960	390960	11.3642	12.6835	4.96
390960	12.088	390960	390960	11.1622	12.7467	4.96
390960	12.0561	390960	390960	10.992	12.8538	4.97
390960	12.0246	390960	390960	10.939	12.9389	4.97
390960	12.1342	390960	390960	10.9219	12.9605	4.98
390960	12.4233	390960	390960	10.9205	12.9616	4.98
390960	12.4987	390960	390960	11.0119	12.9647	4.99
390960	12.4964	390960	390960	11.1066	12.962	4.99
390960	12.54	390960	390960	11.9451	12.9921	5
390960	12.7624	390960	390961	11.975	13.7942	5
390960	12.871	390960	390961	12.0129	14.0038	5.01
390960	12.9404	390960	390961	12.0706	14.0849	5.02
390961	12.9947	390960	390961	12.2265	14.1084	5.02
390961	12.9757	390960	390961	12.2193	14.0883	5.03
390961	12.8744	390960	390961	12.2144	14.0526	5.03
390961	12.8432	390960	390961	12.2255	13.9427	5.04
390961	12.842	390961	390961	12.233	13.6597	5.04
390961	12.8525	390961	390961	12.2718	13.6021	5.05
390961	12.8341	390961	390961	12.3359	13.7578	5.05
390961	12.894	390961	390961	12.3915	13.8173	5.06
390961	12.9949	390961	390961	12.3957	13.9309	5.06
390961	13.3519	390961	390961	12.4082	14.0948	5.07
390961	13.3525	390961	390961	12.4191	14.1448	5.07
390961	13.392	390961	390961	12.4192	14.1906	5.08
390961	13.4071	390961	390961	12.4121	14.1901	5.08
390961	13.3944	390961	390961	12.3271	14.2022	5.09
390961	13.3524	390961	390961	12.2693	14.1926	5.1
390961	13.231	390961	390961	12.2613	14.1944	5.1
390961	13.0733	390961	390961	12.217	14.1772	5.11
390961	12.9921	390961	390961	12.1766	14.1574	5.11
390961	12.8939	390961	390961	12.0048	14.1376	5.12
390961	12.85	390961	390961	11.8084	14.1022	5.12
390961	12.8382	390961	390961	11.6875	14.0894	5.13
390961	12.8216	390961	390961	11.6419	14.0563	5.13
390961	12.8412	390961	390962	11.5881	14.0485	5.14
390961	12.7707	390961	390962	11.3153	13.9915	5.14
390961	12.7398	390961	390962	10.9669	13.9491	5.15
390961	12.6516	390961	390962	10.765	13.8137	5.15
390961	12.5513	390961	390962	10.6179	13.6217	5.16
390961	12.3475	390961	390962	10.5844	13.4868	5.16
390962	12.1296	390961	390962	10.575	13.444	5.17
390962	11.4102	390961	390962	10.5322	13.3914	5.18
390962	11.3176	390961	390962	10.5597	13.2565	5.18
390962	11.3161	390961	390962	10.5555	13.1573	5.19
390962	11.3171	390961	390962	10.6693	13.0653	5.19
390962	11.3187	390961	390962	10.7634	13.0346	5.2
390962	11.4236	390962	390962	10.9099	13.0613	5.2
390962	11.7636	390962	390962	10.9236	13.0602	5.21
390962	11.7833	390962	390962	10.9031	13.0496	5.21
390962	11.7586	390962	390962	10.8827	13.0257	5.22
390962	11.6027	390962	390962	10.8638	12.9211	5.22
390962	11.4582	390962	390962	10.8533	12.8053	5.23
390962	11.3121	390962	390962	10.5297	12.2973	5.23
390962	11.2082	390962	390962	10.1366	11.8648	5.24
390962	11.1824	390962	390962	9.996	11.8146	5.24
390962	11.1578	390962	390962	9.9439	11.7123	5.25
390962	11.0139	390962	390962	9.9431	11.7163	5.26
390962	10.9051	390962	390962	9.9655	11.7399	5.26
390962	10.5139	390962	390962	10.1379	11.7024	5.27
390962	10.5228	390962	390962	10.2717	11.5114	5.27
390962	10.6443	390962	390963	10.2861	10.871	5.28
390962	10.6546	390962	390963	10.358	10.8573	5.28
390963	10.6414	390962	390963	10.3422	10.8538	5.29
390963	10.6307	390962	390963	10.3304	11.8769	5.29
390963	10.8872	390963	390963	10.3472	12.0039	5.3
390963	11.6608	390963	390963	10.4119	12.0213	5.3
390963	11.7443	390963	390963	10.6998	12.0267	5.31
390963	11.5789	390963	390963	10.9134	12.0352	5.31
390963	11.4415	390963	390963	10.8889	12.6447	5.32
390963	11.3798	390963	390963	10.6827	12.9147	5.32
390963	11.3376	390963	390963	10.6076	12.955	5.33
390963	11.2632	390963	390963	10.582	12.9488	5.33
390963	11.2283	390963	390963	10.5707	12.9654	5.34
390963	11.2343	390963	390963	10.572	12.8943	5.35
390963	11.262	390963	390963	10.5752	12.7713	5.35
390963	11.364	390963	390964	10.5772	12.3003	5.36
390963	11.5606	390963	390964	10.6112	12.0915	5.36
390963	11.6753	390963	390964	10.7296	12.1395	5.37
390963	11.6959	390963	390964	11.1052	12.154	5.37
390964	11.6499	390963	390964	11.1234	12.1592	5.38
390964	11.5934	390963	390964	11.1228	12.1637	5.38
390964	11.4997	390963	390964	11.1051	12.1073	5.39
390964	11.3795	390963	390964	10.7354	11.999	5.39
390964	11.3342	390964	390964	10.6194	11.9668	5.4
390964	11.2908	390964	390964	10.58	11.8942	5.4
390964	11.1808	390964	390964	10.569	11.8145	5.41
390964	11.0966	390964	390964	10.5634	11.6767	5.41
390964	11.0826	390964	390964	10.5764	11.9218	5.42
390964	11.1283	390964	390964	10.5831	12.1834	5.43
390964	11.1977	390964	390964	10.6146	12.2626	5.43
390964	11.4602	390964	390964	10.6943	12.278	5.44
390964	11.6565	390964	390964	10.9357	12.2901	5.44
390964	11.6712	390964	390964	10.9937	12.269	5.45
390964	11.7003	390964	390964	11.2321	12.2162	5.45
390964	11.7332	390964	390964	11.4857	12.0613	5.46
390964	11.73	390964	390964	11.4232	11.9531	5.46
390964	11.5736	390964	390965	11.4094	11.9568	5.47
390964	11.4818	390964	390965	11.4042	12.8797	5.47
390965	11.615	390964	390965	11.4028	13.0787	5.48
390965	12.4635	390964	390965	11.4041	13.1109	5.48
390965	12.4693	390964	390965	11.414	13.0772	5.49
390965	12.4239	390965	390965	11.8913	12.9488	5.49
390965	12.0614	390965	390965	11.8934	12.6559	5.5
390965	12.0385	390965	390965	11.8877	12.5069	5.51
390965	12.0415	390965	390965	11.8315	12.4928	5.51
390965	12.0434	390965	390965	11.793	12.7805	5.52
390965	12.0632	390965	390965	11.7836	12.9797	5.52
390965	12.09	390965	390965	11.6111	13.0136	5.53
390965	12.0985	390965	390965	11.5297	13.0363	5.53
390965	12.1188	390965	390965	11.5316	13.0315	5.54
390965	12.0898	390965	390965	11.5518	12.9686	5.54
390965	12.1192	390965	390966	11.5987	12.8356	5.55
390965	12.1776	390965	390966	11.6492	12.503	5.55
390965	12.1911	390965	390966	11.4191	12.4968	5.56
390965	12.1695	390965	390966	11.1346	12.4838	5.56
390966	12.13	390965	390966	11.0764	12.4677	5.57
390966	12.1455	390965	390966	11.0589	12.4515	5.57
390966	12.159	390965	390966	11.0686	12.4491	5.58
390966	12.1887	390966	390966	11.1682	12.4399	5.59
390966	12.1799	390966	390966	11.4337	12.4333	5.59
390966	12.1429	390966	390966	11.5668	12.3714	5.6
390966	12.0699	390966	390966	11.557	12.2967	5.6
390966	11.8924	390966	390966	11.5477	12.2929	5.61
390966	11.8373	390966	390966	11.5393	12.6988	5.61
390966	11.9005	390966	390966	11.5403	13.5598	5.62
390966	12.2573	390966	390966	11.5525	13.7587	5.62
390966	12.5747	390966	390966	11.6332	13.781	5.63
390966	12.0593	390966	390966	11.8375	13.7354	5.63
390966	11.9971	390966	390967	11.7706	13.3482	5.64
390967	12.0394	390966	390967	11.4174	12.4269	5.64
390967	11.8358	390966	390967	11.401	12.4246	5.65
390967	11.974	390967	390967	11.4129	12.6633	5.65
390967	12.0902	390967	390967	11.5736	12.7852	5.66
390967	12.2943	390967	390967	11.7685	12.8681	5.67
390967	12.3693	390967	390967	11.5684	13.0142	5.67
390967	12.2456	390967	390967	11.5347	13.0332	5.68
390967	12.1392	390967	390967	11.5329	13.0272	5.68
390967	12.1714	390967	390967	11.5284	13.0303	5.69
390967	12.2063	390967	390967	11.5358	13.006	5.69
390967	12.2525	390967	390967	11.5567	13.006	5.7
390967	12.3305	390967	390967	11.5685	13.0226	5.7
390967	12.372	390967	390967	11.5459	13.0251	5.71
390967	12.3971	390967	390967	11.5409	13.0228	5.71
390967	12.5347	390967	390968	11.5281	13.0448	5.72
390967	12.5933	390967	390968	11.5073	13.07	5.72
390967	12.6112	390967	390968	11.5209	13.1782	5.73
390967	12.6231	390967	390968	11.6885	13.2167	5.73
390968	12.6361	390967	390968	12.059	13.2183	5.74
390968	12.6266	390967	390968	12.0851	13.2062	5.74
390968	12.5711	390967	390968	12.0986	13.1021	5.75
390968	12.6103	390968	390968	12.2067	13.0217	5.76
390968	12.7888	390968	390968	12.2102	13.0501	5.76
390968	12.8239	390968	390968	12.0604	13.0531	5.77
390968	12.0719	390968	390968	12.0596	13.0441	5.77
390968	12.0827	390968	390969	12.0721	12.2297	5.78
390969	12.4183	390969	390969	12.1396	12.5001	5.78
390969	12.3279	390969	390969	12.0517	13.7699	5.79
390969	13.5321	390969	390969	12.0689	13.7835	5.79
390969	13.4919	390969	390969	12.5017	13.7763	5.8
390969	12.7586	390969	390970	12.4922	13.7436	5.8
390969	12.6661	390969	390970	12.4898	13.5354	5.81
390970	12.7307	390969	390970	12.3089	13.0775	5.81
390970	12.681	390969	390970	12.1677	13.2578	5.82
390970	12.6279	390969	390970	12.0947	13.3796	5.82
390970	12.6026	390970	390970	11.6459	13.3859	5.83
390970	12.5841	390970	390970	11.4774	13.4013	5.84
390970	12.5545	390970	390970	11.4199	13.405	5.84
390970	12.4696	390970	390970	11.4368	13.3856	5.85
390970	12.5051	390970	390970	11.4235	13.3071	5.85
390970	12.6641	390970	390970	11.5062	12.9866	5.86
390970	12.656	390970	390970	11.7882	12.9791	5.86
390970	12.4438	390970	390970	11.8444	12.9401	5.87
390970	12.2885	390970	390970	11.8462	12.8716	5.87
390970	12.3713	390970	390970	11.8524	12.581	5.88
390970	12.3972	390970	390971	11.9491	12.5534	5.88
390970	12.362	390970	390971	12.1345	12.5507	5.89
390971	12.4076	390970	390971	11.7993	12.4872	5.89
390971	12.3069	390970	390971	11.6338	12.484	5.9
390971	12.0058	390971	390971	11.6029	12.4756	5.9
390971	11.91	390971	390971	11.4636	12.4382	5.91
390971	11.8636	390971	390971	11.4458	12.2626	5.92
390971	11.818	390971	390971	11.4305	12.1391	5.92
390971	11.6616	390971	390971	11.3528	12.1243	5.93
390971	11.5444	390971	390971	11.3435	11.9995	5.93
390971	11.6145	390971	390972	11.3316	11.783	5.94
390971	11.4793	390971	390972	11.0212	11.761	5.94
390972	11.2839	390971	390972	10.9913	12.0063	5.95
390972	11.6254	390972	390972	11.0257	12.0789	5.95
390972	11.624	390972	390972	11.1359	12.2228	5.96
390972	11.7358	390972	390972	11.1645	12.5905	5.96
390972	11.9359	390972	390972	11.2057	12.6113	5.97
390972	12.2612	390972	390972	11.2427	12.6168	5.97
390972	12.4018	390972	390972	11.2984	13.0165	5.98
390972	12.3741	390972	390972	11.3427	13.3493	5.98
390972	12.324	390972	390972	11.286	13.413	5.99
390972	12.1901	390972	390972	11.2493	13.44	6
390972	12.1042	390972	390973	11.2365	13.3901	6
390972	12.0279	390972	390973	11.2249	13.3131	6.01
390972	12.0009	390972	390973	11.1774	13.2117	6.01
390972	11.9491	390972	390973	11.1138	12.4647	6.02
390973	11.8848	390972	390973	11.0987	12.426	6.02
390973	11.9214	390972	390973	11.0843	12.37	6.03
390973	12.0421	390972	390973	11.0857	12.3592	6.03
390973	12.0511	390972	390973	11.06	12.3471	6.04
390973	11.983	390973	390973	11.044	12.3449	6.04
390973	11.6358	390973	390973	11.0312	12.3423	6.05
390973	11.5902	390973	390973	11.0177	12.5115	6.05
390973	11.6088	390973	390973	11.0303	12.6744	6.06
390973	11.7521	390973	390973	11.0407	12.7405	6.06
390973	12.3757	390973	390973	11.1856	12.7481	6.07
390973	12.5112	390973	390973	11.5717	12.7549	6.08
390973	12.5101	390973	390973	11.9479	12.969	6.08
390973	12.5392	390973	390973	12.2971	13.2019	6.09
390973	12.7942	390973	390974	12.2968	13.2345	6.09
390973	12.5297	390973	390974	11.9224	13.2016	6.1
390974	12.1369	390973	390974	11.752	12.9303	6.1
390974	12.0066	390973	390974	11.7222	12.913	6.11
390974	12.2075	390974	390974	11.4251	12.9662	6.11
390974	11.9585	390974	390974	10.9751	12.9356	6.12
390974	11.8574	390974	390974	10.8646	12.7613	6.12
390974	11.8367	390974	390974	10.855	12.3531	6.13
390974	11.9721	390974	390974	10.8886	12.3144	6.13
390974	11.9788	390974	390974	10.9487	12.0398	6.14
390974	11.9796	390974	390974	10.972	12.0079	6.14
390974	11.9629	390974	390974	10.6173	12.0074	6.15
390974	11.9039	390974	390974	10.5611	12.0065	6.15
390974	11.877	390974	390975	10.554	12.0057	6.16
390974	11.1738	390974	390975	10.5509	12.1237	6.17
390974	11.0212	390974	390975	10.5519	12.2445	6.17
390975	11.3275	390974	390975	10.5571	12.3336	6.18
390975	11.4067	390974	390975	10.5775	12.369	6.18
390975	11.5493	390974	390975	10.6184	12.3833	6.19
390975	11.6589	390974	390975	10.8077	12.6709	6.19
390975	11.8016	390975	390975	11.2729	12.823	6.2
390975	11.8608	390975	390975	11.3008	12.9191	6.2
390975	11.8968	390975	390975	11.285	12.9268	6.21
390975	11.874	390975	390975	11.2619	12.91	6.21
390975	11.8198	390975	390975	11.2306	12.8565	6.22
390975	11.7734	390975	390975	11.2395	12.6972	6.22
390975	11.78	390975	390975	11.2388	12.3322	6.23
390975	11.8988	390975	390975	11.26	12.3292	6.23
390975	12.0612	390975	390975	11.3465	12.3304	6.24
390975	12.1068	390975	390975	11.5909	12.3374	6.25
390975	12.0377	390975	390975	11.8141	12.336	6.25
390975	12.0143	390975	390975	11.8623	12.3108	6.26
390975	12	390975	390976	11.8206	12.2462	6.26
390975	11.9901	390975	390976	11.8144	12.278	6.27
390976	12.0716	390975	390976	11.8205	12.3746	6.27
390976	12.2631	390975	390976	11.8496	12.4335	6.28
390976	12.3602	390976	390976	11.9783	12.5754	6.28
390976	12.3754	390976	390976	11.9378	12.5799	6.29
390976	12.4085	390976	390976	11.6783	12.5817	6.29
390976	12.3659	390976	390976	11.2375	12.5807	6.3
390976	12.0754	390976	390976	10.9237	12.5778	6.3
390976	11.9639	390976	390976	10.8748	12.5764	6.31
390976	11.9882	390976	390976	10.8669	12.8314	6.31
390976	12.0865	390976	390976	10.8692	13.0243	6.32
390976	12.1132	390976	390976	10.9217	13.0914	6.33
390976	12.4446	390976	390976	11.0687	13.0993	6.33
390976	12.4966	390976	390976	11.4751	13.1076	6.34
390976	12.4486	390976	390976	11.6839	13.1136	6.34
390976	12.3569	390976	390977	11.6794	13.1402	6.35
390976	12.321	390976	390977	11.6451	13.1934	6.35
390976	12.3009	390976	390977	11.3245	13.19	6.36
390977	12.1628	390976	390977	11.2556	13.1807	6.36
390977	11.8678	390976	390977	11.2396	13.1387	6.37
390977	11.6477	390976	390977	11.2358	12.8953	6.37
390977	11.6339	390977	390977	11.2398	12.554	6.38
390977	11.7607	390977	390977	11.2577	12.5417	6.38
390977	11.9496	390977	390977	11.2984	12.5635	6.39
390977	12.2844	390977	390977	11.448	12.5815	6.39
390977	12.4158	390977	390977	11.5714	12.897	6.4
390977	12.4912	390977	390977	11.8831	13.1768	6.41
390977	12.7156	390977	390977	12.1537	13.2669	6.41
390977	12.9121	390977	390977	12.2024	13.2778	6.42
390977	12.525	390977	390977	12.0862	13.2469	6.42
390977	12.1119	390977	390978	12.0837	12.8495	6.43
390978	12.1101	390977	390978	11.9927	12.1894	6.43
390978	12.1027	390978	390978	11.7773	12.1203	6.44
390978	11.79	390978	390978	11.6571	12.1196	6.44
390978	11.7778	390978	390978	11.2053	11.9542	6.45
390978	11.6274	390978	390978	11.0574	11.9523	6.45
390978	11.5629	390978	390978	11.0464	12.5683	6.46
390978	12.161	390978	390978	11.0571	12.7202	6.46
390978	12.3833	390978	390978	11.2681	12.7324	6.47
390978	12.3565	390978	390979	11.6067	12.7149	6.47
390979	12.2672	390978	390979	11.1928	12.6707	6.48
390979	12.0772	390978	390979	11.1526	12.8329	6.49
390979	12.2527	390979	390979	11.1889	12.863	6.49
390979	12.1926	390979	390979	11.6759	12.8418	6.5
390979	12.1568	390979	390979	12.0187	12.7244	6.5
390979	12.2354	390979	390979	12.0225	12.5315	6.51
390979	12.3154	390979	390979	12.0497	12.5426	6.51
390979	12.3134	390979	390979	12.0802	12.9196	6.52
390979	12.4117	390979	390979	12.033	13.0639	6.52
390979	12.5454	390979	390980	11.6508	13.0937	6.53
390979	11.7926	390979	390980	11.6417	13.0709	6.53
390980	11.7884	390979	390980	11.6459	12.5457	6.54
390980	11.8017	390979	390980	11.67	11.8606	6.54
390980	11.8205	390980	390980	10.9677	11.8611	6.55
390980	11.7779	390980	390980	10.8106	11.8598	6.55
390980	11.3578	390980	390980	10.7857	11.8435	6.56
390980	11.4238	390980	390980	10.8062	11.7878	6.56
390980	11.4709	390980	390980	10.9335	11.8778	6.57
390980	11.6133	390980	390980	11.2206	11.9591	6.58
390980	11.6922	390980	390980	10.9977	11.9726	6.58
390980	11.4666	390980	390981	10.9702	11.9574	6.59
390981	11.6366	390980	390981	10.9641	11.8247	6.59
390981	11.5792	390980	390981	10.735	11.8231	6.6
390981	11.363	390981	390981	10.721	11.9839	6.6
390981	11.4967	390981	390981	10.7349	12.0196	6.61
390981	11.5336	390981	390981	10.9606	12.843	6.61
390981	11.6895	390981	390981	11.2804	12.8905	6.62
390981	12.7245	390981	390981	11.2849	13.0753	6.62
390981	12.8087	390981	390981	11.317	13.1067	6.63
390981	12.8395	390981	390981	11.8308	13.11	6.63
390981	12.7694	390981	390981	12.281	13.1041	6.64
390981	12.4508	390981	390982	12.2749	13.0823	6.64
390981	12.3503	390981	390982	11.7337	12.9713	6.65
390981	12.3364	390981	390982	11.3172	12.7108	6.66
390982	12.3167	390981	390982	11.1892	12.7153	6.66
390982	12.3015	390981	390982	11.1613	12.7829	6.67
390982	12.4555	390981	390982	11.1982	12.8078	6.67
390982	12.6713	390982	390982	11.2828	12.8206	6.68
390982	12.6272	390982	390982	11.6649	12.8224	6.68
390982	12.3805	390982	390982	11.5142	12.8188	6.69
390982	12.3105	390982	390982	11.21	12.8033	6.69
390982	12.1841	390982	390982	11.1645	12.6939	6.7
390982	11.4838	390982	390982	11.1556	12.3872	6.7
390982	11.4018	390982	390982	11.151	12.3785	6.71
390982	11.653	390982	390982	11.1543	12.3345	6.71
390982	12.1489	390982	390982	11.1987	12.3352	6.72
390982	12.1121	390982	390983	11.0918	12.334	6.72
390983	11.517	390982	390983	11.0834	12.3265	6.73
390983	11.5854	390982	390983	11.0872	12.145	6.74
390983	11.7275	390983	390983	11.2379	12.1454	6.74
390983	11.5544	390983	390983	11.2372	12.2826	6.75
390983	11.4541	390983	390983	11.2361	12.6083	6.75
390983	11.6337	390983	390983	11.2381	12.7278	6.76
390983	11.7921	390983	390983	11.2399	13.5436	6.76
390983	11.8884	390983	390983	11.2441	13.7333	6.77
390983	11.9793	390983	390983	11.2338	13.8534	6.77
390983	12.0148	390983	390983	11.1837	13.8844	6.78
390983	11.984	390983	390983	11.1452	13.8448	6.78
390983	11.9875	390983	390983	11.1436	13.7902	6.79
390983	12.0007	390983	390983	11.1481	13.5976	6.79
390983	12.0323	390983	390984	11.184	13.0408	6.8
390983	12.0649	390983	390984	11.3079	12.9766	6.8
390983	12.1059	390983	390984	11.4211	12.9168	6.81
390983	12.1053	390983	390984	11.4388	12.8628	6.82
390983	12.1065	390983	390984	11.4404	12.7616	6.82
390984	12.0775	390983	390984	11.3652	12.5638	6.83
390984	12.0226	390983	390984	11.2377	12.4762	6.83
390984	11.9548	390983	390984	11.2166	12.459	6.84
390984	11.8187	390983	390984	11.2001	12.4186	6.84
390984	11.6032	390984	390984	11.1415	12.3055	6.85
390984	11.5592	390984	390984	11.0471	12.1918	6.85
390984	11.5263	390984	390984	11.031	12.1572	6.86
390984	11.5205	390984	390984	11.0093	12.253	6.86
390984	11.4755	390984	390984	10.9915	12.2571	6.87
390984	11.4571	390984	390984	10.9818	12.3151	6.87
390984	11.3809	390984	390984	10.962	12.3339	6.88
390984	11.3196	390984	390984	10.9573	12.3391	6.88
390984	11.3274	390984	390984	10.953	12.4298	6.89
390984	11.5152	390984	390984	10.9485	12.7737	6.9
390984	11.7583	390984	390984	10.9514	12.8543	6.9
390984	11.8645	390984	390984	10.9587	12.8662	6.91
390984	12.1277	390984	390984	10.9811	12.8694	6.91
390984	12.2211	390984	390984	11.0623	12.8814	6.92
390984	12.1637	390984	390984	11.6021	12.8425	6.92
390984	12.0271	390984	390985	11.6147	12.7186	6.93
390984	11.9146	390984	390985	11.6073	12.6729	6.93
390984	11.8752	390984	390985	11.6082	12.5186	6.94
390985	11.8977	390984	390985	11.6088	12.2338	6.94
390985	11.9655	390984	390985	11.6128	12.3113	6.95
390985	11.9874	390984	390985	11.6212	12.4818	6.95
390985	12.0718	390985	390985	11.4382	12.5729	6.96
390985	12.1609	390985	390985	11.318	12.6003	6.96
390985	12.1413	390985	390985	11.286	12.6132	6.97
390985	11.5507	390985	390985	11.2779	12.6081	6.97
390985	11.4958	390985	390985	11.2777	12.5609	6.98
390985	11.515	390985	390985	11.238	12.4162	6.99
390985	11.5784	390985	390985	11.0935	12.3926	6.99
390985	11.3549	390985	390985	11.0305	12.3711	7
390985	11.243	390985	390985	11.0257	12.1023	7
390985	11.5862	390985	390986	11.0425	11.6779	7.01
390986	11.614	390985	390986	11.3055	11.7484	7.01
390986	11.6573	390985	390986	11.5339	11.755	7.02
390986	11.6148	390986	390986	11.5284	12.1427	7.02
390986	11.6792	390986	390986	11.5322	13.005	7.03
390986	11.9927	390986	390986	11.5478	13.1323	7.03
390986	12.0821	390986	390986	11.5005	13.1358	7.04
390986	11.9146	390986	390986	11.1836	13.1423	7.04
390986	11.9091	390986	390986	10.9922	13.1008	7.05
390986	11.5812	390986	390986	10.9308	12.905	7.05
390986	11.4363	390986	390986	10.9274	12.2142	7.06
390986	11.4579	390986	390986	10.9142	12.1891	7.07
390986	11.556	390986	390986	10.914	12.1933	7.07
390986	11.71	390986	390987	10.9201	12.3727	7.08
390986	11.8617	390986	390987	10.9248	12.489	7.08
390986	12.0694	390986	390987	10.9485	12.5092	7.09
390987	12.1408	390986	390987	11.0121	12.5269	7.09
390987	12.2019	390986	390987	11.1307	12.5353	7.1
390987	12.1891	390986	390987	11.3815	12.6489	7.1
390987	12.1733	390986	390987	11.4242	12.7946	7.11
390987	12.1056	390987	390987	11.3072	12.8161	7.11
390987	12.0489	390987	390987	11.1807	12.8291	7.12
390987	12.0088	390987	390987	11.1407	12.8117	7.12
390987	11.8856	390987	390987	11.1177	12.8003	7.13
390987	11.8501	390987	390987	11.108	12.7147	7.13
390987	11.837	390987	390987	11.1235	12.683	7.14
390987	11.847	390987	390987	11.1078	12.669	7.15
390987	11.8674	390987	390987	11.0471	12.6533	7.15
390987	11.989	390987	390987	11.0288	12.6569	7.16
390987	12.1061	390987	390987	11.0209	12.6509	7.16
390987	12.1463	390987	390987	11.0107	12.5963	7.17
390987	12.1638	390987	390987	11.1036	12.7049	7.17
390987	12.1855	390987	390987	11.2397	12.8423	7.18
390987	12.2002	390987	390987	11.7147	12.8951	7.18
390987	12.1901	390987	390988	11.8039	12.9059	7.19
390987	12.142	390987	390988	10.8722	12.8844	7.19
390987	12.06	390987	390988	10.7731	12.8322	7.2
390988	11.8522	390987	390988	10.7375	12.5461	7.2
390988	10.8073	390987	390988	10.6995	12.2461	7.21
390988	10.3834	390988	390988	8.9034	10.6716	7.28
390988	10.3582	390988	390988	8.6405	10.6697	7.29
390988	9.349	390988	390988	8.5913	10.6662	7.29
390988	9.2566	390988	390989	8.5799	10.6509	7.3
390988	8.7978	390988	390989	7.966	10.5875	7.3
390988	8.6419	390988	390989	7.6523	10.3622	7.31
390988	8.6188	390988	390989	7.4555	9.3519	7.32
390989	8.5799	390988	390989	7.3391	9.2492	7.32
390989	7.8157	390988	390989	7.2832	8.7727	7.33
390989	7.6531	390988	390989	7.2069	8.6484	7.33
390989	7.5566	390988	390989	7.1796	8.6412	7.34
390989	7.4911	390989	390989	7.1633	8.6919	7.34
390989	7.4412	390989	390989	7.1562	9.2713	7.35
390989	7.4812	390989	390989	7.153	10.339	7.35
390989	7.6335	390989	390989	7.1537	10.7664	7.36
390989	8.439	390989	390989	7.1593	11.0384	7.36
390989	8.8686	390989	390989	7.1718	11.238	7.37
390989	9.6019	390989	390989	7.21	11.7783	7.37
390989	10.1403	390989	390989	7.2856	12.2356	7.38
390989	10.3482	390989	390989	7.8652	13.0845	7.38
390989	10.8277	390989	390989	8.5933	13.1833	7.39
390989	11.7376	390989	390989	9.0857	13.224	7.4
390989	11.874	390989	390989	9.9219	13.2832	7.4
390989	12.4126	390989	390989	10.0376	13.3024	7.41
390989	12.5288	390989	390989	10.2477	13.3014	7.41
390989	12.5467	390989	390989	11.1897	13.3006	7.42
390989	12.5706	390989	390990	11.8032	13.2826	7.42
390989	12.6084	390989	390990	12.0681	13.3083	7.43
390989	12.6742	390989	390990	12.1575	13.5775	7.43
390989	12.7319	390989	390990	12.4258	13.7203	7.44
390990	12.8891	390989	390990	12.4725	14.2797	7.44
390990	13.3033	390989	390990	12.5662	14.4962	7.45
390990	13.4261	390989	390990	12.6002	14.5768	7.45
390990	13.4414	390990	390990	12.6514	14.6073	7.46
390990	13.3552	390990	390990	12.5725	14.5715	7.46
390990	13.2329	390990	390990	12.2807	14.5402	7.47
390990	13.0816	390990	390990	12.1505	14.3298	7.48
390990	13.0147	390990	390990	12.097	13.8751	7.48
390990	12.8923	390990	390990	12.0799	13.7992	7.49
[truncated: 11,955 more rows]

## Sheet: copra_MgCa_lin_out
Age (yr BP)	Mg/Ca (mmol/mol) (median)	Age: 2.5%-Quantile	Age: 97.5%-Quantile	Proxy: 2.5%-Quantile	Proxy: 97.5%-Quantile	Depth from top (mm)
390870	7.7518	390861	390878	5.773	9.2805	-3.29
390870	7.7351	390861	390879	5.7755	9.3123	-3.28
390870	7.7055	390861	390879	5.7907	9.2828	-3.28
390870	7.7004	390861	390879	5.7857	9.2094	-3.27
390870	7.7485	390861	390879	5.7362	9.3401	-3.26
390870	7.7603	390861	390879	5.7699	9.2137	-3.26
390870	7.7052	390861	390879	5.7462	9.2467	-3.25
390870	7.7095	390862	390879	5.7986	9.2529	-3.25
390870	7.704	390862	390879	5.7725	9.2407	-3.24
390870	7.7053	390862	390879	5.772	9.3706	-3.24
390870	7.721	390862	390879	5.7885	9.3368	-3.23
390870	7.7539	390862	390879	5.7762	9.3457	-3.23
390870	7.7239	390862	390879	5.7989	9.3953	-3.22
390870	7.7388	390862	390879	5.7856	9.1485	-3.22
390870	7.7271	390862	390879	5.7897	9.2722	-3.21
390870	7.7097	390862	390879	5.7862	9.2045	-3.21
390870	7.7329	390862	390879	5.7846	9.14	-3.2
390870	7.7078	390862	390879	5.7998	9.3036	-3.2
390871	7.6959	390862	390879	5.8143	9.2876	-3.19
390871	7.7023	390862	390879	5.8174	9.3019	-3.19
390871	7.7376	390862	390879	5.8137	9.1979	-3.18
390871	7.7153	390862	390879	5.7945	9.2064	-3.17
390871	7.7209	390862	390879	5.8323	9.4417	-3.17
390871	7.7192	390862	390879	5.7901	9.3973	-3.16
390871	7.724	390863	390879	5.8374	9.2865	-3.16
390871	7.7368	390863	390879	5.8478	9.4878	-3.15
390871	7.742	390863	390879	5.8357	9.3182	-3.15
390871	7.7381	390863	390879	5.8355	9.1549	-3.14
390871	7.7522	390863	390879	5.8399	9.2479	-3.14
390871	7.7355	390863	390879	5.8542	9.2712	-3.13
390871	7.7362	390863	390880	5.9024	9.3302	-3.13
390871	7.7547	390863	390880	5.8486	9.3744	-3.12
390871	7.7402	390863	390880	5.8517	9.1506	-3.12
390871	7.7607	390863	390880	5.864	9.2159	-3.11
390871	7.7659	390863	390880	5.8361	9.3437	-3.11
390871	7.7908	390863	390880	5.8772	9.4192	-3.1
390871	7.7676	390863	390880	5.8667	9.2261	-3.09
390871	7.7955	390863	390880	5.8485	9.3531	-3.09
390871	7.7802	390863	390880	5.8704	9.3254	-3.08
390872	7.7625	390863	390880	5.8309	9.2395	-3.08
390872	7.7887	390864	390880	5.9045	9.3269	-3.07
390872	7.7732	390864	390880	5.8414	9.3432	-3.07
390872	7.7728	390864	390880	5.8996	9.2366	-3.06
390872	7.7881	390864	390880	5.8676	9.2872	-3.06
390872	7.7711	390864	390880	5.8597	9.3655	-3.05
390872	7.7862	390864	390880	5.8686	9.4198	-3.05
390872	7.8054	390864	390880	5.8688	9.2844	-3.04
390872	7.7951	390864	390880	5.861	9.2218	-3.04
390872	7.7845	390864	390880	5.8665	9.4115	-3.03
390872	7.79	390864	390880	5.8825	9.3252	-3.03
390872	7.7747	390864	390880	5.8547	9.3009	-3.02
390872	7.7966	390864	390880	5.8603	9.3698	-3.01
390872	7.8115	390864	390880	5.8802	9.2554	-3.01
390872	7.7981	390864	390880	5.8653	9.2569	-3
390872	7.7715	390864	390880	5.8371	9.2813	-3
390872	7.7848	390864	390880	5.8572	9.2882	-2.99
390872	7.7926	390864	390880	5.8338	9.2741	-2.99
390872	7.7887	390865	390880	5.856	9.3204	-2.98
390872	7.7739	390865	390880	5.844	9.3094	-2.98
390872	7.777	390865	390881	5.8517	9.2755	-2.97
390873	7.7721	390865	390881	5.8511	9.2522	-2.97
390873	7.7548	390865	390881	5.8735	9.2377	-2.96
390873	7.7653	390865	390881	5.8418	9.3293	-2.96
390873	7.7798	390865	390881	5.888	9.338	-2.95
390873	7.7897	390865	390881	5.8996	9.2375	-2.95
390873	7.7662	390865	390881	5.8874	9.3148	-2.94
390873	7.8003	390865	390881	5.9461	9.304	-2.93
390873	7.7921	390865	390881	5.9621	9.2984	-2.93
390873	7.7724	390865	390881	5.9602	9.3138	-2.92
390873	7.7764	390865	390881	5.9505	9.2866	-2.92
390873	7.777	390865	390881	5.9153	9.3717	-2.91
390873	7.7701	390865	390881	5.9391	9.2537	-2.91
390873	7.7587	390865	390881	5.9205	9.2594	-2.9
390873	7.7766	390866	390881	5.9762	9.2367	-2.9
390873	7.7716	390866	390881	5.9874	9.1592	-2.89
390873	7.7863	390866	390881	5.9382	9.2743	-2.89
390873	7.7711	390866	390881	6.0152	9.3474	-2.88
390873	7.7909	390866	390881	6.0276	9.339	-2.88
390873	7.7816	390866	390881	6.099	9.3427	-2.87
390873	7.7835	390866	390881	6.0552	9.3454	-2.87
390873	7.7868	390866	390881	6.1339	9.1744	-2.86
390874	7.7894	390866	390881	6.1343	9.2627	-2.85
390874	7.777	390866	390881	6.0696	9.347	-2.85
390874	7.7929	390866	390881	6.0196	9.3638	-2.84
390874	7.7933	390866	390881	5.9383	9.2466	-2.84
390874	7.7987	390866	390881	5.9569	9.1565	-2.83
390874	7.7895	390866	390881	5.9213	9.3611	-2.83
390874	7.795	390866	390881	5.9202	9.3915	-2.82
390874	7.7844	390866	390881	5.9328	9.3006	-2.82
390874	7.7916	390867	390882	5.9231	9.2807	-2.81
390874	7.7951	390867	390882	5.9265	9.2477	-2.81
390874	7.7835	390867	390882	5.9363	9.2962	-2.8
390874	7.7749	390867	390882	5.9471	9.3223	-2.8
390874	7.7772	390867	390882	5.9842	9.2234	-2.79
390874	7.7873	390867	390882	6.098	9.2871	-2.79
390874	7.7788	390867	390882	6.1071	9.2396	-2.78
390874	7.7918	390867	390882	6.0988	9.3163	-2.78
390874	7.7855	390867	390882	6.1347	9.3038	-2.77
390874	7.7884	390867	390882	6.1342	9.2748	-2.76
390874	7.7779	390867	390882	6.131	9.1478	-2.76
390874	7.7852	390867	390882	6.1347	9.2934	-2.75
390874	7.7878	390867	390882	6.1352	9.2583	-2.75
390875	7.7941	390867	390882	6.1306	9.2287	-2.74
390875	7.7778	390867	390882	6.1139	9.2081	-2.74
390875	7.7589	390867	390882	6.134	9.2196	-2.73
390875	7.7645	390867	390882	6.1381	9.1943	-2.73
390875	7.769	390868	390882	6.1518	9.2513	-2.72
390875	7.7508	390868	390882	6.1518	9.2442	-2.72
390875	7.7594	390868	390882	6.1722	9.2441	-2.71
390875	7.7703	390868	390882	6.1683	9.1204	-2.71
390875	7.7539	390868	390882	6.2188	9.2091	-2.7
390875	7.7715	390868	390882	6.2123	9.2746	-2.7
390875	7.7893	390868	390882	6.2244	9.3355	-2.69
390875	7.7635	390868	390882	6.2423	9.1956	-2.68
390875	7.7766	390868	390882	6.3922	9.2173	-2.68
390875	7.7735	390868	390882	6.4464	9.2366	-2.67
390875	7.7915	390868	390882	6.451	9.2261	-2.67
390875	7.78	390868	390882	6.4567	9.1231	-2.66
390875	7.7768	390868	390883	6.4311	9.1581	-2.66
390875	7.7715	390868	390883	6.4987	9.1682	-2.65
390875	7.7938	390868	390883	6.4591	9.1222	-2.65
390875	7.7692	390868	390883	6.4967	9.1068	-2.64
390875	7.7858	390869	390883	6.5753	9.1417	-2.64
390876	7.7713	390869	390883	6.5156	9.1968	-2.63
390876	7.7843	390869	390883	6.6458	9.1246	-2.63
390876	7.7701	390869	390883	6.6416	9.2691	-2.62
390876	7.7779	390869	390883	6.6039	9.1212	-2.62
390876	7.7945	390869	390883	6.6438	9.193	-2.61
390876	7.779	390869	390883	6.5661	9.1305	-2.6
390876	7.7821	390869	390883	6.5653	9.1195	-2.6
390876	7.7897	390869	390883	6.687	9.0737	-2.59
390876	7.7771	390869	390883	6.6843	9.1692	-2.59
390876	7.7983	390869	390883	6.6872	9.2332	-2.58
390876	7.7915	390869	390883	6.6057	9.187	-2.58
390876	7.7826	390869	390883	6.4404	9.2472	-2.57
390876	7.7942	390869	390883	6.6226	9.1567	-2.57
390876	7.7987	390869	390883	6.6497	9.15	-2.56
390876	7.7856	390869	390883	6.7294	9.1754	-2.56
390876	7.7856	390870	390883	6.561	9.1734	-2.55
390876	7.7849	390870	390883	6.7201	9.0984	-2.55
390876	7.7906	390870	390883	6.7176	9.196	-2.54
390876	7.7947	390870	390883	6.7106	9.1268	-2.54
390876	7.806	390870	390883	6.6638	9.1378	-2.53
390876	7.7996	390870	390883	6.6567	9.0479	-2.52
390877	7.7908	390870	390883	6.7274	9.246	-2.52
390877	7.7895	390870	390883	6.6611	9.1132	-2.51
390877	7.8029	390870	390883	6.7312	9.2787	-2.51
390877	7.7997	390870	390884	6.6854	9.0638	-2.5
390877	7.7878	390870	390884	6.7162	9.1033	-2.5
390877	7.7862	390870	390884	6.6924	9.0602	-2.49
390877	7.788	390870	390884	6.7624	9.1048	-2.49
390877	7.7911	390870	390884	6.8307	9.1528	-2.48
390877	7.7888	390870	390884	6.8989	9.1619	-2.48
390877	7.8005	390870	390884	6.776	9.2412	-2.47
390877	7.802	390870	390884	6.7681	9.1904	-2.47
390877	7.8042	390871	390884	6.8831	9.2381	-2.46
390877	7.7952	390871	390884	6.9179	9.1672	-2.46
390877	7.7854	390871	390884	6.8559	9.0756	-2.45
390877	7.8095	390871	390884	6.771	9.1277	-2.44
390877	7.8068	390871	390884	6.8386	9.1323	-2.44
390877	7.8044	390871	390884	6.8785	9.0745	-2.43
390877	7.799	390871	390884	6.8151	9.1189	-2.43
390877	7.8012	390871	390884	6.8301	9.1702	-2.42
390877	7.7963	390871	390884	6.8718	9.1262	-2.42
390877	7.827	390871	390884	6.8897	9.0971	-2.41
390878	7.8171	390871	390884	6.8759	9.1895	-2.41
390878	7.7941	390871	390884	6.9545	9.2127	-2.4
390878	7.7952	390871	390884	6.8833	9.2036	-2.4
390878	7.8218	390871	390884	6.9031	9.153	-2.39
390878	7.826	390871	390884	6.9163	9.0926	-2.39
390878	7.8594	390871	390884	6.9727	9.1577	-2.38
390878	7.8521	390872	390884	6.9799	9.1028	-2.38
390878	7.8409	390872	390884	6.942	9.1665	-2.37
390878	7.8433	390872	390884	6.999	9.1173	-2.37
390878	7.8573	390872	390884	6.9563	9.0611	-2.36
390878	7.8562	390872	390884	6.9561	9.0709	-2.35
390878	7.8521	390872	390885	6.8951	9.0577	-2.35
390878	7.8658	390872	390885	7.0095	9.1971	-2.34
390878	7.8599	390872	390885	7.0216	9.1169	-2.34
390878	7.8521	390872	390885	7.0021	9.1409	-2.33
390878	7.8722	390872	390885	6.9841	9.0917	-2.33
390878	7.8617	390872	390885	7.0187	9.0202	-2.32
390878	7.8771	390872	390885	7.0535	9.1314	-2.32
390878	7.8655	390872	390885	7.0301	9.1528	-2.31
390878	7.8702	390872	390885	7.0477	9.1924	-2.31
390878	7.8956	390872	390885	6.9549	9.0662	-2.3
390879	7.8713	390872	390885	7.0686	9.0405	-2.3
390879	7.8619	390872	390885	7.0188	9.0812	-2.29
390879	7.8794	390873	390885	6.9836	9.1284	-2.29
390879	7.8962	390873	390885	7.0588	9.1747	-2.28
390879	7.8913	390873	390885	7.0349	9.0303	-2.27
390879	7.8893	390873	390885	7.0122	9.0225	-2.27
390879	7.8938	390873	390885	7.0302	9.0689	-2.26
390879	7.88	390873	390885	7.0598	9.0457	-2.26
390879	7.8844	390873	390885	7.0931	9.0808	-2.25
390879	7.9004	390873	390885	7.0881	9.1048	-2.25
390879	7.9127	390873	390885	7.0572	9.0715	-2.24
390879	7.9304	390873	390885	7.1031	9.0358	-2.24
390879	7.9398	390873	390885	7.1118	9.0826	-2.23
390879	7.9281	390873	390885	7.1142	9.071	-2.23
390880	8.0354	390874	390886	7.148	9.0952	-2.16
390880	8.0433	390874	390886	7.1334	9.0809	-2.15
390880	8.0477	390874	390886	7.1411	9.1191	-2.15
390880	8.0281	390874	390886	7.1416	9.1249	-2.14
390880	8.0206	390874	390886	7.1728	9.0727	-2.14
390880	8.0342	390874	390886	7.1274	9.1032	-2.13
390880	8.031	390874	390886	7.1201	9.0949	-2.12
390880	8.0461	390874	390886	7.1374	9.067	-2.12
390880	8.055	390875	390886	7.1124	9.1423	-2.11
390880	8.0367	390875	390886	7.127	9.1444	-2.11
390880	8.0418	390875	390886	7.1233	9.1475	-2.1
390880	8.0416	390875	390886	7.0973	9.0618	-2.1
390880	8.0481	390875	390886	7.0962	9.1432	-2.09
390880	8.0491	390875	390886	7.0885	9.0986	-2.09
390880	8.055	390875	390886	7.1154	9.134	-2.08
390881	8.0404	390875	390886	7.1	9.1823	-2.08
390881	8.062	390875	390886	7.1321	9.2105	-2.07
390881	8.0519	390875	390886	7.1296	9.1662	-2.07
390881	8.0573	390875	390886	7.1412	9.198	-2.06
390881	8.0659	390875	390886	7.1392	9.1318	-2.06
390881	8.0835	390875	390886	7.1643	9.0651	-2.05
390881	8.0897	390875	390886	7.1578	9.2291	-2.04
390881	8.1021	390875	390886	7.166	9.1764	-2.04
390881	8.1102	390875	390887	7.1256	9.2523	-2.03
390881	8.1356	390875	390887	7.1283	9.2022	-2.03
390881	8.0913	390876	390887	7.1536	9.1568	-2.02
390881	8.0932	390876	390887	7.1737	9.1515	-2.02
390881	8.0862	390876	390887	7.1473	9.1316	-2.01
390881	8.1115	390876	390887	7.1556	9.1581	-2.01
390881	8.1109	390876	390887	7.1961	9.1217	-2
390881	8.1132	390876	390887	7.16	9.1323	-2
390881	8.1146	390876	390887	7.1698	9.0985	-1.99
390881	8.1329	390876	390887	7.1504	9.117	-1.99
390881	8.1368	390876	390887	7.1623	9.1539	-1.98
390881	8.1375	390876	390887	7.174	9.0958	-1.98
390881	8.1114	390876	390887	7.1227	9.1049	-1.97
390882	8.133	390876	390887	7.1262	9.1086	-1.96
390882	8.1183	390876	390887	7.1306	9.1124	-1.96
390882	8.1471	390876	390887	7.1549	9.1034	-1.95
390882	8.1151	390876	390887	7.1806	9.0859	-1.95
390882	8.1341	390876	390887	7.1894	9.1509	-1.94
390882	8.1205	390877	390887	7.1422	9.1252	-1.94
390882	8.1559	390877	390887	7.16	9.0962	-1.93
390882	8.176	390877	390887	7.147	9.1031	-1.93
390882	8.154	390877	390887	7.1698	9.1262	-1.92
390882	8.1563	390877	390887	7.1577	9.1296	-1.92
390882	8.1768	390877	390887	7.147	9.1211	-1.91
390882	8.1575	390877	390887	7.1844	9.1226	-1.91
390882	8.1652	390877	390887	7.2026	9.1766	-1.9
390882	8.1591	390877	390887	7.1777	9.1398	-1.9
390882	8.16	390877	390887	7.1814	9.1677	-1.89
390882	8.1855	390877	390887	7.1663	9.1635	-1.88
390882	8.192	390877	390888	7.1875	9.1187	-1.88
390882	8.1844	390877	390888	7.2172	9.1539	-1.87
390882	8.1991	390877	390888	7.2052	9.1717	-1.87
390882	8.2127	390877	390888	7.1704	9.1712	-1.86
390882	8.2028	390877	390888	7.1784	9.1431	-1.86
390883	8.1784	390878	390888	7.1698	9.1731	-1.85
390883	8.1984	390878	390888	7.1695	9.1491	-1.85
390883	8.2207	390878	390888	7.1642	9.1949	-1.84
390883	8.2017	390878	390888	7.1586	9.1545	-1.84
390883	8.1933	390878	390888	7.1751	9.1686	-1.83
390883	8.1864	390878	390888	7.1654	9.0885	-1.83
390883	8.1933	390878	390888	7.167	9.1734	-1.82
390883	8.1966	390878	390888	7.1428	9.1493	-1.82
390883	8.1785	390878	390888	7.1527	9.1362	-1.81
390883	8.1893	390878	390888	7.1651	9.169	-1.8
390883	8.1941	390878	390888	7.146	9.1831	-1.8
390883	8.2034	390878	390888	7.1263	9.1229	-1.79
390883	8.1732	390878	390888	7.1509	9.085	-1.79
390883	8.1851	390878	390888	7.1309	9.1427	-1.78
390883	8.1872	390878	390888	7.194	9.147	-1.78
390883	8.2075	390878	390888	7.181	9.1875	-1.77
390883	8.2041	390878	390888	7.1325	9.1399	-1.77
390883	8.2269	390879	390888	7.1342	9.1524	-1.76
390883	8.2112	390879	390888	7.1493	9.1894	-1.76
390883	8.2088	390879	390888	7.1296	9.2292	-1.75
390883	8.2042	390879	390888	7.1534	9.1622	-1.75
390884	8.2401	390879	390888	7.1403	9.1335	-1.74
390884	8.2247	390879	390888	7.1359	9.1897	-1.74
390884	8.2096	390879	390888	7.1373	9.1686	-1.73
390884	8.2261	390879	390889	7.1167	9.1494	-1.73
390884	8.2122	390879	390889	7.1397	9.1498	-1.72
390884	8.2274	390879	390889	7.1197	9.1555	-1.71
390884	8.2219	390879	390889	7.083	9.2217	-1.71
390884	8.2124	390879	390889	7.0839	9.1516	-1.7
390884	8.2322	390879	390889	7.0408	9.1394	-1.7
390884	8.2034	390879	390889	7.1358	9.1798	-1.69
390884	8.2172	390879	390889	7.0876	9.1748	-1.69
390884	8.2114	390879	390889	7.1225	9.1184	-1.68
390884	8.2105	390880	390889	7.0538	9.1528	-1.68
390884	8.2144	390880	390889	7.1095	9.131	-1.67
390884	8.2382	390880	390889	7.0677	9.1151	-1.67
390884	8.2292	390880	390889	7.0319	9.2042	-1.66
390884	8.2001	390880	390889	7.095	9.1446	-1.66
390884	8.2383	390880	390889	7.0892	9.129	-1.65
390884	8.2258	390880	390889	7.1095	9.1078	-1.65
390884	8.228	390880	390889	7.0699	9.1439	-1.64
390884	8.2263	390880	390889	7.1021	9.125	-1.63
390885	8.2235	390880	390889	7.0552	9.1764	-1.63
390885	8.2262	390880	390889	7.0937	9.1354	-1.62
390885	8.2196	390880	390889	7.1006	9.1504	-1.62
390885	8.235	390880	390889	7.0617	9.1426	-1.61
390885	8.2483	390880	390889	7.0889	9.1421	-1.61
390885	8.248	390880	390889	7.0508	9.1276	-1.6
390885	8.2407	390880	390889	7.0237	9.1496	-1.6
390885	8.2459	390880	390889	7.0318	9.1544	-1.59
390885	8.23	390881	390889	7.0573	9.1748	-1.59
390885	8.2403	390881	390889	7.0478	9.0976	-1.58
390885	8.2578	390881	390889	6.9835	9.155	-1.58
390885	8.2326	390881	390889	6.9555	9.1609	-1.57
390885	8.2192	390881	390890	6.9446	9.1583	-1.57
390885	8.2542	390881	390890	6.9634	9.1431	-1.56
390885	8.2022	390881	390890	6.9282	9.2275	-1.55
390885	8.1582	390881	390890	6.9184	9.1414	-1.55
390885	8.208	390881	390890	6.9157	9.1085	-1.54
390885	8.1659	390881	390890	6.9111	9.1406	-1.54
390885	8.1268	390881	390890	6.9002	9.1186	-1.53
390885	8.1244	390881	390890	6.9241	9.1212	-1.53
390885	8.1476	390881	390890	6.9543	9.1361	-1.52
390886	8.1224	390881	390890	6.9075	9.1224	-1.52
390886	8.1192	390881	390890	6.8411	9.14	-1.51
390886	8.1537	390881	390890	6.8859	9.1108	-1.51
390886	8.1524	390882	390890	6.9489	9.1414	-1.5
390886	8.1038	390882	390890	6.9293	9.1263	-1.5
390886	8.1003	390882	390890	6.8779	9.1059	-1.49
390886	8.1422	390882	390890	6.9016	9.1308	-1.49
390886	8.1368	390882	390890	6.8465	9.1175	-1.48
390886	8.1295	390882	390890	6.8116	9.1302	-1.47
390886	8.1053	390882	390890	6.8782	9.123	-1.47
390886	8.1483	390882	390890	6.8912	9.0998	-1.46
390886	8.1246	390882	390890	6.8368	9.1444	-1.46
390886	8.1281	390882	390890	6.8215	9.1055	-1.45
390886	8.1323	390882	390890	6.8833	9.1107	-1.45
390886	8.1076	390882	390890	6.7837	9.1167	-1.44
390886	8.1081	390882	390890	6.7697	9.1021	-1.44
390886	8.0964	390882	390890	6.8199	9.1277	-1.43
390886	8.0695	390882	390890	6.8272	9.1272	-1.43
390886	8.0859	390882	390890	6.7788	9.1429	-1.42
390886	8.0642	390883	390890	6.7604	9.1373	-1.42
390886	8.036	390883	390891	6.8417	9.1166	-1.41
390887	8.0093	390883	390891	6.8175	9.0679	-1.41
390887	8.0001	390883	390891	6.7359	9.0525	-1.4
390887	7.9733	390883	390891	6.801	9.1041	-1.39
390887	7.9745	390883	390891	6.7531	9.1322	-1.39
390887	7.9192	390883	390891	6.7261	9.1111	-1.38
390887	7.9527	390883	390891	6.7053	9.0907	-1.38
390887	7.9343	390883	390891	6.6909	9.0573	-1.37
390887	7.9168	390883	390891	6.7343	9.067	-1.37
390887	7.9051	390883	390891	6.6615	9.0846	-1.36
390887	7.8709	390883	390891	6.7049	9.0842	-1.36
390887	7.8578	390883	390891	6.6818	9.0864	-1.35
390887	7.902	390883	390891	6.7019	9.0901	-1.35
390887	7.8597	390883	390891	6.6738	9.075	-1.34
390887	7.8345	390883	390891	6.6913	9.0644	-1.34
390887	7.8126	390883	390891	6.6205	9.0751	-1.33
390887	7.7785	390884	390891	6.6252	9.0093	-1.33
390887	7.7207	390884	390891	6.6646	9.042	-1.32
390887	7.7309	390884	390891	6.6193	9.0375	-1.32
390887	7.7215	390884	390891	6.6037	9.0754	-1.31
390887	7.6633	390884	390891	6.5849	9.0435	-1.3
390887	7.6281	390884	390891	6.5859	9.0312	-1.3
390888	7.6339	390884	390891	6.5994	9.0094	-1.29
390888	7.6017	390884	390891	6.5627	9.0554	-1.29
390888	7.5694	390884	390891	6.5817	9.0081	-1.28
390888	7.5716	390884	390891	6.5778	9.0069	-1.28
390888	7.536	390884	390891	6.5449	9.0123	-1.27
390888	7.4988	390884	390891	6.5393	8.991	-1.27
390888	7.5135	390884	390891	6.5363	8.9971	-1.26
390888	7.5002	390884	390892	6.4658	9.0399	-1.26
390888	7.4781	390884	390892	6.4588	9.0153	-1.25
390888	7.4804	390884	390892	6.4423	8.9944	-1.25
390888	7.4854	390885	390892	6.4505	8.9578	-1.24
390888	7.4624	390885	390892	6.4625	8.956	-1.24
390888	7.4594	390885	390892	6.4233	8.9934	-1.23
390888	7.4596	390885	390892	6.4185	9.0061	-1.22
390888	7.4307	390885	390892	6.3814	8.9492	-1.22
390888	7.4312	390885	390892	6.3377	8.9611	-1.21
390888	7.4377	390885	390892	6.407	8.9448	-1.21
390888	7.44	390885	390892	6.3711	8.9209	-1.2
390888	7.4237	390885	390892	6.284	8.982	-1.2
390888	7.4088	390885	390892	6.3024	8.8707	-1.19
390888	7.4105	390885	390892	6.3331	8.9538	-1.19
390889	7.3885	390885	390892	6.3025	8.9686	-1.18
390889	7.3776	390885	390892	6.2718	8.9453	-1.18
390889	7.3751	390885	390892	6.2778	8.8672	-1.17
390889	7.3661	390885	390892	6.2509	8.8841	-1.17
390889	7.3507	390885	390892	6.2672	8.8192	-1.16
390889	7.3482	390885	390892	6.2566	8.946	-1.16
390889	7.3222	390886	390892	6.2604	8.8495	-1.15
390889	7.3031	390886	390892	6.2597	8.9139	-1.14
390889	7.3112	390886	390892	6.2342	8.9108	-1.14
390889	7.2875	390886	390892	6.2417	8.8309	-1.13
390889	7.2764	390886	390892	6.2252	8.8147	-1.13
390889	7.2905	390886	390892	6.2398	8.7683	-1.12
390889	7.2679	390886	390892	6.2314	8.7976	-1.12
390889	7.2459	390886	390892	6.2254	8.823	-1.11
390889	7.2655	390886	390892	6.2007	8.8186	-1.11
390889	7.2146	390886	390893	6.2166	8.7667	-1.1
390889	7.1976	390886	390893	6.215	8.7719	-1.1
390889	7.2341	390886	390893	6.1958	8.6847	-1.09
390889	7.2127	390886	390893	6.2024	8.7714	-1.09
390889	7.1842	390886	390893	6.2147	8.7219	-1.08
390889	7.1779	390886	390893	6.1871	8.7959	-1.08
390890	7.1593	390886	390893	6.1791	8.7369	-1.07
390890	7.129	390887	390893	6.1458	8.7765	-1.06
390890	7.1363	390887	390893	6.183	8.7042	-1.06
390890	7.1166	390887	390893	6.2054	8.6641	-1.05
390890	7.1263	390887	390893	6.1932	8.7042	-1.05
390890	7.1201	390887	390893	6.1876	8.6999	-1.04
390890	7.1012	390887	390893	6.1882	8.6671	-1.04
390890	7.1003	390887	390893	6.1282	8.7469	-1.03
390890	7.1056	390887	390893	6.1365	8.675	-1.03
390890	7.1015	390887	390893	6.1674	8.651	-1.02
390890	7.0876	390887	390893	6.1434	8.6641	-1.02
390890	7.1003	390887	390893	6.1803	8.625	-1.01
390890	7.0609	390887	390893	6.1757	8.6641	-1.01
390890	7.0629	390887	390893	6.1388	8.6872	-1
390890	7.0596	390887	390893	6.1515	8.6563	-1
390890	7.0512	390887	390893	6.1352	8.6367	-0.99
390890	7.0809	390887	390893	6.1258	8.5882	-0.99
390890	7.0602	390887	390893	6.1107	8.6033	-0.98
390890	7.039	390888	390893	6.156	8.5812	-0.97
390890	7.0441	390888	390893	6.1181	8.5621	-0.97
390891	7.036	390888	390893	6.1253	8.5112	-0.96
390891	7.0047	390888	390893	6.091	8.5427	-0.96
390891	7.0049	390888	390893	6.1113	8.5813	-0.95
390891	6.9998	390888	390893	6.1284	8.5636	-0.95
390891	7.008	390888	390894	6.1159	8.5653	-0.94
390891	7.0132	390888	390894	6.1436	8.5123	-0.94
390891	6.9902	390888	390894	6.1165	8.515	-0.93
390891	6.9868	390888	390894	6.1249	8.5352	-0.93
390891	6.9804	390888	390894	6.1132	8.5	-0.92
390891	6.976	390888	390894	6.0526	8.5249	-0.92
390891	6.9785	390888	390894	6.1155	8.5368	-0.91
390891	7.0084	390888	390894	6.0723	8.482	-0.91
390891	7.0157	390888	390894	6.0493	8.5748	-0.9
390891	7.0015	390888	390894	6.0691	8.5311	-0.89
390891	6.9922	390889	390894	6.0693	8.5519	-0.89
390891	7.073	390889	390894	6.0933	8.5419	-0.88
390891	7.0171	390889	390894	6.1262	8.509	-0.88
390891	6.9849	390889	390894	6.1128	8.5555	-0.87
390891	7.0052	390889	390894	6.1084	8.5102	-0.87
390891	6.9633	390889	390894	6.1043	8.4487	-0.86
390891	6.9351	390889	390894	6.0925	8.4801	-0.86
390892	6.9594	390889	390894	6.1195	8.5073	-0.85
390892	6.9947	390889	390894	6.11	8.514	-0.85
390892	6.9739	390889	390894	6.1115	8.4203	-0.84
390892	7.0146	390889	390894	6.0936	8.4693	-0.84
390892	7.0536	390889	390894	6.1127	8.5185	-0.83
390892	7.0574	390889	390894	6.1028	8.491	-0.83
390892	7.0814	390889	390894	6.1115	8.4723	-0.82
390892	7.1365	390889	390894	6.0924	8.5259	-0.81
390892	7.1244	390889	390894	6.1074	8.5046	-0.81
390892	7.1388	390890	390894	6.0964	8.4807	-0.8
390892	7.1475	390890	390894	6.1138	8.4473	-0.8
390892	7.145	390890	390894	6.1255	8.4706	-0.79
390892	7.1471	390890	390895	6.1007	8.4464	-0.79
390892	7.1432	390890	390895	6.1127	8.5264	-0.78
390892	7.15	390890	390895	6.1339	8.4493	-0.78
390892	7.1322	390890	390895	6.0793	8.4382	-0.77
390892	7.1305	390890	390895	6.1134	8.4306	-0.77
390892	7.1578	390890	390895	6.1432	8.4704	-0.76
390892	7.1701	390890	390895	6.1106	8.4882	-0.76
390892	7.2067	390890	390895	6.1289	8.4959	-0.75
390892	7.2039	390890	390895	6.1171	8.4524	-0.75
390893	7.2079	390890	390895	6.1189	8.5167	-0.74
390893	7.2184	390890	390895	6.1215	8.4595	-0.73
390893	7.2269	390890	390895	6.1603	8.4695	-0.73
390893	7.2407	390890	390895	6.17	8.4643	-0.72
390893	7.2661	390890	390895	6.1563	8.4581	-0.72
390893	7.2631	390891	390895	6.097	8.4875	-0.71
390893	7.3231	390891	390895	6.1404	8.466	-0.71
390893	7.3669	390891	390895	6.1687	8.4781	-0.7
390893	7.3587	390891	390895	6.0978	8.5077	-0.7
390893	7.3751	390891	390895	6.1679	8.5394	-0.69
390893	7.3765	390891	390895	6.1313	8.5519	-0.69
390893	7.401	390891	390895	6.2082	8.5289	-0.68
390893	7.4098	390891	390895	6.1957	8.5476	-0.68
390893	7.4459	390891	390895	6.182	8.5816	-0.67
390893	7.4796	390891	390895	6.1625	8.5492	-0.67
390893	7.5591	390891	390895	6.2372	8.5961	-0.66
390893	7.6027	390891	390895	6.2286	8.5899	-0.65
390893	7.63	390891	390895	6.2207	8.6292	-0.65
390893	7.653	390891	390895	6.1381	8.6124	-0.64
390893	7.6366	390891	390895	6.1972	8.6866	-0.64
390893	7.6483	390891	390895	6.185	8.6697	-0.63
390894	7.6972	390892	390896	6.2286	8.6494	-0.63
390894	7.6948	390892	390896	6.2324	8.702	-0.62
390894	7.7114	390892	390896	6.2747	8.7351	-0.62
390894	7.7188	390892	390896	6.2663	8.7462	-0.61
390894	7.7597	390892	390896	6.2717	8.8132	-0.61
390894	7.7882	390892	390896	6.3149	8.8506	-0.6
390894	7.8396	390892	390896	6.2493	8.9003	-0.6
390894	7.8789	390892	390896	6.3251	8.9456	-0.59
390894	7.9044	390892	390896	6.3448	8.9721	-0.59
390894	7.9406	390892	390896	6.3483	8.986	-0.58
390894	7.9764	390892	390896	6.3243	9.005	-0.58
390894	8.0291	390892	390896	6.3318	8.9921	-0.57
390894	8.0288	390892	390896	6.3698	9.0357	-0.56
390894	8.0576	390892	390896	6.3875	9.0349	-0.56
390894	8.0691	390892	390896	6.3686	9.0457	-0.55
390894	8.0848	390892	390896	6.3729	9.0705	-0.55
390894	8.0866	390893	390896	6.3843	9.0781	-0.54
390894	8.1097	390893	390896	6.3806	9.1069	-0.54
390894	8.1149	390893	390896	6.385	9.1396	-0.53
390894	8.1347	390893	390896	6.4066	9.1558	-0.53
390894	8.1743	390893	390896	6.4196	9.2195	-0.52
390895	8.2238	390893	390896	6.4022	9.3122	-0.52
390895	8.234	390893	390896	6.4294	9.4128	-0.51
390895	8.2758	390893	390896	6.4445	9.5665	-0.51
390895	8.2731	390893	390896	6.44	9.5945	-0.5
390895	8.2805	390893	390896	6.4526	9.6597	-0.5
390895	8.3108	390893	390896	6.4176	9.7186	-0.49
390895	8.3286	390893	390896	6.5083	9.7481	-0.48
390895	8.3415	390893	390896	6.5147	9.7751	-0.48
390895	8.3739	390893	390897	6.6606	9.87	-0.47
390895	8.4201	390893	390897	6.7014	9.9094	-0.47
390895	8.4589	390893	390897	6.7657	9.9456	-0.46
390895	8.4958	390894	390897	6.8592	9.9563	-0.46
390895	8.5285	390894	390897	6.8817	10.0167	-0.45
390895	8.554	390894	390897	6.8682	10.077	-0.45
390895	8.6095	390894	390897	6.8946	10.0746	-0.44
390895	8.7248	390894	390897	6.8643	10.0806	-0.44
390895	8.7966	390894	390897	6.9269	10.1029	-0.43
390895	8.8375	390894	390897	7.036	10.1106	-0.43
390895	8.8765	390894	390897	7.0045	10.1211	-0.42
390895	8.9032	390894	390897	7.2064	10.117	-0.42
390895	8.9256	390894	390897	7.2412	10.1227	-0.41
390896	8.9741	390894	390897	7.4221	10.1346	-0.4
390896	8.9923	390894	390897	7.3977	10.1468	-0.4
390896	9.0157	390894	390897	7.6225	10.336	-0.39
390896	9.0579	390894	390897	7.6733	10.3485	-0.39
390896	9.1093	390894	390897	7.7117	10.3777	-0.38
390896	9.1437	390894	390897	7.7155	10.5056	-0.38
390896	9.227	390894	390897	7.749	10.522	-0.37
390896	9.3066	390895	390897	7.7531	10.5457	-0.37
390896	9.4281	390895	390897	7.7583	10.5824	-0.36
390896	9.542	390895	390897	7.8319	10.7187	-0.36
390896	9.5659	390895	390897	7.8264	10.8078	-0.35
390896	9.5864	390895	390897	7.7989	10.883	-0.35
390896	9.6247	390895	390897	7.8564	10.9168	-0.34
390896	9.6825	390895	390897	7.9338	11.0385	-0.34
390896	9.7202	390895	390897	7.935	11.006	-0.33
390896	9.7361	390895	390897	7.9735	11.0627	-0.32
390896	9.7761	390895	390898	8.0374	11.096	-0.32
390896	9.8448	390895	390898	8.0708	11.1963	-0.31
390896	9.8517	390895	390898	8.0651	11.2754	-0.31
390896	9.8875	390895	390898	8.1137	11.299	-0.3
390896	9.9157	390895	390898	8.1139	11.3477	-0.3
390897	9.9848	390895	390898	8.1754	11.4185	-0.29
390897	10.0157	390895	390898	8.3034	11.5446	-0.29
390897	10.0455	390896	390898	8.4062	11.5818	-0.28
390897	10.0774	390896	390898	8.4326	11.764	-0.28
390897	10.1051	390896	390898	8.5174	11.9064	-0.27
390897	10.1477	390896	390898	8.5601	11.8307	-0.27
390897	10.3443	390896	390898	8.7677	11.9604	-0.26
390897	10.3696	390896	390898	8.8191	12.0041	-0.26
390897	10.4557	390896	390898	8.7615	11.9578	-0.25
390897	10.5583	390896	390898	8.8982	12.0092	-0.24
390897	10.6554	390896	390898	8.9602	12.0623	-0.24
390897	10.723	390896	390898	8.9636	12.0587	-0.23
390897	10.7732	390896	390898	9.0851	12.1318	-0.23
390897	10.7884	390896	390898	9.0676	12.1982	-0.22
390897	10.8443	390896	390898	9.2274	12.2532	-0.22
390897	10.9065	390896	390898	9.2522	12.3887	-0.21
390897	10.9734	390896	390898	9.4392	12.4271	-0.21
390897	11.0361	390896	390898	9.5202	12.4526	-0.2
390897	11.09	390896	390898	9.5224	12.5317	-0.2
390897	11.1958	390897	390898	9.5554	12.6095	-0.19
390897	11.272	390897	390898	9.5442	12.8374	-0.19
390898	11.4197	390897	390898	9.6339	12.9333	-0.18
390898	11.4767	390897	390898	9.6266	12.9641	-0.18
390898	11.5682	390897	390898	9.6388	12.9119	-0.17
390898	11.5824	390897	390898	9.824	12.9956	-0.17
390898	11.678	390897	390899	9.92	12.966	-0.16
390898	11.7487	390897	390899	9.9118	13.1393	-0.15
390898	11.7832	390897	390899	10.0777	13.1275	-0.15
390898	11.785	390897	390899	10.0863	13.1578	-0.14
390898	11.8409	390897	390899	10.2179	13.247	-0.14
390898	11.8894	390897	390899	10.3503	13.3331	-0.13
390898	11.9444	390897	390899	10.4667	13.3752	-0.13
390898	11.9606	390897	390899	10.5074	13.6439	-0.12
390898	11.9842	390897	390899	10.6018	13.5152	-0.12
390898	12.0184	390897	390899	10.7214	13.5906	-0.11
390898	12.085	390898	390899	10.7616	13.674	-0.11
390898	12.1094	390898	390899	10.8234	13.7214	-0.1
390898	12.1277	390898	390899	10.8216	13.7257	-0.1
390898	12.1447	390898	390899	11.0056	13.7194	-0.09
390898	12.1623	390898	390899	11.0306	13.7153	-0.09
390898	12.2243	390898	390899	11.1457	13.7392	-0.08
390898	12.2518	390898	390899	11.2381	13.7599	-0.07
390899	12.2896	390898	390899	11.3916	13.7044	-0.07
390899	12.3028	390898	390899	11.4024	13.6385	-0.06
390899	12.3182	390898	390899	11.4164	13.6896	-0.06
390899	12.3518	390898	390899	11.4402	13.6916	-0.05
390899	12.353	390898	390899	11.4742	13.3724	-0.05
390899	12.3638	390898	390899	11.47	13.447	-0.04
390899	12.3827	390898	390899	11.5842	13.3351	-0.04
390899	12.4034	390898	390899	11.6564	13.3338	-0.03
390899	12.4076	390898	390899	11.7605	13.3111	-0.03
390899	12.4293	390899	390899	11.8434	13.3183	-0.02
390899	12.422	390899	390899	11.8011	13.3117	-0.02
390899	12.4348	390899	390899	11.8016	13.3217	-0.01
390899	12.4381	390899	390900	11.7735	13.3114	-0.01
390899	12.4558	390899	390900	11.7778	13.3014	0
390899	12.4652	390899	390900	11.7518	13.3089	0.01
390899	12.4652	390899	390900	11.7566	13.2702	0.01
390899	12.4776	390899	390900	11.6783	13.2511	0.02
390899	12.4496	390899	390900	11.6023	13.2236	0.02
390899	12.4102	390899	390900	11.5935	12.9593	0.03
390899	12.2819	390899	390900	11.5566	12.9327	0.03
390899	12.1606	390899	390900	11.5407	12.9173	0.04
390900	12.0167	390899	390900	11.5418	12.9133	0.04
390900	11.9773	390899	390900	11.5115	12.9095	0.05
390900	11.9579	390899	390900	11.4616	12.9027	0.05
390900	11.9488	390899	390900	11.4515	12.8907	0.06
390900	11.9925	390899	390900	11.4239	12.9166	0.06
390900	12.1667	390900	390900	11.4282	13.1394	0.07
390900	12.4692	390900	390900	11.4012	13.2633	0.07
390900	12.55	390900	390900	11.4778	13.3324	0.08
390900	12.5595	390900	390900	11.5456	13.3445	0.09
390900	12.6675	390900	390900	11.5761	13.3352	0.09
390900	12.6921	390900	390900	11.5719	13.3332	0.1
390900	12.5598	390900	390900	11.5574	13.32	0.1
390900	11.9888	390900	390900	11.5189	13.2591	0.11
390900	11.8396	390900	390900	11.4856	13.22	0.11
390900	11.8468	390900	390900	11.4849	13.1427	0.12
390900	11.9802	390900	390900	11.4733	13.0683	0.12
390900	12.2561	390900	390900	11.4303	13.109	0.13
390900	12.477	390900	390900	11.4029	13.4345	0.13
390900	12.9086	390900	390901	11.4238	13.5327	0.14
390900	13.0367	390900	390901	11.5434	13.5654	0.14
390900	13.0427	390900	390901	11.8139	13.5837	0.15
390901	12.9276	390900	390901	12.4906	13.5759	0.15
390901	12.8698	390900	390901	12.0973	13.5183	0.16
390901	12.8517	390900	390901	12.0824	13.3802	0.17
390901	12.806	390901	390901	12.0739	13.0685	0.17
390901	12.6097	390901	390901	12.0685	13.1837	0.18
390901	12.4974	390901	390901	12.0669	13.5165	0.18
390901	12.5676	390901	390901	12.0683	13.5352	0.19
390901	12.6942	390901	390901	12.0707	13.5452	0.19
390901	12.7905	390901	390901	12.0708	13.5463	0.2
390901	12.8296	390901	390901	11.8593	13.5466	0.2
390901	12.6738	390901	390901	11.7556	13.5395	0.21
390901	12.4786	390901	390901	11.7108	13.5307	0.21
390901	12.2407	390901	390901	11.5356	13.4934	0.22
390901	12.1536	390901	390901	11.4723	12.8471	0.22
390901	12.085	390901	390901	11.4522	12.6608	0.23
390901	12.0272	390901	390901	11.441	12.6075	0.23
390901	11.9681	390901	390902	11.4378	13.0397	0.24
390901	11.9416	390901	390902	11.4389	13.1697	0.24
390902	11.92	390901	390902	11.4526	13.2157	0.25
390902	11.5843	390901	390902	11.4824	13.17	0.26
390902	11.5627	390901	390902	11.4878	13.0271	0.26
390902	11.5769	390902	390902	11.5003	12.7065	0.27
390902	11.8594	390902	390902	11.5059	12.8448	0.27
390902	11.931	390902	390902	11.5102	12.9464	0.28
390902	12.0311	390902	390902	11.5176	12.98	0.28
390902	12.0734	390902	390902	11.4246	12.9546	0.29
390902	11.9666	390902	390902	11.1772	12.9079	0.29
390902	11.6557	390902	390902	11.1156	12.4477	0.3
390902	11.5286	390902	390902	11.0978	12.4019	0.3
390902	12.0781	390902	390902	11.1175	12.4953	0.31
390902	12.2522	390902	390903	11.412	12.5159	0.31
390902	12.0937	390902	390903	11.7594	12.4972	0.32
390903	12.1145	390902	390903	11.5576	12.463	0.32
390903	11.7093	390903	390903	11.4962	12.4283	0.33
390903	11.6142	390903	390903	11.489	12.1233	0.34
390903	11.7622	390903	390903	11.4935	12.2478	0.34
390903	11.7707	390903	390903	11.33	12.3313	0.35
390903	11.7686	390903	390903	11.1881	12.3535	0.35
390903	11.6337	390903	390903	10.8571	12.345	0.36
390903	11.4854	390903	390903	10.7399	12.3328	0.36
390903	11.4352	390903	390903	10.6996	12.3058	0.37
390903	11.3309	390903	390903	10.5926	12.1836	0.37
390903	11.2123	390903	390903	10.5389	11.9092	0.38
390903	10.9289	390903	390903	10.5131	11.8675	0.38
390903	10.8179	390903	390903	10.2342	11.7957	0.39
390903	10.7587	390903	390904	10.1819	11.688	0.39
390903	10.6795	390903	390904	10.1712	11.1356	0.4
390903	10.4211	390903	390904	10.1704	11.0544	0.4
390904	10.2873	390903	390904	10.1728	11.0261	0.41
390904	10.3952	390903	390904	10.1846	10.8848	0.42
390904	10.5827	390903	390904	10.2109	10.7724	0.42
390904	10.6238	390903	390904	10.2425	10.9012	0.43
390904	10.6395	390904	390904	10.2618	10.9685	0.43
390904	10.6829	390904	390904	10.4113	11.1777	0.44
390904	10.8084	390904	390904	10.4212	11.304	0.44
390904	10.9429	390904	390904	10.4313	12.2425	0.45
390904	10.9695	390904	390904	10.4974	12.312	0.45
390904	11.0721	390904	390904	10.6119	12.3133	0.46
390904	11.2614	390904	390904	10.7782	12.3139	0.46
390904	11.9742	390904	390904	10.7968	12.3143	0.47
390904	12.0785	390904	390904	10.8258	12.7113	0.47
390904	12.1429	390904	390904	10.8994	12.8877	0.48
390904	12.2756	390904	390904	11.2988	12.9026	0.48
390904	12.3141	390904	390904	11.9285	12.9274	0.49
390904	12.3344	390904	390904	11.9255	12.9053	0.5
390904	12.3147	390904	390904	11.7646	12.8748	0.5
390904	12.2685	390904	390904	11.1598	12.8503	0.51
390904	11.8098	390904	390905	10.8598	12.8224	0.51
390904	11.7627	390904	390905	10.8023	12.7602	0.52
390905	11.3092	390904	390905	10.7877	12.3874	0.52
390905	11.151	390904	390905	10.6777	12.0187	0.53
390905	11.1152	390904	390905	10.6396	12.0163	0.53
390905	11.0032	390905	390905	10.2576	12.0239	0.54
390905	10.9009	390905	390905	10.0043	11.9165	0.54
390905	10.8428	390905	390905	9.9579	11.492	0.55
390905	10.6673	390905	390905	9.9405	11.2793	0.55
390905	10.4878	390905	390905	9.9553	11.2886	0.56
390905	10.3611	390905	390905	9.9953	11.2896	0.56
390905	10.2314	390905	390905	10.1131	11.2541	0.57
390905	10.1866	390905	390905	10.1154	11.1661	0.58
390905	10.2666	390905	390905	10.1195	11.5925	0.58
390905	11.2601	390905	390905	10.1468	11.7921	0.59
390905	11.4979	390905	390905	10.6157	11.8256	0.59
390905	11.3916	390905	390906	10.7448	12.5043	0.6
390906	12.1948	390905	390906	10.7839	12.5394	0.6
390906	12.2022	390905	390906	11.7085	12.9908	0.61
390906	12.1906	390906	390906	11.9158	13.3357	0.61
390906	12.746	390906	390906	11.9173	13.3635	0.62
390906	12.7102	390906	390906	11.6275	13.3496	0.62
390906	12.6226	390906	390906	11.5236	13.3295	0.63
390906	12.4728	390906	390906	11.4927	13.589	0.63
390906	12.4842	390906	390906	11.5282	13.7202	0.64
390906	12.4417	390906	390906	11.5956	13.7328	0.64
390906	12.1495	390906	390906	11.6938	13.6884	0.65
390906	12.1502	390906	390907	11.7218	13.5036	0.65
390906	12.2398	390906	390907	11.7974	13.104	0.66
390906	12.942	390906	390907	12.0586	13.1093	0.67
390907	13.0378	390906	390907	12.1625	13.1107	0.67
390907	12.9837	390906	390907	12.3435	13.1075	0.68
390907	12.7232	390907	390907	12.3336	13.099	0.68
390907	12.7579	390907	390907	12.3155	13.0858	0.69
390907	12.8249	390907	390907	12.0783	13.0875	0.69
390907	12.6955	390907	390907	12.0743	13.0825	0.7
390907	12.4212	390907	390907	12.0719	13.0594	0.7
390907	12.4217	390907	390907	12.0731	12.9976	0.71
390907	12.6309	390907	390907	12.0752	13.1057	0.71
390907	12.6694	390907	390907	12.0862	13.2713	0.72
390907	12.8593	390907	390907	12.0987	13.3073	0.72
390907	13.066	390907	390907	12.6172	13.3232	0.73
390907	13.1083	390907	390907	12.6235	13.3677	0.73
390907	13.1148	390907	390908	12.1096	13.3726	0.74
390907	13.0234	390907	390908	11.9804	13.8458	0.75
390908	12.9124	390907	390908	11.9452	13.8942	0.75
390908	13.1783	390907	390908	11.9446	13.9047	0.76
390908	13.2783	390907	390908	11.9087	13.9064	0.76
390908	12.8338	390908	390908	11.8955	13.9076	0.77
390908	12.7901	390908	390908	11.9188	13.8757	0.77
390908	12.8488	390908	390908	12.0112	13.7954	0.78
390908	12.7273	390908	390908	12.366	13.7818	0.78
390908	12.6069	390908	390908	12.3924	13.6944	0.79
390908	12.5892	390908	390908	12.374	13.2783	0.79
390908	12.5938	390908	390908	12.3659	12.8534	0.8
390908	12.6049	390908	390908	12.3216	12.9352	0.8
390908	12.6187	390908	390908	12.2881	13.1499	0.81
390908	12.6154	390908	390908	12.2175	13.2003	0.81
390908	12.5671	390908	390908	12.1867	13.2393	0.82
390908	12.4333	390908	390908	12.1819	13.2322	0.83
390908	12.4234	390908	390909	12.1787	13.1105	0.83
390908	12.4142	390908	390909	11.6442	12.7122	0.84
390909	12.3412	390908	390909	11.181	12.5964	0.84
390909	12.191	390908	390909	11.0617	12.5851	0.85
390909	12.105	390908	390909	11.0348	12.7274	0.85
390909	12.2887	390909	390909	11.0513	12.8282	0.86
390909	12.389	390909	390909	11.1364	12.8329	0.86
390909	12.5244	390909	390909	11.6279	12.8352	0.87
390909	12.6142	390909	390909	11.9734	12.8365	0.87
390909	12.5221	390909	390909	11.8936	12.836	0.88
390909	12.4898	390909	390909	11.8612	12.878	0.88
390909	12.4305	390909	390909	11.8613	12.9067	0.89
390909	12.3263	390909	390909	11.8578	12.9108	0.89
390909	12.1101	390909	390909	11.8597	12.9001	0.9
390909	12.0268	390909	390909	11.8559	12.8144	0.91
390909	12.078	390909	390909	11.8624	12.7568	0.91
390909	12.199	390909	390909	11.8796	12.8232	0.92
390909	12.2924	390909	390910	11.8819	12.8343	0.92
390909	12.0194	390909	390910	11.8816	12.8095	0.93
390910	11.9809	390909	390910	11.8841	12.6975	0.93
390910	11.9676	390909	390910	11.8064	12.1896	0.94
390910	11.9574	390910	390910	11.7707	12.4175	0.94
390910	11.9619	390910	390910	11.7656	13.0005	0.95
390910	12.1239	390910	390910	11.7747	13.1438	0.95
390910	12.7345	390910	390910	11.799	13.1637	0.96
390910	12.9286	390910	390910	11.9442	13.17	0.96
390910	12.9608	390910	390910	12.3446	13.1729	0.97
390910	12.8804	390910	390910	12.3547	13.4081	0.97
390910	12.8313	390910	390910	12.1232	13.43	0.98
390910	12.312	390910	390910	12.117	13.391	0.99
390910	12.3072	390910	390911	12.1138	13.0207	0.99
390910	12.392	390910	390911	11.6419	12.7325	1
390911	12.1143	390910	390911	11.621	12.7157	1
390911	12.2145	390911	390911	11.6479	12.4435	1.01
390911	12.1977	390911	390911	11.9022	12.4429	1.01
390911	12.1093	390911	390911	10.9051	12.4981	1.02
390911	12.0687	390911	390911	10.6853	12.5288	1.02
390911	11.9642	390911	390911	10.6796	12.5423	1.03
390911	11.8882	390911	390911	10.7042	12.5369	1.03
390911	11.8505	390911	390911	10.7468	12.5211	1.04
390911	11.8366	390911	390911	10.8965	12.4826	1.04
390911	11.6966	390911	390911	10.8589	12.2215	1.05
390911	11.3463	390911	390911	10.8474	11.9328	1.05
390911	11.2634	390911	390912	10.8375	11.9068	1.06
390911	11.331	390911	390912	10.8444	11.7318	1.06
390911	11.4038	390911	390912	10.8844	11.7307	1.07
390912	11.4779	390911	390912	10.8401	11.7495	1.08
390912	11.5431	390911	390912	10.7687	11.8749	1.08
390912	11.4779	390912	390912	10.7316	11.9617	1.09
390912	11.4861	390912	390912	10.2992	11.9859	1.09
390912	11.4542	390912	390912	10.0876	11.9943	1.1
390912	11.1099	390912	390912	10.06	11.9863	1.1
390912	10.8458	390912	390912	10.0381	11.9603	1.11
390912	10.8126	390912	390912	10.0333	11.8021	1.11
390912	10.8727	390912	390912	10.0824	11.6552	1.12
390912	10.9634	390912	390912	10.2907	11.8853	1.12
390912	11.1536	390912	390912	10.4744	12.0382	1.13
390912	11.701	390912	390912	10.5412	12.0576	1.13
390912	11.8862	390912	390912	10.6843	12.0616	1.14
390912	11.7976	390912	390912	11.0638	12.0595	1.14
390912	11.5885	390912	390913	10.6613	12.0392	1.15
390912	11.3756	390912	390913	10.4272	12.0153	1.16
390913	10.6998	390912	390913	10.3219	11.9904	1.16
390913	10.5286	390912	390913	10.2856	11.8146	1.17
390913	10.5395	390913	390913	10.2838	11.3507	1.17
390913	11.0074	390913	390913	10.2859	11.3533	1.18
390913	11.0336	390913	390913	10.3295	11.3511	1.18
390913	10.9353	390913	390913	10.3846	11.3248	1.19
390913	10.7806	390913	390913	10.3802	11.2041	1.19
390913	10.7848	390913	390913	10.3796	11.0436	1.2
390913	10.8559	390913	390913	10.4115	11.1397	1.2
390913	10.9201	390913	390913	10.4747	11.4557	1.21
390913	10.9491	390913	390913	10.6097	11.549	1.21
390913	10.932	390913	390913	10.615	11.5691	1.22
390913	10.908	390913	390913	10.6222	11.6107	1.22
390913	11.0102	390913	390914	10.6215	11.6181	1.23
390913	11.3462	390913	390914	10.6483	11.6184	1.24
390913	11.3482	390913	390914	10.578	11.618	1.24
390914	10.9494	390913	390914	10.2777	11.6169	1.25
390914	10.8135	390913	390914	10.1878	11.7291	1.25
390914	10.8107	390914	390914	10.1815	11.8913	1.26
390914	11.0348	390914	390914	10.1814	11.8918	1.26
390914	11.2139	390914	390914	10.2851	11.9085	1.27
390914	11.3703	390914	390914	10.8232	11.9463	1.27
390914	11.7326	390914	390914	10.8536	12.4188	1.28
390914	11.8688	390914	390914	11.007	12.4471	1.28
390914	11.8998	390914	390914	11.2983	12.4573	1.29
390914	12.0656	390914	390914	11.6272	12.4584	1.29
390914	12.0477	390914	390914	11.5147	12.4526	1.3
390914	11.9809	390914	390914	11.2556	12.4473	1.3
390914	11.9451	390914	390914	11.2107	12.4283	1.31
390914	11.9433	390914	390914	11.1888	12.3676	1.32
390914	12.0396	390914	390915	11.216	12.7618	1.32
390914	12.0735	390914	390915	11.286	13.5034	1.33
390914	12.1553	390914	390915	11.577	13.5895	1.33
390915	12.286	390914	390915	11.4864	13.6056	1.34
390915	12.0685	390914	390915	11.3017	13.5731	1.34
390915	11.8908	390915	390915	11.2589	13.4564	1.35
390915	11.816	390915	390915	11.247	12.8915	1.35
390915	11.8426	390915	390915	11.2345	12.17	1.36
390915	11.8294	390915	390915	11.0161	12.1753	1.36
390915	11.7794	390915	390915	10.8255	12.7867	1.37
390915	11.6723	390915	390915	10.8106	12.9259	1.37
390915	11.6431	390915	390915	10.7547	12.9826	1.38
390915	11.6151	390915	390915	10.2711	12.9997	1.38
390915	11.3946	390915	390915	10.1062	12.9934	1.39
390915	10.9187	390915	390915	10.0638	12.9222	1.39
390915	10.8039	390915	390915	10.0543	12.7378	1.4
390915	10.9324	390915	390915	10.0682	12.3257	1.41
390915	10.9756	390915	390915	10.0987	12.3197	1.41
390915	10.9991	390915	390916	10.3442	12.3272	1.42
390915	10.8402	390915	390916	10.4159	12.2894	1.42
390915	10.7548	390915	390916	10.3869	12.1144	1.43
390916	10.7721	390915	390916	10.3798	11.409	1.43
390916	11.0126	390915	390916	10.3819	11.3762	1.44
390916	11.1371	390916	390916	10.4349	11.6216	1.44
390916	11.0637	390916	390916	10.5123	12.0256	1.45
390916	10.9806	390916	390916	10.3339	12.0731	1.45
390916	11.0104	390916	390916	10.2571	12.074	1.46
390916	10.9397	390916	390916	10.2402	12.0624	1.46
390916	10.7802	390916	390916	10.2393	12.0395	1.47
390916	10.7125	390916	390916	10.238	11.9016	1.47
390916	10.9995	390916	390916	10.2534	11.3142	1.48
390916	11.0064	390916	390916	10.3291	11.438	1.49
390916	11.0353	390916	390916	9.9515	11.4536	1.49
390916	10.696	390916	390917	9.9219	11.4368	1.5
390916	10.7232	390916	390917	9.9693	11.3857	1.5
390917	10.2864	390916	390917	10.0272	11.3358	1.51
390917	10.2138	390916	390917	10.0225	11.2389	1.51
390917	10.7292	390917	390917	10.0263	11.254	1.52
390917	10.7226	390917	390917	10.3087	11.2454	1.52
390917	10.75	390917	390917	10.1966	10.9802	1.53
390917	10.6159	390917	390917	10.1252	10.9692	1.53
390917	10.4873	390917	390917	10.0211	10.965	1.54
390917	10.3391	390917	390917	9.8714	10.9528	1.54
390917	10.2261	390917	390917	9.8362	10.9734	1.55
390917	10.1927	390917	390917	9.8199	11.5576	1.55
390917	10.2011	390917	390917	9.8201	11.7241	1.56
390917	10.4313	390917	390917	9.8156	11.7721	1.57
390917	10.9758	390917	390917	9.8527	11.7709	1.57
390917	11.0747	390917	390918	9.9144	11.7543	1.58
390917	11.0474	390917	390918	10.0709	11.7164	1.58
390917	10.8921	390917	390918	10.0994	11.4549	1.59
390918	10.5667	390917	390918	10.0896	11.4276	1.59
390918	10.4705	390917	390918	9.968	11.3054	1.6
390918	10.495	390917	390918	9.8879	11.2781	1.6
390918	10.4079	390917	390918	9.8506	11.2468	1.61
390918	10.4092	390918	390918	9.854	11.2028	1.61
390918	10.4887	390918	390918	9.8605	11.1142	1.62
390918	10.523	390918	390918	9.8506	11.08	1.62
390918	10.5607	390918	390918	9.7357	11.0116	1.63
390918	10.5735	390918	390918	9.5927	10.9031	1.63
390918	10.5135	390918	390918	9.5343	10.8873	1.64
390918	10.3393	390918	390918	9.5163	10.8812	1.65
390918	10.2206	390918	390918	9.5181	10.8678	1.65
390918	10.195	390918	390918	9.5061	10.843	1.66
390918	10.2007	390918	390918	9.532	10.7432	1.66
390918	10.2403	390918	390918	9.5452	10.7157	1.67
390918	10.2569	390918	390918	9.6522	10.857	1.67
390918	10.3071	390918	390918	9.8072	10.94	1.68
390918	10.3679	390918	390918	9.8264	10.9915	1.68
390918	10.4857	390918	390918	9.8548	11.1076	1.69
390918	10.554	390918	390918	9.9471	11.2342	1.69
390918	10.7057	390918	390919	10.1201	11.339	1.7
390918	10.8227	390918	390919	10.2027	11.4834	1.7
390918	10.8778	390918	390919	10.1811	11.5241	1.71
390919	10.8205	390918	390919	9.8837	11.562	1.71
390919	10.52	390918	390919	9.7545	11.5575	1.72
390919	10.4318	390918	390919	9.7256	11.4952	1.73
390919	10.3875	390918	390919	9.6992	11.3133	1.73
390919	10.3689	390919	390919	9.7115	10.9179	1.74
390919	10.3691	390919	390919	9.7362	10.9646	1.74
390919	10.3299	390919	390919	9.8077	10.9997	1.75
390919	10.3763	390919	390919	9.8779	11.0252	1.75
390919	10.3999	390919	390919	9.8519	11.054	1.76
390919	10.4764	390919	390919	9.8115	11.033	1.76
390919	10.5047	390919	390919	9.7537	11.018	1.77
390919	10.6119	390919	390919	9.7448	10.9873	1.77
390919	10.64	390919	390919	9.7583	10.9451	1.78
390919	10.6407	390919	390919	9.8299	10.8718	1.78
390919	10.5607	390919	390919	9.9192	10.907	1.79
390919	10.5141	390919	390919	10.114	10.9251	1.79
390919	10.6106	390919	390919	10.1262	10.9281	1.8
390919	10.687	390919	390919	10.1516	10.9293	1.8
390919	10.7183	390919	390919	10.2247	10.9298	1.81
390919	10.6609	390919	390920	10.3584	10.9671	1.82
390919	10.6432	390919	390920	10.2442	10.9943	1.82
390919	10.6628	390919	390920	10.017	10.9977	1.83
390920	10.6152	390919	390920	9.9553	10.9983	1.83
390920	10.3888	390919	390920	9.9434	10.9669	1.84
390920	10.3135	390919	390920	9.9381	10.8972	1.84
390920	10.4192	390920	390920	9.9416	10.7785	1.85
390920	10.5329	390920	390920	9.9532	10.9141	1.85
390920	10.5515	390920	390920	10.1629	11.0136	1.86
390920	10.5768	390920	390920	10.2996	11.0548	1.86
390920	10.6177	390920	390920	10.3037	11.2795	1.87
390920	10.7069	390920	390920	10.3287	11.4541	1.87
390920	10.7747	390920	390920	10.3722	11.5214	1.88
390920	10.8257	390920	390920	10.4438	11.5573	1.88
390920	10.9608	390920	390920	10.481	11.5654	1.89
390920	11.1764	390920	390920	10.484	11.5723	1.9
390920	11.297	390920	390920	10.4956	11.5746	1.9
390920	11.3386	390920	390920	10.5037	11.5731	1.91
390920	11.3384	390920	390920	10.5446	11.5722	1.91
390920	11.2956	390920	390920	10.5349	11.5711	1.92
390920	11.2025	390920	390920	10.5356	11.5689	1.92
390920	11.0632	390920	390920	10.5466	11.5675	1.93
390920	11.0369	390920	390920	10.5523	11.5711	1.93
390920	11.0391	390920	390921	10.6044	11.6738	1.94
390920	11.0519	390920	390921	10.6086	11.8633	1.94
390920	11.0669	390920	390921	10.6384	11.9031	1.95
390920	11.1345	390920	390921	10.6841	11.9396	1.95
390920	11.1362	390920	390921	10.7366	11.9237	1.96
390921	11.1382	390920	390921	10.7563	11.921	1.96
390921	11.1362	390920	390921	10.767	11.9168	1.97
390921	11.1387	390920	390921	10.7912	11.976	1.98
390921	11.148	390920	390921	10.8532	12.7427	1.98
390921	11.1518	390921	390921	10.8944	13.1189	1.99
390921	11.1583	390921	390921	11.0533	13.1919	1.99
390921	11.2384	390921	390921	11.0562	13.2798	2
390921	11.3432	390921	390921	11.0543	13.3125	2
390921	11.4742	390921	390921	11.0007	13.2697	2.01
390921	11.4817	390921	390921	10.8955	13.301	2.01
390921	11.483	390921	390921	10.8697	13.1225	2.02
390921	11.5032	390921	390921	10.8516	12.9891	2.02
390921	11.5265	390921	390921	10.8567	12.5237	2.03
390921	11.6037	390921	390921	10.8519	12.1991	2.03
390921	11.6422	390921	390921	10.8722	12.1802	2.04
390921	11.7423	390921	390921	10.986	12.1548	2.04
390921	12.0013	390921	390921	11.4294	12.0931	2.05
390921	12.0205	390921	390921	11.5457	12.1277	2.06
390921	12.0086	390921	390922	11.3662	12.1357	2.06
390921	11.829	390921	390922	11.3362	12.708	2.07
390922	12.4926	390921	390922	11.351	12.829	2.07
390922	12.6337	390922	390922	11.9543	12.8482	2.08
390922	12.4842	390922	390922	11.9647	12.9707	2.08
390922	12.5439	390922	390922	11.9736	12.9806	2.09
390922	12.5238	390922	390922	12.1648	12.978	2.09
390922	12.4838	390922	390922	12.1718	12.885	2.1
390922	12.5478	390922	390922	12.1776	12.8432	2.1
390922	12.6199	390922	390922	12.181	12.907	2.11
390922	12.6071	390922	390922	11.9039	12.9116	2.11
390922	12.3415	390922	390922	11.752	12.904	2.12
390922	12.0993	390922	390923	11.7375	12.8045	2.12
390922	12.2723	390922	390923	11.7482	13.1082	2.13
390923	12.3887	390922	390923	11.8764	13.3029	2.14
390923	12.8456	390922	390923	12.2728	13.3196	2.14
390923	12.7587	390923	390923	12.0433	13.3127	2.15
390923	12.6517	390923	390923	11.2651	13.2062	2.15
390923	12.571	390923	390923	11.2192	12.8248	2.16
390923	11.8164	390923	390923	11.2049	12.7287	2.16
390923	11.7869	390923	390923	11.2127	12.7217	2.17
390923	12.3261	390923	390923	11.2862	12.8587	2.17
390923	12.7298	390923	390923	11.7198	12.8668	2.18
390923	12.6764	390923	390923	12.1705	12.8584	2.18
390923	12.3451	390923	390924	11.9368	12.7719	2.19
390924	12.2095	390923	390924	11.9037	13.1897	2.19
390924	12.9431	390924	390924	11.9376	13.2218	2.2
390924	12.8602	390924	390924	12.2633	13.4365	2.2
390924	12.7351	390924	390924	12.2455	14.1647	2.21
390924	13.6004	390924	390924	12.2586	14.3335	2.21
390924	13.6679	390924	390924	11.9251	14.3412	2.22
390924	12.7761	390924	390924	11.6971	14.3317	2.23
390924	12.2221	390924	390924	11.6823	14.1789	2.23
390924	12.4627	390924	390924	11.7043	12.8163	2.24
390924	12.6503	390924	390925	11.8983	13.389	2.24
390925	12.6822	390924	390925	12.1689	13.7476	2.25
390925	12.9406	390924	390925	11.7875	13.7871	2.25
390925	12.2541	390925	390925	11.7519	13.7433	2.26
390925	12.1873	390925	390925	11.5415	13.1612	2.26
390925	12.1948	390925	390925	11.4449	12.6506	2.27
390925	12.1392	390925	390925	11.418	12.9033	2.27
390925	12.2533	390925	390925	11.4268	13.1718	2.28
390925	12.3489	390925	390925	11.4495	13.1669	2.28
390925	12.4193	390925	390925	11.5925	13.1851	2.29
390925	12.4591	390925	390925	11.8583	13.1865	2.29
390925	12.4575	390925	390925	11.8691	13.1607	2.3
390925	12.4055	390925	390925	11.7262	13.0556	2.31
390925	12.3209	390925	390925	11.6685	12.8092	2.31
390925	12.1596	390925	390925	11.6502	12.8938	2.32
390925	12.0578	390925	390926	11.6442	13.0592	2.32
390925	12.034	390925	390926	11.6495	13.131	2.33
390925	12.0914	390925	390926	11.6647	13.1332	2.33
390926	12.1689	390925	390926	11.7302	13.1291	2.34
390926	12.2945	390925	390926	11.8074	13.1047	2.34
390926	12.5376	390925	390926	11.814	13.0784	2.35
390926	12.7282	390925	390926	11.8342	13.0825	2.35
390926	12.7831	390926	390926	11.8612	13.1526	2.36
390926	12.7234	390926	390926	12.186	13.2003	2.36
390926	12.5882	390926	390926	12.0415	13.2176	2.37
390926	12.4942	390926	390926	11.8697	13.2157	2.37
390926	12.4672	390926	390926	11.5316	13.1934	2.38
390926	12.4433	390926	390926	11.3217	13.0778	2.39
390926	12.0444	390926	390926	11.2833	12.7939	2.39
390926	12.037	390926	390926	11.2574	12.5778	2.4
390926	11.4455	390926	390926	11.2455	12.5136	2.4
390926	11.349	390926	390926	11.2385	12.0428	2.41
390926	11.381	390926	390926	11.1537	11.82	2.41
390926	11.4106	390926	390926	11.1328	11.9653	2.42
390926	11.4865	390926	390927	10.9793	11.9823	2.42
390926	11.3398	390926	390927	10.9635	11.9664	2.43
390927	11.2969	390926	390927	10.9866	11.6034	2.43
390927	11.1864	390927	390927	11.0304	11.5721	2.44
390927	11.2275	390927	390927	11.0353	11.5766	2.44
390927	11.4047	390927	390927	10.9404	11.6068	2.45
390927	11.4763	390927	390927	10.8086	11.8402	2.45
390927	11.5101	390927	390927	10.8144	11.9195	2.46
390927	11.5746	390927	390927	10.8146	11.9379	2.47
390927	11.6398	390927	390927	10.8496	12.4206	2.47
390927	11.7129	390927	390927	10.9116	12.5892	2.48
390927	11.841	390927	390927	11.2739	12.6287	2.48
390927	12.1967	390927	390927	11.5577	12.6459	2.49
390927	12.2179	390927	390927	11.5593	12.627	2.49
390927	12.1863	390927	390927	11.6692	12.5813	2.5
390927	11.9388	390927	390928	11.6456	12.4035	2.5
390927	11.8636	390927	390928	11.4869	12.2979	2.51
390928	11.8389	390927	390928	11.3776	12.2638	2.51
390928	11.7315	390927	390928	11.3399	12.5265	2.52
390928	11.7078	390927	390928	11.1715	12.6125	2.52
390928	11.6933	390928	390928	10.922	12.628	2.53
390928	11.6389	390928	390928	10.8652	12.6284	2.53
390928	11.5558	390928	390928	10.8457	12.5973	2.54
390928	11.5872	390928	390928	10.8741	12.4085	2.55
390928	11.5885	390928	390928	10.8843	12.3982	2.55
390928	11.6591	390928	390928	10.946	12.3987	2.56
390928	11.566	390928	390928	10.9489	12.4112	2.56
390928	11.448	390928	390928	10.884	12.4	2.57
390928	11.4463	390928	390928	10.7703	12.399	2.57
390928	11.3986	390928	390928	10.7386	12.3013	2.58
390928	11.447	390928	390928	10.7338	11.9264	2.58
390928	11.5023	390928	390928	10.7539	11.8862	2.59
390928	11.5192	390928	390928	10.7958	12.1846	2.59
390928	11.5735	390928	390928	10.9163	12.4361	2.6
390928	11.652	390928	390929	10.8724	12.4983	2.6
390928	11.7396	390928	390929	10.7992	12.5376	2.61
390928	11.8555	390928	390929	10.7637	12.5506	2.61
390929	11.9363	390928	390929	10.8137	12.5518	2.62
390929	11.8954	390928	390929	10.9065	12.5487	2.62
390929	11.8591	390929	390929	11.4534	12.5021	2.63
390929	11.8769	390929	390929	11.4703	12.3454	2.64
390929	11.9606	390929	390929	11.5087	12.3404	2.64
390929	12.008	390929	390929	11.5667	12.3374	2.65
390929	11.9326	390929	390929	11.5524	12.3419	2.65
390929	11.8654	390929	390929	11.5414	12.3462	2.66
390929	11.8662	390929	390929	11.5312	12.3682	2.66
390929	12.2507	390929	390929	11.5433	12.3929	2.67
390929	12.3259	390929	390929	11.5263	12.4061	2.67
390929	11.6746	390929	390930	11.3835	12.3688	2.68
390930	12.1459	390929	390930	11.5288	12.4098	2.68
390930	11.5703	390930	390930	11.4284	12.2661	2.69
390930	11.492	390930	390930	11.4071	12.2777	2.69
390930	11.8209	390930	390930	11.419	12.6673	2.7
390930	12.2085	390930	390930	11.4795	12.7517	2.7
390930	12.3096	390930	390930	11.6219	12.7904	2.71
390930	12.2883	390930	390930	11.7341	12.8166	2.72
390930	12.1976	390930	390930	11.7512	12.7988	2.72
390930	12.2023	390930	390930	11.7701	12.7129	2.73
390930	12.2069	390930	390931	11.8579	12.7199	2.73
390930	12.3793	390930	390931	11.9878	12.88	2.74
390930	12.5292	390930	390931	12.0192	12.9156	2.74
390931	12.5512	390930	390931	12.0886	12.9305	2.75
390931	12.4276	390930	390931	11.8371	12.979	2.75
390931	12.3611	390931	390931	11.7573	13.5669	2.76
390931	12.4095	390931	390931	11.7381	13.6456	2.76
390931	13.2214	390931	390931	11.7496	13.6586	2.77
390931	13.4649	390931	390931	11.8673	13.6663	2.77
390931	13.4978	390931	390931	12.3421	13.6671	2.78
390931	13.4613	390931	390931	12.9133	13.6693	2.78
390931	13.3953	390931	390931	12.8879	13.6695	2.79
390931	13.2538	390931	390931	12.4083	13.665	2.8
390931	13.0568	390931	390931	11.2058	13.6464	2.8
390931	12.9548	390931	390931	10.8493	13.6224	2.81
390931	12.6847	390931	390931	10.7906	13.5004	2.81
390931	12.566	390931	390931	10.7497	13.424	2.82
390931	12.8669	390931	390931	10.8014	13.4352	2.82
390931	13.0101	390931	390932	10.8846	13.4542	2.83
390931	13.0666	390931	390932	11.4065	13.5682	2.83
390932	13.1267	390931	390932	12.8421	13.5923	2.84
390932	13.3494	390931	390932	12.8503	13.5924	2.84
390932	13.4695	390931	390932	12.8603	13.5924	2.85
390932	13.4484	390932	390932	12.7753	13.5924	2.85
390932	13.1021	390932	390932	12.6385	13.5924	2.86
390932	12.9953	390932	390932	12.6112	13.6121	2.86
390932	12.9262	390932	390932	12.5122	13.73	2.87
390932	12.8593	390932	390932	12.2539	13.7891	2.88
390932	12.8683	390932	390932	12.1411	13.8347	2.88
390932	12.939	390932	390932	12.1167	13.8368	2.89
390932	13.0015	390932	390932	12.0983	13.8363	2.89
390932	13.0188	390932	390932	12.0942	13.8421	2.9
390932	12.9874	390932	390932	11.9332	13.7851	2.9
390932	12.9485	390932	390932	11.5615	13.73	2.91
390932	12.6686	390932	390932	11.4853	13.5388	2.91
390932	12.3011	390932	390932	11.4463	13.1203	2.92
390932	12.1877	390932	390933	11.4744	13.034	2.92
390932	12.0642	390932	390933	11.563	12.7173	2.93
390932	12.2044	390932	390933	11.7837	12.7308	2.93
390933	12.3612	390932	390933	11.7955	12.9695	2.94
390933	12.4675	390932	390933	11.7999	13.0845	2.94
390933	12.4264	390932	390933	11.7059	13.0902	2.95
390933	12.1262	390933	390933	11.5558	13.0972	2.96
390933	12.0412	390933	390933	11.5491	13.1052	2.96
390933	11.9728	390933	390933	11.5473	13.2504	2.97
390933	12.0506	390933	390933	11.5483	13.3025	2.97
390933	12.5825	390933	390933	11.5516	13.3342	2.98
390933	12.7909	390933	390933	11.5661	13.3369	2.98
390933	12.5819	390933	390933	11.965	13.3248	2.99
390933	12.4039	390933	390933	11.9823	13.2813	2.99
390933	12.318	390933	390933	11.9776	12.7691	3
390933	12.5108	390933	390933	11.9986	12.7581	3
390933	12.5356	390933	390934	12.0368	12.7596	3.01
390933	12.5061	390933	390934	11.0333	12.7608	3.01
390934	11.8987	390933	390934	10.6789	12.747	3.02
390934	11.3152	390933	390934	10.6236	12.4432	3.02
390934	11.6736	390934	390934	10.6369	11.9421	3.03
390934	11.774	390934	390934	10.984	11.9475	3.03
390934	11.6349	390934	390934	11.3941	11.9434	3.04
390934	11.6002	390934	390934	10.5745	11.8919	3.05
390934	11.4865	390934	390934	10.0959	11.7257	3.05
390934	11.3845	390934	390934	10.0241	11.7463	3.06
390934	11.1248	390934	390934	9.9728	11.8892	3.06
390934	10.9398	390934	390934	9.934	11.8882	3.07
390934	10.9569	390934	390934	9.9087	11.8746	3.07
390934	11.0801	390934	390934	9.9482	11.9211	3.08
390934	11.2128	390934	390935	10.0659	11.9494	3.08
390934	11.5917	390934	390935	10.6351	11.9596	3.09
390934	11.597	390934	390935	10.946	11.9479	3.09
390935	11.5897	390934	390935	10.9002	11.9294	3.1
390935	11.4959	390934	390935	10.4601	11.8868	3.1
390935	11.4056	390935	390935	10.4035	11.9136	3.11
390935	11.2353	390935	390935	10.3818	11.8864	3.11
390935	11.2188	390935	390935	10.3886	11.8392	3.12
390935	11.3871	390935	390935	10.4317	11.8235	3.13
390935	11.4664	390935	390935	10.5305	11.8249	3.13
390935	11.5008	390935	390935	10.5536	11.9576	3.14
390935	11.5289	390935	390935	10.5839	12.3178	3.14
390935	11.6055	390935	390935	10.6092	12.4321	3.15
390935	11.7231	390935	390935	10.8074	12.4674	3.15
390935	11.8093	390935	390935	11.2439	12.4889	3.16
390935	11.8065	390935	390935	11.2698	12.4643	3.16
390935	11.7694	390935	390935	11.1083	12.3967	3.17
390935	11.6861	390935	390935	11.0541	12.1086	3.17
390935	11.5698	390935	390936	11.0374	12.0343	3.18
390935	11.593	390935	390936	11.045	12.0162	3.18
390935	11.6339	390935	390936	11.0915	12.1339	3.19
390936	11.7245	390935	390936	11.1364	12.1914	3.19
390936	11.7878	390935	390936	11.0781	12.2157	3.2
390936	11.8528	390936	390936	11.0731	12.3645	3.21
390936	12.0514	390936	390936	11.074	12.4576	3.21
390936	12.161	390936	390936	11.1474	12.4722	3.22
390936	12.2751	390936	390936	11.4034	12.9384	3.22
390936	12.3105	390936	390936	12.0098	13.0952	3.23
390936	12.3247	390936	390936	12.0095	13.1361	3.23
390936	12.324	390936	390936	11.896	13.1557	3.24
390936	12.2523	390936	390936	11.5642	13.1775	3.24
390936	12.0658	390936	390936	11.4425	13.1385	3.25
390936	12.0209	390936	390936	11.2845	13.0395	3.25
390936	12.0049	390936	390936	11.1784	12.8075	3.26
390936	11.8209	390936	390936	11.1609	12.7881	3.26
390936	11.4998	390936	390936	11.1529	12.7323	3.27
390936	11.4245	390936	390936	11.158	12.687	3.27
390936	11.531	390936	390937	11.1666	12.6955	3.28
390936	11.7183	390936	390937	11.157	12.7002	3.29
390937	11.6686	390936	390937	11.1308	12.6888	3.29
390937	11.6229	390936	390937	11.115	12.5844	3.3
390937	11.6494	390936	390937	11.1153	12.3982	3.3
390937	11.6809	390937	390937	11.1103	12.3947	3.31
390937	11.697	390937	390937	11.0712	12.4005	3.31
390937	11.6726	390937	390937	11.0749	12.4082	3.32
390937	11.6159	390937	390937	11.0637	12.3124	3.32
390937	11.6286	390937	390937	11.1303	12.1741	3.33
390937	11.6642	390937	390937	11.3225	12.1496	3.33
390937	11.6888	390937	390937	11.5098	12.1463	3.34
390937	11.6525	390937	390937	11.4833	12.1458	3.34
390937	11.4972	390937	390937	11.4803	11.9401	3.35
390937	11.5093	390937	390937	11.4799	12.3182	3.35
390937	12.1176	390937	390938	11.4813	12.4008	3.36
390938	12.0836	390937	390938	11.6848	13.5514	3.36
390938	13.3031	390938	390938	11.7672	13.5921	3.37
390938	13.197	390938	390938	11.6975	13.5606	3.38
390938	12.3352	390938	390938	11.6398	13.3062	3.38
390938	12.2649	390938	390938	11.6651	12.8305	3.39
390938	12.3131	390938	390938	11.8596	12.8034	3.39
390938	12.4546	390938	390938	11.8924	12.6831	3.4
390938	12.3944	390938	390939	12.2175	12.665	3.4
390938	12.3932	390938	390939	12.0234	12.5214	3.41
390939	12.3613	390938	390939	11.6209	12.6337	3.41
390939	12.1888	390939	390939	11.6004	13.3452	3.42
390939	12.8887	390939	390939	11.636	13.3731	3.42
390939	12.9206	390939	390939	12.2969	13.3845	3.43
390939	12.86	390939	390939	12.2965	13.4491	3.43
390939	12.8873	390939	390939	12.184	13.5632	3.44
390939	13.0138	390939	390939	12.1612	13.5926	3.44
390939	13.2352	390939	390939	12.0638	13.5934	3.45
390939	12.9872	390939	390939	11.7836	13.5918	3.46
390939	12.5457	390939	390939	11.7726	13.5779	3.46
390939	12.4672	390939	390940	11.7854	13.519	3.47
390939	12.376	390939	390940	12.0549	12.7665	3.47
390940	12.3539	390939	390940	12.3117	12.6502	3.48
390940	12.3541	390939	390940	12.3106	12.5064	3.48
390940	12.4235	390940	390940	12.3111	12.8152	3.49
390940	12.4674	390940	390940	12.3247	13.153	3.49
390940	12.5893	390940	390940	12.2273	13.2418	3.5
390940	12.7728	390940	390940	12.1096	13.5685	3.5
390940	12.8934	390940	390940	12.0793	13.6736	3.51
390940	12.8466	390940	390940	12.0988	13.6663	3.51
390940	12.6438	390940	390940	12.1982	13.646	3.52
390940	12.5751	390940	390940	12.5135	13.5429	3.52
390940	12.5941	390940	390940	12.5126	12.9146	3.53
390940	12.681	390940	390941	12.4111	13.3218	3.54
390940	12.7755	390940	390941	12.3915	13.5011	3.54
390941	13.1876	390940	390941	12.3855	13.5061	3.55
390941	13.1393	390940	390941	12.2783	13.4955	3.55
390941	12.8816	390941	390941	12.2231	13.4836	3.56
390941	12.747	390941	390941	11.7122	13.4788	3.56
390941	12.4896	390941	390941	11.6064	13.4737	3.57
390941	12.3701	390941	390941	11.5885	13.3395	3.57
390941	12.4785	390941	390941	11.5998	13.2751	3.58
390941	12.5884	390941	390941	11.6877	13.4569	3.58
390941	12.7209	390941	390941	12.0986	13.5049	3.59
390941	12.9769	390941	390941	12.0908	13.9183	3.59
390941	13.3136	390941	390941	12.1375	13.9289	3.6
390941	13.4135	390941	390942	12.5429	13.8988	3.6
390941	13.3335	390941	390942	12.5678	13.7859	3.61
390942	13.1787	390941	390942	12.5374	13.7526	3.62
390942	13.3688	390942	390942	12.5474	13.5292	3.62
390942	13.4036	390942	390942	12.445	13.529	3.63
390942	13.0797	390942	390942	12.2635	13.5287	3.63
390942	12.7882	390942	390942	12.2457	13.4498	3.64
390942	12.7539	390942	390942	12.2635	13.4749	3.64
390942	12.9419	390942	390942	12.3333	13.5981	3.65
390942	13.2379	390942	390942	12.4845	13.6145	3.65
390942	13.2937	390942	390942	12.6087	13.7104	3.66
390942	13.3356	390942	390942	12.5438	13.8898	3.66
390942	13.3557	390942	390943	11.9344	13.9215	3.67
390942	12.4328	390942	390943	11.906	13.9051	3.67
390943	12.4765	390942	390943	11.9324	13.4381	3.68
390943	12.9155	390943	390943	12.1094	13.4622	3.68
390943	13.264	390943	390943	12.5704	14.0465	3.69
390943	13.3625	390943	390943	13.0459	14.1903	3.7
390943	13.5065	390943	390943	13.0703	14.2134	3.7
390943	13.4419	390943	390943	13.2098	14.2011	3.71
390943	13.424	390943	390943	13.3566	13.9986	3.71
390943	13.3691	390943	390943	13.3281	13.449	3.72
390943	13.3457	390943	390943	13.3005	13.5669	3.72
390943	13.3494	390943	390944	13.297	14.2749	3.73
390944	14.1812	390943	390944	13.3012	14.3838	3.73
390944	14.2691	390944	390944	13.2646	14.3947	3.74
390944	13.7492	390944	390944	12.7757	14.3867	3.74
390944	13.3957	390944	390944	12.7272	14.5107	3.75
390944	13.8894	390944	390944	12.7403	14.5434	3.75
390944	13.7411	390944	390944	12.5794	14.5341	3.76
390944	13.1777	390944	390944	12.5538	14.4884	3.76
390944	13.0501	390944	390944	12.5432	14.3497	3.77
390944	13.1795	390944	390944	12.5649	13.7798	3.77
390944	13.2541	390944	390944	12.6074	13.7042	3.78
390944	13.2567	390944	390945	12.5822	13.7099	3.79
390944	13.0233	390944	390945	12.5639	13.7025	3.79
390945	13.1133	390944	390945	12.5753	13.5975	3.8
390945	13.2808	390944	390945	12.6318	13.6153	3.8
390945	13.3336	390945	390945	12.6522	13.7133	3.81
390945	13.3002	390945	390945	12.6001	13.7329	3.81
390945	13.0823	390945	390945	12.5874	13.7215	3.82
390945	13.0487	390945	390945	12.5816	13.6973	3.82
390945	13.1969	390945	390945	12.3844	13.7021	3.83
390945	13.1606	390945	390945	12.2791	13.7042	3.83
390945	13.0021	390945	390945	12.2683	13.6969	3.84
390945	13.1242	390945	390945	12.2995	13.6638	3.84
390945	13.2667	390945	390945	12.4387	13.6625	3.85
390945	13.3024	390945	390945	13.1219	13.7901	3.85
390945	13.6655	390945	390946	13.2539	13.7939	3.86
390946	13.6587	390945	390946	13.2291	13.7901	3.87
390946	13.4164	390945	390946	13.114	13.7651	3.87
390946	13.392	390946	390946	12.9134	13.8771	3.88
390946	13.3548	390946	390946	12.8665	14.1207	3.88
390946	13.4655	390946	390946	12.373	14.1518	3.89
390946	13.3699	390946	390946	12.217	14.1397	3.89
390946	13.2139	390946	390946	12.226	13.986	3.9
390946	13.1911	390946	390946	12.2155	13.8041	3.9
390946	13.1716	390946	390946	12.2194	13.7906	3.91
390946	13.1704	390946	390946	12.2623	13.7767	3.91
390946	13.1698	390946	390946	12.3167	13.7685	3.92
390946	13.1535	390946	390946	12.3354	13.7415	3.92
390946	13.218	390946	390946	12.3598	13.7729	3.93
390946	13.2416	390946	390946	12.3677	13.7744	3.93
390946	13.2901	390946	390946	12.3807	14.0277	3.94
390946	13.2882	390946	390946	12.3788	14.2544	3.95
390946	13.234	390946	390946	12.3503	14.2971	3.95
390946	13.2368	390946	390947	12.3248	14.3731	3.96
390946	13.1189	390946	390947	12.2917	14.345	3.96
390946	13.111	390946	390947	12.3095	14.2659	3.97
390946	13.178	390946	390947	12.2935	14.2311	3.97
390947	13.3545	390946	390947	12.2238	14.2156	3.98
390947	13.4757	390946	390947	12.0689	14.2087	3.98
390947	13.3138	390946	390947	11.9888	14.1771	3.99
390947	13.1143	390946	390947	11.9836	14.1265	3.99
390947	13.0173	390947	390947	12.0026	14.085	4
390947	12.9817	390947	390947	12.0481	13.8495	4
390947	12.9839	390947	390947	12.2169	13.6073	4.01
390947	12.9688	390947	390947	12.3361	13.5378	4.01
390947	12.973	390947	390947	12.379	13.5693	4.02
390947	12.9411	390947	390947	12.2652	13.5421	4.03
390947	12.9014	390947	390947	12.1352	13.5555	4.03
390947	12.8388	390947	390947	12.0589	13.5426	4.04
390947	12.7008	390947	390947	12.0449	13.5321	4.04
390947	12.5329	390947	390947	12.0369	13.482	4.05
390947	12.2061	390947	390947	12.0309	13.3388	4.05
390947	12.3466	390947	390947	12.0396	14.0276	4.06
390947	13.7634	390947	390947	12.1382	14.0587	4.06
390947	13.68	390947	390948	12.8038	14.0323	4.07
390948	13.1366	390947	390948	12.7842	13.8243	4.07
390948	13.2176	390948	390948	12.7828	13.5558	4.08
390948	13.0422	390948	390948	12.7598	13.6263	4.08
390948	13.2447	390948	390948	12.7828	13.863	4.09
390948	13.5169	390948	390948	12.9199	13.8852	4.09
390948	13.4649	390948	390948	12.9191	13.9649	4.1
390948	13.4207	390948	390948	12.9089	14.0503	4.11
390948	13.5154	390948	390948	12.9177	14.0797	4.11
390948	13.6278	390948	390948	12.9927	14.0556	4.12
390948	13.9011	390948	390948	13.1679	13.9413	4.12
390948	13.9186	390948	390949	12.5921	13.9367	4.13
390948	13.8007	390948	390949	12.4953	13.9365	4.13
390949	12.9921	390948	390949	12.4588	13.9348	4.14
390949	13.0259	390948	390949	12.478	13.8971	4.14
390949	13.277	390949	390949	12.5542	13.6712	4.15
390949	13.362	390949	390949	12.9121	13.8541	4.15
390949	13.2816	390949	390949	12.9245	14.3338	4.16
390949	13.3669	390949	390949	12.9277	14.3907	4.16
390949	14.0967	390949	390949	12.938	14.4022	4.17
390949	14.2217	390949	390949	12.981	14.4076	4.17
390949	13.9793	390949	390949	12.7591	14.3848	4.18
390949	12.7482	390949	390949	12.6578	13.9626	4.18
390949	12.7991	390949	390950	12.6797	13.3653	4.19
390950	13.4635	390950	390950	12.9257	13.4871	4.2
390950	13.4911	390950	390950	13.4663	13.8729	4.2
390950	13.7134	390950	390950	13.4263	13.9044	4.21
390950	13.6368	390950	390950	13.4077	13.9842	4.21
390950	13.9624	390950	390950	13.437	14.1735	4.22
390950	14.0543	390950	390951	13.2836	14.1979	4.22
390951	13.3123	390950	390951	13.1233	14.1607	4.23
390951	13.242	390951	390951	13.0985	14.8897	4.23
390951	14.4105	390951	390951	13.148	15.0349	4.24
390951	14.0541	390951	390951	13.3002	14.9731	4.24
390951	13.8689	390951	390951	13.2052	14.4203	4.25
390951	13.5104	390951	390951	13.1889	14.1932	4.25
390951	13.4671	390951	390951	12.9161	14.1513	4.26
390951	13.3973	390951	390951	12.8433	13.8128	4.26
390951	13.2718	390951	390951	12.82	13.6516	4.27
390951	13.2115	390951	390952	12.5412	13.6597	4.28
390951	12.9697	390951	390952	12.4019	13.6413	4.28
390952	12.6728	390951	390952	12.3629	13.5205	4.29
390952	12.5789	390951	390952	12.3523	13.2686	4.29
390952	12.7628	390951	390952	12.3475	13.9994	4.3
390952	12.9271	390952	390952	12.3319	14.2004	4.3
390952	12.9565	390952	390952	12.3301	14.249	4.31
390952	12.9096	390952	390952	12.3327	14.223	4.31
390952	13.0232	390952	390952	12.3356	14.156	4.32
390952	13.3819	390952	390952	12.3442	14.1438	4.32
390952	13.5177	390952	390952	12.3613	14.1551	4.33
390952	13.4424	390952	390952	12.389	14.1633	4.33
390952	13.2845	390952	390952	12.594	14.1589	4.34
390952	13.2611	390952	390952	12.548	14.1335	4.34
390952	13.2605	390952	390952	12.4037	14.0937	4.35
390952	13.2595	390952	390952	12.2695	13.9632	4.36
390952	13.2577	390952	390952	12.2119	13.8454	4.36
390952	13.2026	390952	390952	12.0325	13.7826	4.37
390952	13.1251	390952	390952	11.7594	13.8119	4.37
390952	13.0705	390952	390953	11.6816	13.8225	4.38
390952	13.0348	390952	390953	11.6609	13.7993	4.38
390952	13.0297	390952	390953	11.6623	13.7193	4.39
390952	13.0433	390952	390953	11.7672	13.6304	4.39
390953	12.9873	390952	390953	11.828	13.5712	4.4
390953	12.9154	390952	390953	11.8667	13.5502	4.4
390953	12.6708	390952	390953	11.9354	13.4666	4.41
390953	12.426	390953	390953	11.9221	13.41	4.41
390953	12.338	390953	390953	11.7531	13.3759	4.42
390953	12.3098	390953	390953	11.485	13.3326	4.42
390953	12.26	390953	390953	11.2756	12.8486	4.43
390953	12.1992	390953	390953	11.0559	12.5444	4.44
390953	11.9237	390953	390953	11.0372	12.533	4.44
390953	11.7458	390953	390953	10.9981	12.5208	4.45
390953	11.5534	390953	390953	10.7268	12.4685	4.45
390953	11.3761	390953	390953	10.5149	12.3796	4.46
390953	11.1724	390953	390953	10.3637	11.9184	4.46
390953	11.0339	390953	390953	10.3104	11.7718	4.47
390953	11.0249	390953	390953	10.302	11.5549	4.47
390953	11.0939	390953	390953	10.321	11.5033	4.48
390953	11.1012	390953	390953	10.3807	11.5062	4.48
390953	10.997	390953	390954	10.3967	12.3077	4.49
390953	11.2418	390953	390954	10.4283	12.5526	4.49
390953	11.6382	390953	390954	10.5459	12.5771	4.5
390954	11.5636	390953	390954	11.0609	12.5465	4.5
390954	11.6733	390953	390954	11.2064	12.392	4.51
390954	11.8314	390954	390954	11.2504	12.2628	4.52
390954	11.8697	390954	390954	11.4736	12.5435	4.52
390954	11.9045	390954	390954	11.4806	12.624	4.53
390954	12.007	390954	390954	11.4395	12.6629	4.53
390954	12.116	390954	390954	11.4248	12.7951	4.54
390954	12.2514	390954	390954	11.4269	12.8341	4.54
390954	12.371	390954	390954	11.4998	12.8486	4.55
390954	12.4258	390954	390954	11.7697	12.8436	4.55
390954	12.4979	390954	390954	12.1754	12.8678	4.56
390954	12.574	390954	390954	12.2255	12.9131	4.56
390954	12.9054	390954	390955	12.4528	13.2463	4.57
390954	12.9143	390954	390955	12.5431	13.3613	4.57
390955	13.0092	390954	390955	12.2552	13.371	4.58
390955	12.7685	390954	390955	12.1484	13.3745	4.58
390955	12.5955	390955	390955	12.1416	13.7085	4.59
390955	12.9399	390955	390955	12.1526	13.8002	4.59
390955	13.2022	390955	390955	12.2409	13.8136	4.6
390955	13.0646	390955	390955	12.2658	13.8054	4.61
390955	12.7216	390955	390955	12.2393	13.7491	4.61
390955	12.3824	390955	390955	11.992	13.3401	4.62
390955	12.305	390955	390955	11.9396	12.9141	4.62
390955	12.0814	390955	390955	11.926	12.5122	4.63
390955	12.0313	390955	390955	11.9239	12.6622	4.63
390955	12.219	390955	390956	11.9295	13.1391	4.64
390955	12.638	390955	390956	11.9253	13.2765	4.64
390956	12.7449	390955	390956	11.7372	13.302	4.65
390956	12.2368	390955	390956	11.711	13.2737	4.65
390956	12.2532	390956	390956	11.7302	13.0198	4.66
390956	12.3479	390956	390956	11.8264	13.0265	4.66
390956	12.525	390956	390956	12.2349	13.0717	4.67
390956	12.8103	390956	390956	12.3289	13.0817	4.67
390956	12.7747	390956	390956	12.3206	13.0709	4.68
390956	12.6041	390956	390956	12.2875	13.0512	4.69
390956	12.5491	390956	390956	12.2822	12.9607	4.69
390956	12.6351	390956	390956	12.2933	13.0848	4.7
390956	12.7066	390956	390956	12.3376	13.1392	4.7
390956	12.9634	390956	390956	12.3859	13.1424	4.71
390956	12.8593	390956	390957	12.2706	13.1367	4.71
390956	12.6278	390956	390957	12.2518	13.0908	4.72
390957	12.6965	390956	390957	12.2457	12.8516	4.72
390957	12.6863	390956	390957	11.6904	12.7765	4.73
390957	12.5606	390957	390957	11.6026	12.7638	4.73
390957	11.782	390957	390957	11.5921	12.7072	4.74
390957	11.7638	390957	390957	11.586	12.5704	4.74
390957	11.7679	390957	390957	11.5624	12.3447	4.75
390957	11.7818	390957	390957	11.5561	12.7458	4.75
390957	12.6009	390957	390957	11.5872	13.2248	4.76
390957	13.1833	390957	390957	12.1476	13.3861	4.77
390957	13.223	390957	390958	11.6782	13.4065	4.77
390958	12.0556	390957	390958	11.59	13.373	4.78
390958	12.5971	390958	390958	11.6756	12.9805	4.78
390958	12.8744	390958	390958	12.4205	13.1076	4.79
390958	12.936	390958	390958	12.019	13.1292	4.79
390958	12.666	390958	390958	11.75	13.1254	4.8
390958	12.524	390958	390958	11.7314	13.1189	4.8
390958	11.8279	390958	390958	11.1709	13.0533	4.81
390958	11.7724	390958	390958	10.8773	12.7341	4.81
390958	11.7328	390958	390958	10.8206	12.6609	4.82
390958	11.3558	390958	390958	10.4648	12.4198	4.82
390958	11.2672	390958	390959	10.3771	12.6229	4.83
390958	11.3684	390958	390959	10.3401	12.6805	4.83
390958	11.8914	390958	390959	10.3789	12.6868	4.84
390959	11.9834	390958	390959	10.4642	12.7085	4.85
390959	11.9019	390958	390959	11.3071	12.9506	4.85
390959	11.9916	390959	390959	11.3219	13.0394	4.86
390959	12.4296	390959	390959	11.3293	13.0904	4.86
390959	12.6016	390959	390959	11.3684	13.1261	4.87
390959	12.6134	390959	390959	11.8507	13.1362	4.87
390959	12.5354	390959	390959	11.8845	13.1338	4.88
390959	12.4738	390959	390959	11.8779	13.0886	4.88
390959	12.3966	390959	390959	11.7768	13.0015	4.89
390959	12.3006	390959	390959	11.7341	12.954	4.89
390959	12.3154	390959	390959	11.7219	12.9166	4.9
390959	12.4004	390959	390959	11.7033	12.7949	4.9
390959	12.3014	390959	390959	11.6801	12.6244	4.91
390959	12.165	390959	390959	11.6593	12.6223	4.91
390959	12.0988	390959	390960	11.6795	12.6091	4.92
390959	11.9293	390959	390960	11.6897	12.4046	4.93
390960	11.7858	390959	390960	11.373	12.3343	4.93
390960	11.7497	390959	390960	11.3642	12.1072	4.94
390960	11.5372	390960	390960	11.3638	12.3006	4.94
390960	11.5975	390960	390960	11.3642	12.3846	4.95
390960	12.0455	390960	390960	11.3666	12.4032	4.95
390960	12.1292	390960	390960	11.3733	12.6328	4.96
390960	12.0774	390960	390960	11.1742	12.7304	4.96
390960	12.0654	390960	390960	10.948	12.8608	4.97
390960	12.0558	390960	390960	10.9419	12.9324	4.97
390960	12.1413	390960	390960	10.9204	12.9549	4.98
390960	12.4459	390960	390960	10.9303	12.9638	4.98
390960	12.5343	390960	390960	11.0176	12.9606	4.99
390960	12.49	390960	390960	11.2503	12.9566	4.99
390960	12.4971	390960	390960	11.9456	12.9887	5
390960	12.7549	390960	390960	11.9765	13.7621	5
390960	12.8778	390960	390961	12.0127	14.0174	5.01
390960	12.9415	390960	390961	12.1995	14.0869	5.02
390960	13.1232	390960	390961	12.2209	14.1106	5.02
390961	13.0331	390960	390961	12.2189	14.1014	5.03
390961	12.8302	390960	390961	12.2141	14.0742	5.03
390961	12.8011	390960	390961	12.2187	13.781	5.04
390961	12.8524	390961	390961	12.2338	13.4106	5.04
390961	12.8594	390961	390961	12.3132	13.4033	5.05
390961	12.8343	390961	390961	12.3856	13.6742	5.05
390961	12.8459	390961	390961	12.395	13.7908	5.06
390961	12.9194	390961	390961	12.3907	13.8672	5.06
390961	13.3521	390961	390961	12.4003	14.0573	5.07
390961	13.3564	390961	390961	12.4119	14.1634	5.07
390961	13.3896	390961	390961	12.4799	14.166	5.08
390961	13.4369	390961	390961	12.4142	14.1902	5.08
390961	13.374	390961	390961	12.3288	14.1919	5.09
390961	13.3523	390961	390961	12.2792	14.2022	5.1
390961	13.2681	390961	390961	12.2907	14.1749	5.1
390961	13.0386	390961	390961	12.2561	14.1685	5.11
390961	12.9286	390961	390961	12.204	14.1466	5.11
390961	12.8793	390961	390961	12.1868	14.1469	5.12
390961	12.8597	390961	390961	11.999	14.0906	5.12
390961	12.8636	390961	390961	11.7688	14.0903	5.13
390961	12.7913	390961	390961	11.6758	14.0804	5.13
390961	12.8085	390961	390961	11.6199	14.0281	5.14
390961	12.8431	390961	390962	11.6228	13.9847	5.14
390961	12.8648	390961	390962	11.5796	13.8711	5.15
390961	12.7492	390961	390962	10.9699	13.5637	5.15
390961	12.6574	390961	390962	10.7491	13.4767	5.16
390962	12.4761	390961	390962	10.5477	13.4588	5.16
390962	12.19	390961	390962	10.5397	13.4198	5.17
390962	11.3296	390961	390962	10.5101	13.2658	5.18
390962	11.3116	390961	390962	10.5081	13.034	5.18
390962	11.3127	390962	390962	10.5574	12.95	5.19
390962	11.3146	390962	390962	10.6498	12.9659	5.19
390962	11.3168	390962	390962	10.8658	12.9398	5.2
390962	11.321	390962	390962	10.9575	13.0421	5.2
390962	11.7226	390962	390962	10.9305	13.0206	5.21
390962	11.8003	390962	390962	10.9013	13.0644	5.21
390962	11.7627	390962	390962	10.8753	12.9811	5.22
390962	11.6573	390962	390962	10.8672	12.8818	5.22
390962	11.5353	390962	390962	10.8554	12.7737	5.23
390962	11.4504	390962	390962	10.7036	12.3567	5.23
390962	11.3946	390962	390962	10.2844	11.8685	5.24
390962	11.3039	390962	390962	10.0782	11.8536	5.24
390962	11.1544	390962	390962	9.9414	11.712	5.25
390962	11.0093	390962	390962	9.9357	11.7109	5.26
390962	10.8958	390962	390962	9.9444	11.7292	5.26
390962	10.5476	390962	390962	10.1493	11.6899	5.27
390962	10.5099	390962	390962	10.2691	11.4934	5.27
390962	10.6376	390962	390963	10.2828	10.8666	5.28
390963	10.6568	390962	390963	10.3431	10.8575	5.28
390963	10.6415	390962	390963	10.3384	10.9375	5.29
390963	10.6383	390963	390963	10.3329	11.8774	5.29
390963	10.8628	390963	390963	10.3407	12.0007	5.3
390963	11.646	390963	390963	10.4211	12.0229	5.3
390963	11.7978	390963	390963	10.8047	12.0267	5.31
390963	11.6408	390963	390963	10.9303	12.0352	5.31
390963	11.4601	390963	390963	10.8879	12.7441	5.32
390963	11.4207	390963	390963	10.6696	12.9201	5.32
390963	11.3736	390963	390963	10.6012	12.9628	5.33
390963	11.257	390963	390963	10.5821	12.9972	5.33
390963	11.1959	390963	390963	10.5706	12.9093	5.34
390963	11.2214	390963	390963	10.568	12.8798	5.35
390963	11.2537	390963	390963	10.5752	12.7037	5.35
390963	11.3541	390963	390963	10.5826	12.027	5.36
390963	11.6298	390963	390964	10.65	12.0373	5.36
390963	11.7092	390963	390964	11.0095	12.1173	5.37
390963	11.7138	390963	390964	11.2075	12.1664	5.37
390964	11.6735	390963	390964	11.1407	12.1677	5.38
390964	11.6247	390963	390964	11.1306	12.1747	5.38
390964	11.5205	390963	390964	11.1122	12.1301	5.39
390964	11.3999	390963	390964	10.9991	11.9781	5.39
390964	11.3427	390964	390964	10.6546	11.949	5.4
390964	11.2791	390964	390964	10.5812	11.8364	5.4
390964	11.1984	390964	390964	10.5686	11.5952	5.41
390964	11.1081	390964	390964	10.5683	11.6375	5.41
390964	11.0608	390964	390964	10.5668	11.9699	5.42
390964	11.1171	390964	390964	10.5779	12.1876	5.43
390964	11.2121	390964	390964	10.6046	12.2728	5.43
390964	11.4751	390964	390964	10.6789	12.2755	5.44
390964	11.6542	390964	390964	10.9448	12.2982	5.44
390964	11.6724	390964	390964	11.0335	12.2638	5.45
390964	11.6977	390964	390964	11.3949	12.2115	5.45
390964	11.7344	390964	390964	11.5275	11.9822	5.46
390964	11.7372	390964	390964	11.4275	11.9505	5.46
390964	11.5642	390964	390965	11.4088	11.9524	5.47
390964	11.4852	390964	390965	11.4041	12.9412	5.47
390965	11.5472	390964	390965	11.4025	13.0858	5.48
390965	12.459	390964	390965	11.4039	13.0945	5.48
390965	12.4741	390965	390965	11.4183	13.0901	5.49
390965	12.4258	390965	390965	11.8986	12.959	5.49
390965	12.0595	390965	390965	11.8928	12.5182	5.5
390965	12.0357	390965	390965	11.8878	12.4941	5.51
390965	12.0381	390965	390965	11.827	12.4168	5.51
390965	12.0419	390965	390965	11.798	12.7727	5.52
390965	12.063	390965	390965	11.7825	12.9663	5.52
390965	12.1272	390965	390965	11.6483	13.0375	5.53
390965	12.14	390965	390965	11.5381	13.0519	5.53
390965	12.1092	390965	390965	11.5183	13.0081	5.54
390965	12.082	390965	390965	11.5385	12.8868	5.54
390965	12.0894	390965	390965	11.6356	12.6465	5.55
390965	12.1963	390965	390966	11.7174	12.5007	5.55
390965	12.2252	390965	390966	11.6222	12.5037	5.56
390966	12.1777	390965	390966	11.1867	12.4951	5.56
390966	12.1247	390965	390966	11.0713	12.4553	5.57
390966	12.0969	390965	390966	11.0598	12.4491	5.57
390966	12.1714	390966	390966	11.0659	12.4487	5.58
390966	12.1905	390966	390966	11.1504	12.4426	5.59
390966	12.1776	390966	390966	11.5704	12.427	5.59
390966	12.1449	390966	390966	11.5898	12.331	5.6
390966	12.0757	390966	390966	11.5563	12.2959	5.6
390966	11.8827	390966	390966	11.5509	12.2866	5.61
390966	11.8314	390966	390966	11.5417	12.3036	5.61
390966	11.8678	390966	390966	11.5379	13.4478	5.62
390966	12.2617	390966	390966	11.5528	13.7498	5.62
390966	12.7371	390966	390966	11.6739	13.7604	5.63
390966	12.0715	390966	390966	11.8373	13.722	5.63
390966	11.9881	390966	390967	11.7553	13.2802	5.64
390967	12.0411	390966	390967	11.4174	12.4277	5.64
390967	11.8247	390966	390967	11.3962	12.4149	5.65
390967	11.9732	390967	390967	11.4089	12.6173	5.65
390967	12.0964	390967	390967	11.5482	12.7785	5.66
390967	12.3393	390967	390967	11.8477	12.8108	5.67
390967	12.3635	390967	390967	11.6054	13.0127	5.67
390967	12.1859	390967	390967	11.5222	13.0283	5.68
390967	12.1019	390967	390967	11.5185	13.0331	5.68
390967	12.1455	390967	390967	11.5349	12.9879	5.69
390967	12.243	390967	390967	11.5581	12.9451	5.69
390967	12.309	390967	390967	11.6198	12.9973	5.7
390967	12.3598	390967	390967	11.7382	13.0363	5.7
390967	12.421	390967	390967	11.5641	13.0533	5.71
390967	12.4215	390967	390968	11.4936	13.0406	5.71
390967	12.3828	390967	390968	11.4787	12.9642	5.72
390968	12.584	390967	390968	11.4901	12.966	5.72
390968	12.6142	390967	390968	11.6403	13.1496	5.73
390968	12.6353	390967	390968	12.0452	13.213	5.73
390968	12.6448	390968	390968	12.0985	13.2282	5.74
390968	12.654	390968	390968	12.0984	13.2104	5.74
390968	12.5975	390968	390968	12.0903	13.1365	5.75
390968	12.6742	390968	390968	12.1559	13.0491	5.76
390968	12.7326	390968	390968	12.1516	13.05	5.76
390968	12.7356	390968	390968	12.0606	13.0501	5.77
390968	12.0719	390968	390968	12.0594	13.0195	5.77
390968	12.0826	390968	390969	12.0727	12.2567	5.78
390969	12.4211	390969	390969	12.1815	12.4997	5.78
390969	12.3147	390969	390969	12.0549	13.7791	5.79
390969	13.1989	390969	390969	12.0539	13.78	5.79
390969	13.2339	390969	390969	12.0838	13.7774	5.8
390969	12.7511	390969	390969	12.488	13.7526	5.8
390969	12.6857	390969	390969	12.4891	13.6687	5.81
390969	12.7855	390969	390970	12.4905	13.0818	5.81
390969	12.682	390969	390970	12.2318	13.0744	5.82
390970	12.5845	390969	390970	12.1208	13.2629	5.82
390970	12.5382	390969	390970	12.0932	13.3984	5.83
390970	12.9176	390970	390970	11.5509	13.4116	5.84
390970	12.864	390970	390970	11.4397	13.4029	5.84
390970	12.2709	390970	390970	11.4011	13.3604	5.85
390970	12.346	390970	390970	11.421	13.2272	5.85
390970	12.692	390970	390970	11.496	12.9799	5.86
390970	12.6912	390970	390970	11.853	12.968	5.86
390970	12.4356	390970	390970	11.8466	12.937	5.87
390970	12.2047	390970	390970	11.8408	12.8474	5.87
390970	12.3796	390970	390970	11.8564	12.554	5.88
390970	12.4151	390970	390971	11.976	12.5525	5.88
390970	12.3563	390970	390971	12.1403	12.5465	5.89
390971	12.4067	390970	390971	11.8574	12.4866	5.89
390971	12.344	390971	390971	11.6232	12.4848	5.9
390971	11.9959	390971	390971	11.6013	12.4715	5.9
390971	11.9111	390971	390971	11.468	12.2878	5.91
390971	11.8905	390971	390971	11.4514	12.2528	5.92
390971	11.8497	390971	390971	11.448	12.1432	5.92
390971	11.6571	390971	390971	11.3453	12.1043	5.93
390971	11.5233	390971	390971	11.3422	11.948	5.93
390971	11.6242	390971	390971	11.3353	11.7825	5.94
390971	11.4731	390971	390972	11.0326	11.7717	5.94
390972	11.2763	390971	390972	10.993	12.0106	5.95
390972	11.6425	390972	390972	11.0357	12.0703	5.95
390972	11.5897	390972	390972	11.1317	12.1945	5.96
390972	11.7888	390972	390972	11.1616	12.5891	5.96
390972	11.9802	390972	390972	11.238	12.6119	5.97
390972	12.1868	390972	390972	11.2379	12.6177	5.97
390972	12.3566	390972	390972	11.2637	12.9925	5.98
390972	12.3544	390972	390972	11.2834	13.2957	5.98
390972	12.3407	390972	390972	11.2902	13.4461	5.99
390972	12.1909	390972	390972	11.2427	13.4042	6
390972	12.0371	390972	390972	11.234	13.4074	6
390972	12.0422	390972	390973	11.2429	13.3117	6.01
390972	12.0601	390972	390973	11.21	12.7102	6.01
390972	11.9659	390972	390973	11.1199	12.4534	6.02
390973	11.7741	390972	390973	11.0802	12.4086	6.02
390973	11.771	390972	390973	11.0725	12.3635	6.03
390973	12.0574	390972	390973	11.0774	12.3529	6.03
390973	12.1044	390973	390973	11.09	12.348	6.04
390973	12.0588	390973	390973	11.0501	12.3413	6.04
390973	11.6629	390973	390973	11.0307	12.3666	6.05
390973	11.5767	390973	390973	11.0216	12.5803	6.05
390973	11.6033	390973	390973	11.0292	12.6922	6.06
390973	11.7435	390973	390973	11.0434	12.7383	6.06
390973	12.3838	390973	390973	11.109	12.7513	6.07
390973	12.551	390973	390973	11.5648	12.7534	6.08
390973	12.5046	390973	390973	12.1715	12.8947	6.08
390973	12.5112	390973	390973	12.2984	13.2048	6.09
390973	12.8126	390973	390973	12.2928	13.2297	6.09
390973	12.5245	390973	390974	11.9076	13.2121	6.1
390974	12.1175	390973	390974	11.7531	12.894	6.1
390974	12.0158	390973	390974	11.7254	12.941	6.11
390974	12.2377	390974	390974	11.4315	12.9798	6.11
390974	11.962	390974	390974	11.1979	12.9455	6.12
390974	11.8404	390974	390974	10.8824	12.4209	6.12
390974	11.8982	390974	390974	10.8745	12.352	6.13
390974	11.9717	390974	390974	10.8771	12.2667	6.13
390974	11.9789	390974	390974	10.9192	12.1481	6.14
390974	11.9795	390974	390974	11.0196	12.0082	6.14
390974	11.9583	390974	390974	10.8362	12.0074	6.15
390974	11.9034	390974	390974	10.5651	12.0045	6.15
390974	11.8766	390974	390974	10.5495	12.0022	6.16
390974	10.9519	390974	390975	10.5472	11.9956	6.17
390974	10.8748	390974	390975	10.5506	12.2686	6.17
390974	11.1784	390974	390975	10.5571	12.3435	6.18
390975	11.4532	390974	390975	10.5989	12.3537	6.18
390975	11.5459	390974	390975	10.7631	12.3432	6.19
390975	11.6504	390974	390975	11.3099	12.5126	6.19
390975	11.7947	390975	390975	11.3192	12.8238	6.2
390975	11.8861	390975	390975	11.2869	12.896	6.2
390975	11.9499	390975	390975	11.2825	12.9392	6.21
390975	11.9044	390975	390975	11.2659	12.9312	6.21
390975	11.8206	390975	390975	11.2455	12.8319	6.22
390975	11.7663	390975	390975	11.2414	12.672	6.22
390975	11.7786	390975	390975	11.2339	12.2904	6.23
390975	11.872	390975	390975	11.2532	12.3204	6.23
390975	12.0836	390975	390975	11.3758	12.34	6.24
390975	12.1296	390975	390975	11.6838	12.34	6.25
390975	12.0409	390975	390975	11.8863	12.3341	6.25
390975	12.0088	390975	390975	11.8568	12.3083	6.26
390975	12.003	390975	390976	11.8204	12.1707	6.26
390975	11.9865	390975	390976	11.8151	12.2634	6.27
390976	12.0573	390975	390976	11.8193	12.3733	6.27
390976	12.2625	390975	390976	11.863	12.4014	6.28
390976	12.3609	390976	390976	12.0005	12.5667	6.28
390976	12.3768	390976	390976	12.0791	12.5805	6.29
390976	12.4516	390976	390976	11.7286	12.582	6.29
390976	12.3819	390976	390976	11.4226	12.5804	6.3
390976	12.0409	390976	390976	10.9454	12.5772	6.3
390976	11.8879	390976	390976	10.8729	12.5654	6.31
390976	11.9627	390976	390976	10.8404	12.5704	6.31
390976	12.0849	390976	390976	10.8535	12.9398	6.32
390976	12.1451	390976	390976	10.9797	13.0711	6.33
390976	12.562	390976	390976	11.1233	13.1078	6.33
390976	12.6846	390976	390976	11.7952	13.1107	6.34
390976	12.4671	390976	390976	11.7362	13.1074	6.34
390976	12.2739	390976	390977	11.6834	13.1181	6.35
390976	12.2336	390976	390977	11.6612	13.1942	6.35
390977	12.3853	390976	390977	11.4881	13.2154	6.36
390977	12.3019	390976	390977	11.2692	13.1922	6.36
390977	11.8723	390976	390977	11.2355	13.1021	6.37
390977	11.5957	390977	390977	11.2358	12.7238	6.37
390977	11.5797	390977	390977	11.2372	12.5175	6.38
390977	11.746	390977	390977	11.2527	12.5406	6.38
390977	11.9701	390977	390977	11.3206	12.5654	6.39
390977	12.2172	390977	390977	11.4613	12.5802	6.39
390977	12.3732	390977	390977	11.5139	12.7753	6.4
390977	12.4451	390977	390977	11.7214	13.0318	6.41
390977	12.7234	390977	390977	12.1648	13.2582	6.41
390977	12.9766	390977	390977	12.3006	13.2824	6.42
390977	12.5293	390977	390977	12.0866	13.2563	6.42
390977	12.1121	390977	390978	12.0834	12.7996	6.43
390978	12.1103	390977	390978	11.9791	12.209	6.43
390978	12.1008	390978	390978	11.7776	12.1203	6.44
390978	11.79	390978	390978	11.6525	12.1195	6.44
390978	11.777	390978	390978	11.2162	11.9261	6.45
390978	11.6208	390978	390978	11.0542	11.9408	6.45
390978	11.5657	390978	390978	11.0462	12.5291	6.46
390978	12.1927	390978	390978	11.0604	12.7178	6.46
390978	12.4144	390978	390978	11.2873	12.7357	6.47
390978	12.3341	390978	390979	11.7746	12.7171	6.47
390978	12.2582	390978	390979	11.1862	12.6628	6.48
390979	11.9647	390978	390979	11.1543	12.8341	6.49
390979	12.3359	390979	390979	11.1805	12.8644	6.49
390979	12.1999	390979	390979	11.9305	12.8374	6.5
390979	12.1425	390979	390979	12.0189	12.6447	6.5
390979	12.2418	390979	390979	12.0234	12.5272	6.51
390979	12.3099	390979	390979	12.0594	12.5389	6.51
390979	12.2948	390979	390979	12.0782	12.8352	6.52
390979	12.4195	390979	390979	12.0744	13.0719	6.52
390979	12.5858	390979	390980	11.6538	13.0987	6.53
390979	11.7907	390979	390980	11.639	13.0672	6.53
390980	11.7875	390979	390980	11.6481	12.3815	6.54
390980	11.8019	390979	390980	11.6958	11.8603	6.54
390980	11.8241	390980	390980	10.9899	11.8612	6.55
390980	11.7823	390980	390980	10.8123	11.8593	6.55
390980	11.3619	390980	390980	10.7844	11.8333	6.56
390980	11.4116	390980	390980	10.8133	11.6432	6.56
390980	11.4746	390980	390980	10.9788	11.857	6.57
390980	11.6329	390980	390980	11.3475	11.9602	6.58
390980	11.688	390980	390980	11.002	11.9733	6.58
390980	11.443	390980	390981	10.9631	11.9627	6.59
390981	11.6471	390980	390981	10.9676	11.8232	6.59
390981	11.576	390980	390981	10.7538	11.8174	6.6
390981	11.2788	390981	390981	10.7191	11.9814	6.6
390981	11.5237	390981	390981	10.7313	12.0117	6.61
390981	11.5494	390981	390981	11.2494	12.8256	6.61
390981	11.6343	390981	390981	11.2818	12.8915	6.62
390981	12.7262	390981	390981	11.2844	13.0799	6.62
390981	12.811	390981	390981	11.3001	13.106	6.63
390981	12.8528	390981	390981	11.6657	13.1109	6.63
390981	12.7664	390981	390981	12.2801	13.1012	6.64
390981	12.445	390981	390981	12.2754	13.0681	6.64
390981	12.3441	390981	390982	12.2714	12.888	6.65
390981	12.337	390981	390982	11.353	12.5383	6.66
390982	12.3149	390981	390982	11.1651	12.6602	6.66
390982	12.0912	390981	390982	11.1564	12.7552	6.67
390982	12.5153	390982	390982	11.1776	12.8079	6.67
390982	12.693	390982	390982	11.3446	12.8183	6.68
390982	12.6713	390982	390982	12.0535	12.8239	6.68
390982	12.3763	390982	390982	11.6284	12.8186	6.69
390982	12.3011	390982	390982	11.2194	12.8086	6.69
390982	12.189	390982	390982	11.1743	12.3904	6.7
390982	11.4434	390982	390982	11.1552	12.3864	6.7
390982	11.3323	390982	390982	11.1516	12.3784	6.71
390982	11.6467	390982	390982	11.1564	12.3339	6.71
390982	12.1689	390982	390982	11.1934	12.3352	6.72
390982	12.1304	390982	390983	11.0993	12.3341	6.72
390982	11.5052	390982	390983	11.081	12.3248	6.73
390983	11.5974	390982	390983	11.1107	12.1525	6.74
390983	11.7395	390983	390983	11.2432	12.1504	6.74
390983	11.469	390983	390983	11.2387	12.1544	6.75
390983	11.4032	390983	390983	11.2351	12.564	6.75
390983	11.6555	390983	390983	11.2369	12.7194	6.76
390983	11.9341	390983	390983	11.2452	13.7069	6.76
390983	12.0489	390983	390983	11.2532	13.8503	6.77
390983	12.0522	390983	390983	11.2298	13.8601	6.77
390983	12.0718	390983	390983	11.1797	13.8586	6.78
390983	12.0142	390983	390983	11.1359	13.868	6.78
390983	11.9593	390983	390983	11.1376	13.7073	6.79
390983	12.0006	390983	390983	11.161	13.6022	6.79
390983	12.077	390983	390983	11.2125	13.01	6.8
390983	12.0649	390983	390983	11.2835	12.9515	6.8
390983	12.1034	390983	390984	11.4266	12.9374	6.81
390983	12.1226	390983	390984	11.4658	12.7959	6.82
390983	12.1199	390983	390984	11.5217	12.5154	6.82
390984	12.0975	390983	390984	11.5022	12.4955	6.83
390984	12.0546	390983	390984	11.33	12.476	6.83
390984	11.9603	390983	390984	11.214	12.4366	6.84
390984	11.8228	390983	390984	11.1955	12.3443	6.84
390984	11.5801	390984	390984	11.1843	12.1895	6.85
390984	11.521	390984	390984	11.1058	12.1265	6.85
390984	11.5271	390984	390984	11.0105	12.0583	6.86
390984	11.4999	390984	390984	11.011	12.1661	6.86
390984	11.4862	390984	390984	10.988	12.2681	6.87
390984	11.3871	390984	390984	10.9834	12.2839	6.87
390984	11.3446	390984	390984	10.9631	12.3249	6.88
390984	11.2339	390984	390984	10.9519	12.2999	6.88
390984	11.1887	390984	390984	10.9512	12.2958	6.89
390984	11.3657	390984	390984	10.9467	12.5477	6.9
390984	11.7491	390984	390984	10.9534	12.8578	6.9
390984	11.8628	390984	390984	10.9594	12.8833	6.91
390984	12.2157	390984	390984	11.0066	12.9001	6.91
390984	12.2915	390984	390984	11.6522	12.887	6.92
390984	12.2513	390984	390984	11.6609	12.8214	6.92
390984	12.0141	390984	390985	11.6163	12.7007	6.93
390984	11.8943	390984	390985	11.6121	12.6272	6.93
390985	11.8521	390984	390985	11.6058	12.2481	6.94
390985	11.8775	390984	390985	11.61	12.117	6.94
390985	11.9646	390984	390985	11.6186	12.2481	6.95
390985	11.985	390985	390985	11.6382	12.4806	6.95
390985	12.0769	390985	390985	11.4424	12.5716	6.96
390985	12.1462	390985	390985	11.3171	12.5982	6.96
390985	12.1237	390985	390985	11.2976	12.6129	6.97
390985	11.5821	390985	390985	11.2864	12.5985	6.97
390985	11.5092	390985	390985	11.2841	12.5687	6.98
390985	11.5276	390985	390985	11.2932	12.4135	6.99
390985	11.7082	390985	390985	11.1353	12.3934	6.99
390985	11.3228	390985	390985	11.0333	12.3524	7
390985	11.2259	390985	390985	11.0243	11.9874	7
390985	11.5864	390985	390986	11.0371	11.6682	7.01
390986	11.6138	390985	390986	11.3775	11.7489	7.01
390986	11.6545	390985	390986	11.5337	11.7551	7.02
390986	11.6093	390986	390986	11.5289	12.005	7.02
390986	11.6552	390986	390986	11.5322	12.8895	7.03
390986	12.0124	390986	390986	11.5648	13.1087	7.03
390986	12.181	390986	390986	11.3916	13.1475	7.04
390986	11.9158	390986	390986	11.0959	13.1356	7.04
390986	11.9093	390986	390986	10.9874	13.0949	7.05
390986	11.6079	390986	390986	10.9395	13.0683	7.05
390986	11.4776	390986	390986	10.918	12.7965	7.06
390986	11.4771	390986	390986	10.9208	12.1952	7.07
390986	11.5901	390986	390986	10.9147	12.193	7.07
390986	11.692	390986	390986	10.9289	12.3167	7.08
390986	11.7992	390986	390987	10.9263	12.4645	7.08
390986	12.0599	390986	390987	10.9635	12.5031	7.09
390986	12.1745	390986	390987	11.0216	12.5211	7.09
390987	12.2167	390986	390987	11.2232	12.5279	7.1
390987	12.2227	390986	390987	11.5933	12.5813	7.1
390987	12.1382	390986	390987	11.5761	12.7654	7.11
390987	12.0797	390987	390987	11.3322	12.8121	7.11
390987	12.0695	390987	390987	11.1934	12.8458	7.12
390987	11.9746	390987	390987	11.1269	12.854	7.12
390987	11.9379	390987	390987	11.125	12.8035	7.13
390987	11.8637	390987	390987	11.115	12.6987	7.13
390987	11.8137	390987	390987	11.1341	12.6454	7.14
390987	11.8264	390987	390987	11.0992	12.6511	7.15
390987	11.8775	390987	390987	11.0625	12.6667	7.15
390987	11.8903	390987	390987	11.0117	12.6688	7.16
390987	12.0523	390987	390987	11.0207	12.6217	7.16
390987	12.1496	390987	390987	11.0143	12.5638	7.17
390987	12.1706	390987	390987	11.0969	12.6417	7.17
390987	12.1866	390987	390987	11.2594	12.8626	7.18
390987	12.1989	390987	390987	11.8085	12.8833	7.18
390987	12.2108	390987	390988	11.8154	12.9057	7.19
390987	12.1336	390987	390988	11.2261	12.8751	7.19
390987	12.066	390987	390988	10.7841	12.8232	7.2
390988	11.8588	390987	390988	10.7495	12.5479	7.2
390988	10.8072	390987	390988	10.7149	12.2327	7.21
390988	10.3822	390988	390988	9.1957	10.6791	7.28
390988	10.3579	390988	390988	8.7342	10.6878	7.29
390988	9.3469	390988	390988	8.6001	10.681	7.29
390988	9.2602	390988	390988	8.5825	10.6534	7.3
390988	8.8038	390988	390989	8.3847	10.5269	7.3
390988	8.642	390988	390989	7.7503	9.9864	7.31
390988	8.6207	390988	390989	7.5306	9.3119	7.32
390989	8.5791	390988	390989	7.3791	8.9252	7.32
390989	7.8471	390988	390989	7.3256	8.6515	7.33
390989	7.6535	390988	390989	7.2171	8.6434	7.33
390989	7.5369	390989	390989	7.1832	8.6169	7.34
390989	7.4815	390989	390989	7.1617	8.5952	7.34
390989	7.4269	390989	390989	7.1597	9.0509	7.35
390989	7.424	390989	390989	7.1532	10.2944	7.35
390989	7.5585	390989	390989	7.1551	10.818	7.36
390989	8.3589	390989	390989	7.1593	11.0558	7.36
390989	8.7896	390989	390989	7.1751	11.1024	7.37
390989	9.41	390989	390989	7.239	11.5077	7.37
390989	10.1152	390989	390989	7.6279	11.7876	7.38
390989	10.3268	390989	390989	8.5026	12.3562	7.38
390989	10.7631	390989	390989	8.9501	13.1166	7.39
390989	11.665	390989	390989	9.7622	13.2172	7.4
390989	11.8198	390989	390989	9.9563	13.2883	7.4
390989	12.4505	390989	390989	10.1293	13.3007	7.41
390989	12.5631	390989	390989	11.0457	13.3075	7.41
390989	12.5552	390989	390989	11.7916	13.2969	7.42
390989	12.5576	390989	390990	12.0192	13.2675	7.42
390989	12.593	390989	390990	12.0773	13.218	7.43
390989	12.6625	390989	390990	12.2598	13.4515	7.43
390990	12.7297	390989	390990	12.447	13.6718	7.44
390990	12.8908	390989	390990	12.5556	14.1784	7.44
390990	13.3409	390989	390990	12.5756	14.5091	7.45
390990	13.4541	390990	390990	12.6248	14.5609	7.45
390990	13.4573	390990	390990	12.7259	14.5976	7.46
390990	13.4013	390990	390990	12.6978	14.5793	7.46
390990	13.2278	390990	390990	12.312	14.476	7.47
390990	13.0546	390990	390990	12.1782	14.2868	7.48
390990	13.0117	390990	390990	12.1111	13.8418	7.48
390990	12.9518	390990	390990	12.0844	13.7969	7.49
[truncated: 11,955 more rows]

## Sheet: copra_grey_out
Age (yr BP)	grey value (median)	Age: 2.5%-Quantile	Age: 97.5%-Quantile	Proxy: 2.5%-Quantile	Proxy: 97.5%-Quantile	Depth from top (mm)
390899	117.706	390899	390900	115.647	120.778	0.01
390899	117.496	390899	390900	115.636	120.69	0.02
390899	117.285	390899	390900	115.64	120.658	0.02
390899	117.21	390899	390900	115.634	120.646	0.03
390900	117.1	390899	390900	115.633	120.925	0.04
390900	117.111	390899	390900	115.633	122.628	0.05
390900	117.286	390899	390900	115.633	123.972	0.06
390900	118.185	390899	390900	115.637	124.975	0.06
390900	119.947	390900	390900	115.645	125.45	0.07
390900	123.162	390900	390900	115.656	125.591	0.08
390900	124.764	390900	390900	115.973	125.62	0.09
390900	125.11	390900	390900	117.036	125.625	0.1
390900	124.958	390900	390900	121.118	125.613	0.1
390900	124.485	390900	390900	123.312	125.577	0.11
390900	124.218	390900	390900	122.543	125.398	0.12
390900	123.694	390900	390900	120.179	124.767	0.13
390900	122.835	390900	390900	117.626	124.299	0.13
390900	120.526	390900	390901	115.644	123.835	0.14
390900	117.781	390900	390901	114.831	123.011	0.15
390901	115.702	390900	390901	114.786	120.903	0.16
390901	114.978	390900	390901	114.781	118.202	0.17
390901	114.955	390901	390901	114.78	117.204	0.17
390901	115.346	390901	390901	114.781	118.574	0.18
390901	117.039	390901	390901	114.795	119.155	0.19
390901	118.606	390901	390901	115.132	119.262	0.2
390901	118.857	390901	390901	116.367	119.277	0.21
390901	118.546	390901	390901	115.056	119.262	0.21
390901	117.043	390901	390901	114	119.19	0.22
390901	114.873	390901	390901	113.862	118.779	0.23
390901	114.16	390901	390902	113.853	117.203	0.24
390901	114.299	390901	390902	113.863	116.582	0.25
390902	115.456	390901	390902	113.912	117.496	0.25
390902	116.673	390901	390902	114.412	117.897	0.26
390902	117.563	390902	390902	115.751	118.001	0.27
390902	117.936	390902	390902	116.869	118.05	0.28
390902	117.993	390902	390902	117.581	118.064	0.29
390902	117.995	390902	390902	117.239	118.066	0.29
390902	117.56	390902	390902	116.68	118.064	0.3
390902	116.717	390902	390902	116.443	117.688	0.31
390902	116.418	390902	390903	116.319	116.746	0.32
390903	116.31	390902	390903	116.307	116.44	0.33
390903	116.323	390903	390903	116.307	117.064	0.33
390903	116.762	390903	390903	116.307	117.476	0.34
390903	117.203	390903	390903	116.25	117.486	0.35
390903	117.069	390903	390903	114.799	117.477	0.36
390903	116.461	390903	390903	112.574	117.439	0.37
390903	115.385	390903	390903	110.302	117.289	0.37
390903	113.415	390903	390903	108.6	116.754	0.38
390903	111.142	390903	390904	107.274	115.885	0.39
390903	109.081	390903	390904	106.105	114.447	0.4
390904	107.934	390903	390904	105.511	112.393	0.4
390904	106.865	390903	390904	105.409	110.319	0.41
390904	106.131	390903	390904	105.398	108.814	0.42
390904	105.865	390904	390904	105.397	108.607	0.43
390904	106.139	390904	390904	105.394	109.113	0.44
390904	107.509	390904	390904	105.408	109.642	0.44
390904	108.418	390904	390904	105.445	109.742	0.45
390904	108.901	390904	390904	105.537	109.778	0.46
390904	109.221	390904	390904	106.718	109.783	0.47
390904	109.166	390904	390904	105.147	109.765	0.48
390904	108.807	390904	390904	103.118	109.743	0.48
390904	107.013	390904	390904	101.027	109.636	0.49
390904	104.545	390904	390904	98.889	109.318	0.5
390904	102.187	390904	390905	97.4214	108.39	0.51
390904	99.4264	390904	390905	96.6481	105.96	0.52
390904	97.644	390904	390905	96.5053	103.006	0.52
390905	96.8663	390904	390905	96.4674	99.9275	0.53
390905	96.8031	390904	390905	96.4633	98.6971	0.54
390905	97.3533	390905	390905	96.4739	99.353	0.55
390905	98.547	390905	390905	96.5391	99.5008	0.56
390905	99.226	390905	390905	97.3189	99.533	0.56
390905	99.3105	390905	390905	98.5234	99.5351	0.57
390905	98.9751	390905	390905	98.8842	99.5291	0.58
390905	99.0053	390905	390905	98.8912	99.373	0.59
390905	99.2518	390905	390906	98.9637	99.9195	0.6
390906	99.8693	390905	390906	99.2396	101.432	0.6
390906	101.228	390906	390906	99.828	103.413	0.61
390906	103.004	390906	390906	100.982	104.084	0.62
390906	103.748	390906	390906	102.013	104.107	0.63
390906	103.522	390906	390906	100.513	104.083	0.63
390906	101.92	390906	390906	98.7812	103.983	0.64
390906	99.8134	390906	390907	97.361	103.322	0.65
390906	98.0945	390906	390907	96.6647	101.305	0.66
390907	96.7595	390906	390907	96.2402	99.2178	0.67
390907	96.5968	390906	390907	96.1171	97.6383	0.67
390907	96.1488	390907	390907	96.114	96.712	0.68
390907	96.14	390907	390907	96.1122	96.5192	0.69
390907	96.149	390907	390907	96.11	96.4853	0.7
390907	96.3324	390907	390907	95.6634	96.489	0.71
390907	96.2744	390907	390907	94.0746	96.4877	0.71
390907	95.6313	390907	390907	93.045	96.4654	0.72
390907	93.8227	390907	390907	92.8274	96.4155	0.73
390907	93.0455	390907	390908	92.8226	95.6844	0.74
390907	93.1024	390907	390908	92.8275	95.541	0.75
390908	93.935	390907	390908	92.8558	96.9444	0.75
390908	95.9494	390907	390908	93.104	97.5307	0.76
390908	97.0428	390908	390908	94.291	98.5221	0.77
390908	97.4764	390908	390908	96.0426	98.9415	0.78
390908	98.2267	390908	390908	96.5617	99.0607	0.79
390908	98.4563	390908	390908	94.0553	99.0701	0.79
390908	98.0373	390908	390908	91.4384	99.0612	0.8
390908	94.7723	390908	390908	89.579	98.9999	0.81
390908	91.9649	390908	390908	89.4438	98.3939	0.82
390908	90.3059	390908	390908	89.4387	95.4165	0.83
390908	90.3416	390908	390909	89.4457	96.1174	0.83
390908	92.9428	390908	390909	89.5797	99.0177	0.84
390909	96.2326	390908	390909	90.2791	102.275	0.85
390909	98.9908	390908	390909	93.5697	103.964	0.86
390909	102.168	390909	390909	96.6524	104.02	0.87
390909	103.895	390909	390909	99.2306	104.025	0.87
390909	103.906	390909	390909	102.048	104.022	0.88
390909	103.884	390909	390909	101.538	103.995	0.89
390909	103.269	390909	390909	99.2977	103.921	0.9
390909	101.529	390909	390909	97.0154	103.909	0.9
390909	98.923	390909	390909	95.2719	103.301	0.91
390909	96.1628	390909	390910	93.7116	101.133	0.92
390909	94.5497	390909	390910	92.44	98.0317	0.93
390910	92.949	390909	390910	92.0061	95.4357	0.94
390910	92.5318	390910	390910	91.9802	93.8513	0.94
390910	93.0755	390910	390910	92.0152	93.9474	0.95
390910	93.6442	390910	390910	92.357	94.06	0.96
390910	93.7473	390910	390910	91.5797	94.0807	0.97
390910	92.808	390910	390910	89.1779	94.0585	0.98
390910	89.5618	390910	390910	87.4662	93.3073	0.98
390910	87.7315	390910	390911	87.2536	90.077	0.99
390911	88.2391	390910	390911	87.3881	90.4974	1
390911	90.2156	390911	390911	88.171	92.6917	1.01
390911	92.2105	390911	390911	89.6878	93.2732	1.02
390911	92.7712	390911	390911	90.8961	93.2894	1.02
390911	92.4274	390911	390911	89.9999	93.2733	1.03
390911	91.0978	390911	390911	89.4213	93.1038	1.04
390911	89.8496	390911	390911	89.1404	92.5539	1.05
390911	89.3803	390911	390912	88.9817	91.2626	1.06
390911	89.1219	390911	390912	87.3302	89.934	1.06
390912	88.9759	390911	390912	86.4781	89.4156	1.07
390912	87.4334	390911	390912	86.4529	89.1431	1.08
390912	86.6943	390912	390912	86.4464	88.9933	1.09
390912	86.622	390912	390912	86.4447	87.8303	1.1
390912	86.8581	390912	390912	86.4459	87.8255	1.1
390912	87.4718	390912	390912	86.4507	87.8627	1.11
390912	87.6085	390912	390912	86.3121	87.8694	1.12
390912	87.3904	390912	390912	84.5824	87.8648	1.13
390912	86.3143	390912	390912	83.1252	87.803	1.13
390912	84.2148	390912	390912	82.0049	87.2414	1.14
390912	82.5907	390912	390913	81.6315	85.6163	1.15
390912	81.8103	390912	390913	81.6168	83.698	1.16
390913	81.9194	390912	390913	81.6234	85.6091	1.17
390913	83.6004	390913	390913	81.7078	88.0918	1.17
390913	85.976	390913	390913	82.5535	88.5761	1.18
390913	87.9391	390913	390913	84.1813	88.6482	1.19
390913	88.2336	390913	390913	84.9947	88.6638	1.2
390913	87.7397	390913	390913	82.8321	88.6533	1.21
390913	85.6444	390913	390913	80.9304	88.5539	1.21
390913	82.8793	390913	390913	79.6544	87.8475	1.22
390913	80.625	390913	390914	79.0528	85.3565	1.23
390913	79.3239	390913	390914	78.9082	82.4129	1.24
390914	79.0112	390913	390914	78.8958	80.3423	1.25
390914	79	390913	390914	78.8936	81.0682	1.25
390914	79.3492	390914	390914	78.8967	82.6787	1.26
390914	80.7447	390914	390914	78.9644	83.3767	1.27
390914	82.342	390914	390914	79.3976	83.463	1.28
390914	83.0279	390914	390914	80.6046	83.4716	1.29
390914	82.9782	390914	390914	81.167	83.4668	1.29
390914	82.2966	390914	390914	80.2572	83.4244	1.3
390914	81.5115	390914	390914	79.7933	83.2946	1.31
390914	80.2698	390914	390914	79.7611	82.3931	1.32
390914	79.8421	390914	390915	79.7596	81.5294	1.33
390915	79.8254	390914	390915	79.7606	80.9548	1.33
390915	79.9129	390914	390915	79.7682	82.948	1.34
390915	80.6916	390915	390915	79.807	86.3084	1.35
390915	82.5467	390915	390915	79.9845	88.9765	1.36
390915	85.5926	390915	390915	80.7198	90.0918	1.37
390915	88.2234	390915	390915	82.425	90.145	1.37
390915	89.123	390915	390915	84.6627	90.1801	1.38
390915	88.8979	390915	390915	84.2347	90.1549	1.39
390915	86.9728	390915	390915	83.2869	90.1103	1.4
390915	84.6835	390915	390915	83.2016	89.7456	1.4
390915	83.7178	390915	390915	83.1999	87.9666	1.41
390915	83.8154	390915	390916	83.2025	86.6193	1.42
390915	84.6614	390915	390916	83.2451	88.2877	1.43
390916	86.4518	390915	390916	83.4229	89.4757	1.44
390916	88.2825	390915	390916	84.6702	91.4154	1.44
390916	89.4255	390916	390916	86.4721	93.4343	1.45
390916	91.2638	390916	390916	88.3605	94.0136	1.46
390916	93.3783	390916	390916	89.5514	94.0706	1.47
390916	93.8543	390916	390916	91.4358	94.0758	1.48
390916	93.7514	390916	390916	92.5835	94.0602	1.48
390916	92.7991	390916	390916	91.6932	93.9049	1.49
390916	91.6438	390916	390917	91.4191	92.8907	1.5
390917	91.5031	390916	390917	91.3836	91.9982	1.51
390917	91.9489	390917	390917	91.4041	92.2515	1.52
390917	92.1837	390917	390917	90.8334	92.2519	1.52
390917	92.1232	390917	390917	88.5642	92.252	1.53
390917	90.8386	390917	390917	86.4975	92.2519	1.54
390917	89.0592	390917	390917	84.8551	92.2517	1.55
390917	87.031	390917	390917	84.4102	91.2437	1.56
390917	85.2457	390917	390917	84.3462	89.7031	1.56
390917	84.7641	390917	390918	84.3484	89.0323	1.57
390917	85.0904	390917	390918	84.3556	92.3089	1.58
390918	86.9812	390917	390918	84.3834	96.3634	1.59
390918	90.0047	390917	390918	84.5436	99.8866	1.6
390918	93.5446	390917	390918	85.8105	101.828	1.6
390918	97.2994	390918	390918	88.1784	103.266	1.61
390918	99.9172	390918	390918	90.946	103.976	1.62
390918	101.597	390918	390918	94.0348	104.288	1.63
390918	102.903	390918	390918	97.3988	104.378	1.63
390918	103.538	390918	390918	98.8749	104.398	1.64
390918	103.664	390918	390918	96.31	104.411	1.65
390918	103.204	390918	390918	91.674	104.399	1.66
390918	100.356	390918	390918	88.094	104.358	1.67
390918	96.2899	390918	390918	85.4204	104.227	1.67
390918	91.1333	390918	390918	84.0092	103.547	1.68
390918	87.3415	390918	390918	83.6761	100.091	1.69
390918	84.7592	390918	390919	83.2881	95.3625	1.7
390918	83.7405	390918	390919	82.7823	89.9056	1.71
390918	83.6711	390918	390919	82.493	86.1031	1.71
390919	82.9741	390918	390919	82.3991	84.2242	1.72
390919	82.741	390918	390919	82.3684	84.0301	1.73
390919	82.662	390919	390919	82.3697	85.6526	1.74
390919	82.8591	390919	390919	82.3631	86.8897	1.75
390919	84.2045	390919	390919	82.3934	87.1432	1.75
390919	85.8631	390919	390919	82.4928	87.205	1.76
390919	86.6682	390919	390919	83.021	87.2142	1.77
390919	86.8171	390919	390919	83.5691	87.2131	1.78
390919	86.4616	390919	390919	82.4608	87.2145	1.79
390919	85.0016	390919	390919	81.1207	87.1897	1.79
390919	83.0014	390919	390919	80.0939	86.9265	1.8
390919	81.3626	390919	390919	79.7433	85.475	1.81
390919	80.1697	390919	390920	79.6486	83.387	1.82
390919	79.9598	390919	390920	79.6442	81.9955	1.83
390920	80.2947	390919	390920	79.651	83.2872	1.83
390920	81.7359	390919	390920	79.7524	85.4267	1.84
390920	83.1087	390920	390920	80.2476	87.3246	1.85
390920	85.009	390920	390920	81.5542	89.6758	1.86
390920	86.4831	390920	390920	82.6891	90.2418	1.87
390920	87.8729	390920	390920	83.7616	90.2657	1.87
390920	88.656	390920	390920	80.5355	90.2681	1.88
390920	88.5041	390920	390920	76.5174	90.2673	1.89
390920	87.1561	390920	390920	74.6649	90.2549	1.9
390920	82.9138	390920	390920	73.2913	90.2385	1.9
390920	78.1303	390920	390920	72.9655	90.191	1.91
390920	75.9949	390920	390920	72.8525	89.7737	1.92
390920	74.808	390920	390920	72.8139	87.6345	1.93
390920	74.2266	390920	390921	72.8006	84.1901	1.94
390920	74.1718	390920	390921	72.8038	81.4343	1.94
390920	74.8096	390920	390921	72.8087	81.8235	1.95
390920	76.136	390920	390921	72.8358	82.6662	1.96
390920	78.2848	390920	390921	72.9091	83.0451	1.97
390921	80.1902	390920	390921	73.0755	83.1245	1.98
390921	81.8459	390920	390921	74.2861	83.2022	1.98
390921	82.7951	390920	390921	77.0104	83.5988	1.99
390921	83.0609	390921	390921	79.3956	84.1424	2
390921	83.1245	390921	390921	81.4626	85.176	2.01
390921	83.438	390921	390921	82.7652	85.987	2.02
390921	83.9887	390921	390921	83.0434	86.1125	2.02
390921	85.1533	390921	390921	83.159	86.1465	2.03
390921	85.7982	390921	390921	83.7016	86.1538	2.04
390921	85.7614	390921	390921	84.3302	86.1454	2.05
390921	84.8811	390921	390921	83.4794	86.0245	2.06
390921	83.5325	390921	390922	82.9134	85.0015	2.06
390922	83.1934	390921	390922	82.8314	85.2517	2.07
390922	85.1441	390922	390922	83.028	89.8779	2.08
390922	89.4342	390922	390922	84.9193	91.3596	2.09
390922	90.6119	390922	390922	87.9744	91.4176	2.1
390922	90.064	390922	390922	87.1995	91.3939	2.1
390922	88.2028	390922	390922	85.6294	90.9817	2.11
390922	86.4341	390922	390922	84.7348	89.4598	2.12
390922	85.0463	390922	390923	84.5363	87.4656	2.13
390923	84.8836	390922	390923	84.5249	87.2519	2.13
390923	85.7856	390922	390923	84.5552	89.9249	2.14
390923	88.4531	390923	390923	85.1505	91.4724	2.15
390923	90.8897	390923	390923	87.0541	91.8405	2.16
390923	91.7481	390923	390923	89.7361	91.8477	2.17
390923	91.7891	390923	390923	91.4914	91.9757	2.17
390923	91.9637	390923	390923	91.7454	92.2787	2.18
390923	92.3151	390923	390924	91.9977	92.8925	2.19
390924	92.9396	390924	390924	92.3984	93.8422	2.2
390924	93.8192	390924	390924	92.9444	94.0099	2.21
390924	93.953	390924	390924	93.4396	94.0202	2.21
390924	93.9006	390924	390924	92.5091	94.0159	2.22
390924	92.7415	390924	390924	91.732	93.9339	2.23
390924	91.7937	390924	390925	91.5812	92.969	2.24
390925	91.6985	390924	390925	91.5626	92.8624	2.25
390925	92.2178	390925	390925	91.575	95.2513	2.25
390925	94.1764	390925	390925	91.9593	96.8203	2.26
390925	95.8821	390925	390925	93.0354	97.0222	2.27
390925	96.472	390925	390925	93.7801	97.0289	2.28
390925	96.2451	390925	390925	90.9411	97.0095	2.29
390925	95.1362	390925	390925	87.62	96.9523	2.29
390925	92.4424	390925	390925	84.7621	96.7441	2.3
390925	89.5391	390925	390925	83.2194	96.0443	2.31
390925	86.1948	390925	390926	82.9997	94.4039	2.32
390925	84.2056	390925	390926	82.9974	91.811	2.33
390925	83.6099	390925	390926	82.9969	89.0093	2.33
390926	83.628	390925	390926	82.9975	87.58	2.34
390926	84.3132	390925	390926	82.9997	89.0407	2.35
390926	85.4804	390925	390926	83.0052	91.0167	2.36
390926	87.3673	390926	390926	83.3797	93.2151	2.37
390926	89.3968	390926	390926	84.603	94.8722	2.37
390926	91.588	390926	390926	86.2289	95.4337	2.38
390926	94.2131	390926	390926	88.5058	95.4981	2.39
390926	94.9397	390926	390926	91.0227	95.5007	2.4
390926	94.7228	390926	390926	92.106	95.4921	2.4
390926	93.0266	390926	390926	90.9529	95.2717	2.41
390926	91.0866	390926	390927	90.589	93.6692	2.42
390926	90.7533	390926	390927	90.5529	91.5625	2.43
390927	91.1067	390926	390927	90.5847	92.813	2.44
390927	92.2707	390927	390927	90.9875	94.3604	2.44
390927	94.0398	390927	390927	91.8037	94.5575	2.45
390927	94.212	390927	390927	92.0718	94.5634	2.46
390927	93.827	390927	390927	89.3712	94.5463	2.47
390927	92.4322	390927	390927	87.6857	94.5136	2.48
390927	89.3394	390927	390927	86.641	94.061	2.48
390927	87.7014	390927	390928	86.1712	92.8431	2.49
390927	86.648	390927	390928	85.4338	90.0864	2.5
390927	86.2121	390927	390928	83.5243	87.9903	2.51
390928	85.563	390927	390928	81.1999	86.8455	2.52
390928	83.87	390927	390928	79.9847	86.3076	2.52
390928	81.5704	390928	390928	79.6847	85.7882	2.53
390928	80.2052	390928	390928	79.6704	84.5638	2.54
390928	79.8525	390928	390928	79.6648	82.7543	2.55
390928	79.7863	390928	390928	78.8676	80.9608	2.56
390928	79.7423	390928	390928	77.764	80.0121	2.56
390928	79.5463	390928	390928	76.6561	79.9946	2.57
390928	78.3956	390928	390928	75.9079	79.9636	2.58
390928	77.5446	390928	390928	75.1969	79.883	2.59
390928	76.3721	390928	390928	74.5953	79.5817	2.6
390928	75.764	390928	390928	74.3718	78.4576	2.6
390928	74.997	390928	390929	74.353	77.5286	2.61
390928	74.6557	390928	390929	74.3483	76.8103	2.62
390929	74.8483	390928	390929	74.3517	78.2481	2.63
390929	76.3379	390928	390929	74.3999	79.4632	2.63
390929	78.2847	390929	390929	74.562	80.239	2.64
390929	79.6711	390929	390929	76.4104	80.4414	2.65
390929	80.3573	390929	390929	78.5775	80.4484	2.66
390929	80.3903	390929	390929	79.861	80.4491	2.67
390929	79.9284	390929	390929	79.47	80.4325	2.67
390929	79.0735	390929	390930	78.9941	79.5519	2.68
390930	78.9809	390930	390930	78.9327	79.3138	2.69
390930	79.2225	390930	390930	78.7021	79.3648	2.7
390930	79.0358	390930	390930	77.8082	79.3556	2.71
390930	78.3125	390930	390930	77.4249	79.2292	2.71
390930	77.631	390930	390931	77.4065	79.1805	2.72
390930	77.7825	390930	390931	77.4104	82.9169	2.73
390931	79.5666	390930	390931	77.4952	87.5349	2.74
390931	83.3776	390930	390931	78.0322	91.5031	2.75
390931	87.2332	390931	390931	80.0318	95.3395	2.75
390931	90.7656	390931	390931	83.1138	98.1315	2.76
390931	93.6248	390931	390931	86.4128	98.7474	2.77
390931	96.9807	390931	390931	89.4093	98.8264	2.78
390931	97.5315	390931	390931	91.3381	98.8924	2.79
390931	96.4254	390931	390931	89.567	98.8768	2.79
390931	92.7644	390931	390931	89.0002	98.6502	2.8
390931	89.9722	390931	390931	88.9433	97.7254	2.81
390931	89.6156	390931	390931	88.9115	94.3524	2.82
390931	90.1992	390931	390932	88.9402	91.2386	2.83
390931	91.1513	390931	390932	89.0692	91.4113	2.83
390932	91.1959	390931	390932	90.0199	92.4223	2.84
390932	91.3055	390931	390932	91.1442	94.1559	2.85
390932	92.018	390932	390932	91.1702	96.001	2.86
390932	93.4658	390932	390932	91.265	97.3041	2.87
390932	95.1202	390932	390932	91.8011	97.7158	2.87
390932	96.6055	390932	390932	92.9235	97.7568	2.88
390932	97.1295	390932	390932	93.5156	97.771	2.89
390932	96.8525	390932	390932	92.4494	97.7485	2.9
390932	94.9088	390932	390932	91.363	97.7094	2.9
390932	92.9434	390932	390932	90.8892	97.5236	2.91
390932	91.6102	390932	390932	90.795	95.9652	2.92
390932	91.3316	390932	390933	90.7847	93.5618	2.93
390932	91.7524	390932	390933	90.8036	93.2513	2.94
390933	92.439	390932	390933	90.9503	94.8169	2.94
390933	93.4376	390932	390933	91.8007	96.6642	2.95
390933	95.068	390933	390933	92.518	97.8021	2.96
390933	96.8166	390933	390933	93.5446	98.1359	2.97
390933	97.7592	390933	390933	95.0887	98.2484	2.98
390933	97.9019	390933	390933	94.9967	98.2576	2.98
390933	97.4518	390933	390933	91.1518	98.2345	2.99
390933	93.4881	390933	390933	85.509	97.9612	3
390933	86.5792	390933	390934	80.1315	95.1017	3.01
390933	80.6709	390933	390934	75.9789	87.9337	3.02
390934	76.1841	390933	390934	75.0501	81.4309	3.02
390934	75.4595	390934	390934	74.9928	77.1713	3.03
390934	75.7183	390934	390934	75.0072	76.0743	3.04
390934	75.7742	390934	390934	74.6204	76.083	3.05
390934	75.2458	390934	390934	73.488	76.0728	3.06
390934	74.6071	390934	390934	72.4562	76.0113	3.06
390934	73.4836	390934	390934	71.8659	75.3202	3.07
390934	72.4301	390934	390935	71.8178	74.6586	3.08
390934	72.0684	390934	390935	71.8032	73.6347	3.09
390935	72.1636	390934	390935	71.8137	74.7581	3.1
390935	72.6019	390934	390935	71.8608	78.2725	3.1
390935	74.2962	390935	390935	72.0688	82.616	3.11
390935	77.2801	390935	390935	72.502	85.4853	3.12
390935	81.259	390935	390935	73.9472	86.108	3.13
390935	84.354	390935	390935	76.4751	86.1824	3.13
390935	84.8219	390935	390935	78.8488	86.2123	3.14
390935	83.597	390935	390935	77.805	86.2022	3.15
390935	80.4732	390935	390935	77.7195	86.0392	3.16
390935	78.518	390935	390935	77.7102	84.6124	3.17
390935	78.6319	390935	390935	77.7212	84.0206	3.17
390935	80.7378	390935	390936	77.7677	86.1152	3.18
390936	83.9888	390935	390936	78.284	88.2857	3.19
390936	86.3128	390935	390936	81.3123	91.8396	3.2
390936	88.3743	390936	390936	84.587	98.5259	3.21
390936	91.4833	390936	390936	86.611	102.293	3.21
390936	96.8096	390936	390936	88.5266	102.544	3.22
390936	100.683	390936	390936	90.8461	102.652	3.23
390936	100.977	390936	390936	86.4184	102.669	3.24
390936	98.9484	390936	390936	79.6375	102.653	3.25
390936	92.5749	390936	390936	75.9136	102.584	3.25
390936	83.9936	390936	390936	74.1186	101.262	3.26
390936	78.1809	390936	390936	73.2808	96.8557	3.27
390936	74.7995	390936	390936	72.7236	89.4511	3.28
390936	73.6166	390936	390937	72.4709	81.1357	3.29
390936	72.9502	390936	390937	72.4315	76.1024	3.29
390937	72.7787	390936	390937	72.4216	74.6469	3.3
390937	73.0322	390936	390937	72.4261	76.5682	3.31
390937	74.4197	390937	390937	72.5244	78.5989	3.32
390937	76.6549	390937	390937	73.0451	79.6899	3.33
390937	78.8908	390937	390937	74.711	79.9474	3.33
390937	79.4512	390937	390937	77.2535	79.9562	3.34
390937	79.0266	390937	390937	78.674	79.9077	3.35
390937	78.7521	390937	390938	78.6062	79.2257	3.36
390938	79.4424	390937	390938	78.8826	79.8604	3.37
390938	79.959	390938	390938	79.5546	80.1227	3.37
390938	80.0048	390938	390938	77.8451	80.1476	3.38
390938	78.2439	390938	390938	75.2316	80.1231	3.39
390938	75.4994	390938	390938	73.1391	78.5744	3.4
390938	73.2866	390938	390939	73.0887	75.9903	3.4
390939	73.5346	390938	390939	73.1157	82.4811	3.41
390939	79.9758	390939	390939	73.2764	92.2668	3.42
390939	88.934	390939	390939	77.9173	96.767	3.43
390939	94.7891	390939	390939	84.5331	96.8826	3.44
390939	93.8629	390939	390939	85.9461	96.7907	3.44
390939	87.9791	390939	390939	82.3284	95.9256	3.45
390939	83.7766	390939	390940	80.1691	91.8836	3.46
390939	80.3972	390939	390940	79.9143	86.0733	3.47
390940	80.1616	390939	390940	79.9017	82.579	3.48
390940	80.4789	390940	390940	79.9164	84.9674	3.48
390940	82.6751	390940	390940	80.1476	86.0247	3.49
390940	85.6649	390940	390940	81.263	86.1012	3.5
390940	85.9069	390940	390940	83.1756	86.1057	3.51
390940	85.7394	390940	390940	82.3112	86.1034	3.52
390940	83.6633	390940	390940	80.801	86.0478	3.52
390940	81.4016	390940	390940	80.3232	85.2309	3.53
390940	80.6251	390940	390941	80.2951	82.8543	3.54
390941	80.8533	390940	390941	80.32	83.8703	3.55
390941	82.8387	390940	390941	80.5175	85.5779	3.56
390941	84.6644	390941	390941	81.7928	86.6448	3.56
390941	85.9932	390941	390941	83.6198	86.9164	3.57
390941	86.482	390941	390941	84.7773	86.9313	3.58
390941	86.1918	390941	390941	83.3259	86.9095	3.59
390941	84.3417	390941	390941	81.2033	86.6536	3.6
390941	82.0971	390941	390942	79.1057	85.218	3.6
390941	79.3685	390941	390942	78.5633	82.7305	3.61
390942	79.0383	390941	390942	78.5297	80.8267	3.62
390942	80.5924	390942	390942	78.5899	81.0335	3.63
390942	80.7864	390942	390942	79.6108	81.0483	3.63
390942	80.2608	390942	390942	79.1418	81.028	3.64
390942	79.4926	390942	390942	78.475	80.6847	3.65
390942	78.7817	390942	390942	78.0757	79.9151	3.66
390942	78.2576	390942	390943	78.0588	79.094	3.67
390942	78.3691	390942	390943	78.0749	79.5404	3.67
390943	79.0905	390942	390943	78.276	80.9189	3.68
390943	80.4355	390943	390943	78.8981	82.2335	3.69
390943	81.6709	390943	390943	80.0341	83.0414	3.7
390943	82.9833	390943	390943	81.2326	83.044	3.71
390943	83.0096	390943	390943	82.7004	83.0416	3.71
390943	82.938	390943	390943	82.873	83.1951	3.72
390944	83.2335	390943	390944	82.9254	84.2819	3.73
390944	84.3153	390944	390944	83.396	86.708	3.74
390944	86.2436	390944	390944	84.3223	88.2419	3.75
390944	87.6508	390944	390944	85.1179	88.2849	3.75
390944	87.2799	390944	390944	82.0162	88.2478	3.76
390944	84.1208	390944	390944	79.2303	87.9799	3.77
390944	81.1924	390944	390944	77.9362	86.6449	3.78
390944	78.6439	390944	390945	77.6691	83.4647	3.79
390945	78.2906	390944	390945	77.6324	82.3344	3.79
390945	79.7371	390944	390945	77.6685	85.6586	3.8
390945	82.7438	390945	390945	78.1051	89.1846	3.81
390945	86.2519	390945	390945	80.5143	89.8671	3.82
390945	89.2401	390945	390945	83.3947	89.9436	3.83
390945	89.6094	390945	390945	86.266	89.9574	3.83
390945	88.5385	390945	390945	84.9378	89.9355	3.84
390945	85.8718	390945	390945	81.9601	89.1675	3.85
390945	82.4974	390945	390946	79.4287	86.4688	3.86
390946	79.5597	390945	390946	78.6017	82.8431	3.87
390946	78.9014	390946	390946	78.5339	80.2779	3.87
390946	79.4498	390946	390946	78.5736	80.6887	3.88
390946	80.4199	390946	390946	78.8237	80.7276	3.89
390946	80.4939	390946	390946	77.3243	80.7332	3.9
390946	80.1513	390946	390946	74.9299	80.7288	3.9
390946	78.6247	390946	390946	72.768	80.7173	3.91
390946	76.8691	390946	390946	70.5076	80.6607	3.92
390946	74.922	390946	390946	70.0223	80.3318	3.93
390946	73.3794	390946	390946	69.9089	79.2676	3.94
390946	71.2444	390946	390947	69.8946	77.8607	3.94
390946	70.6786	390946	390947	69.8874	76.3614	3.95
390946	70.6005	390946	390947	69.8833	74.7252	3.96
390946	70.6504	390946	390947	69.8841	73.5191	3.97
390946	70.8633	390946	390947	69.8938	72.8286	3.98
390947	71.2841	390946	390947	69.9365	73.8756	3.98
390947	71.8525	390946	390947	69.9995	76.4818	3.99
390947	72.2719	390946	390947	70.5467	79.9899	4
390947	72.3256	390946	390947	70.9004	83.3692	4.01
390947	74.4023	390947	390947	71.6314	85.7323	4.02
390947	78.7969	390947	390947	72.2627	86.1252	4.02
390947	83.1051	390947	390947	72.6271	86.1437	4.03
390947	85.5603	390947	390947	76.0643	86.1513	4.04
390947	85.7724	390947	390947	81.2161	86.1535	4.05
390947	85.1068	390947	390947	83.4573	86.1499	4.06
390947	83.4922	390947	390947	81.9906	85.3301	4.06
390947	81.5733	390947	390948	80.9578	83.1699	4.07
390948	80.9326	390948	390948	80.7782	81.4004	4.08
390948	81.1295	390948	390948	80.8228	81.3516	4.09
390948	81.2612	390948	390948	80.7046	81.3583	4.1
390948	81.1864	390948	390948	78.7493	81.3547	4.1
390948	80.435	390948	390948	77.2236	81.3213	4.11
390948	78.2292	390948	390948	75.641	81.1651	4.12
390948	77.0873	390948	390949	75.2784	80.4321	4.13
390948	76.0266	390948	390949	75.2624	79.165	4.13
390949	76.3629	390948	390949	75.2764	81.8154	4.14
390949	79.5992	390948	390949	75.5259	84.354	4.15
390949	83.0862	390949	390949	77.3547	85.7665	4.16
390949	85.5652	390949	390949	81.2164	86.0282	4.17
390949	85.8184	390949	390949	84.5863	86.0464	4.17
390949	85.2652	390949	390949	85.24	85.9886	4.18
390949	85.291	390949	390950	85.2563	85.5217	4.19
390950	85.7081	390950	390950	85.4523	86.1009	4.2
390950	86.1487	390950	390950	85.8263	86.2143	4.21
390950	86.0832	390950	390950	85.7182	86.1918	4.21
390950	85.5847	390950	390951	85.5453	85.9867	4.22
390951	85.5606	390950	390951	85.5313	85.8284	4.23
390951	85.821	390951	390951	85.1075	85.9658	4.24
390951	85.8103	390951	390951	81.4154	85.9762	4.25
390951	82.965	390951	390951	78.6705	85.9695	4.25
390951	79.5305	390951	390951	77.2511	84.5664	4.26
390951	77.642	390951	390952	76.836	81.4596	4.27
390951	77.1019	390951	390952	76.8208	78.7639	4.28
390952	77.2738	390951	390952	76.8337	79.1183	4.29
390952	78.1635	390952	390952	76.9697	81.2812	4.29
390952	79.3491	390952	390952	77.3779	83.1055	4.3
390952	80.8815	390952	390952	78.1368	83.3589	4.31
390952	82.4453	390952	390952	78.8135	83.461	4.32
390952	82.651	390952	390952	77.0644	83.474	4.33
390952	82.0025	390952	390952	74.6776	83.4665	4.33
390952	79.1764	390952	390952	72.8836	83.4175	4.34
390952	76.591	390952	390952	70.8159	83.2294	4.35
390952	74.4973	390952	390952	70.0804	82.3356	4.36
390952	72.7764	390952	390952	70.0029	79.4709	4.37
390952	70.9764	390952	390953	69.9845	76.9336	4.37
390952	70.503	390952	390953	69.9799	74.9999	4.38
390952	70.5519	390952	390953	69.9863	74.3555	4.39
390953	71.1023	390952	390953	69.9935	76.4199	4.4
390953	72.0824	390952	390953	70.0408	78.7163	4.4
390953	73.4988	390952	390953	70.1173	81.8879	4.41
390953	75.9817	390953	390953	71.0348	85.0515	4.42
390953	78.2739	390953	390953	72.1663	87.9469	4.43
390953	81.4016	390953	390953	73.6866	88.8053	4.44
390953	84.4587	390953	390953	76.281	88.9844	4.44
390953	87.6013	390953	390953	79.0045	89.005	4.45
390953	88.3525	390953	390953	82.3987	89.0188	4.46
390953	88.2506	390953	390953	83.9719	89.005	4.47
390953	87.3413	390953	390953	81.9915	88.9344	4.48
390953	84.1496	390953	390953	80.9689	88.599	4.48
390953	81.3678	390953	390954	80.7996	86.7033	4.49
390953	81.1036	390953	390954	80.7805	83.1657	4.5
390954	81.7396	390953	390954	80.794	83.798	4.51
390954	83.0801	390954	390954	81.2837	85.4428	4.52
390954	84.359	390954	390954	82.3726	87.0058	4.52
390954	85.8516	390954	390954	83.4895	87.2023	4.53
390954	86.8612	390954	390954	84.5911	87.2128	4.54
390954	86.7424	390954	390954	83.6136	87.2029	4.55
390954	85.4929	390954	390954	80.913	87.1562	4.56
390954	82.2813	390954	390954	78.4183	86.6834	4.56
390954	79.3157	390954	390955	76.9752	84.2846	4.57
390955	77.539	390954	390955	76.9397	81.3412	4.58
390955	77.9358	390954	390955	76.9798	85.6098	4.59
390955	82.5134	390955	390955	77.3229	90.6595	4.6
390955	87.1176	390955	390955	79.5646	91.5701	4.6
390955	89.9166	390955	390955	83.3912	91.7055	4.61
390955	89.0799	390955	390955	81.2886	91.6044	4.62
390955	84.2468	390955	390955	76.8309	90.958	4.63
390955	78.9922	390955	390956	72.9133	87.7576	4.63
390955	73.9377	390955	390956	71.0354	81.7964	4.64
390956	71.5243	390955	390956	70.6121	76.3588	4.65
390956	71.2395	390956	390956	70.5782	75.8901	4.66
390956	73.2184	390956	390956	70.6059	77.6501	4.67
390956	76.8507	390956	390956	71.6724	77.8513	4.67
390956	77.2737	390956	390956	73.8056	77.8585	4.68
390956	76.1734	390956	390956	71.3557	77.8343	4.69
390956	73.775	390956	390956	69.1132	77.571	4.7
390956	70.1634	390956	390956	68.4556	75.934	4.71
390956	68.6782	390956	390957	68.4446	73.0156	4.71
390957	68.6763	390956	390957	68.456	69.7788	4.72
390957	68.9777	390956	390957	68.535	70.8639	4.73
390957	70.0619	390957	390957	68.8038	72.6839	4.74
390957	71.82	390957	390957	69.5701	73.7841	4.75
390957	73.6458	390957	390957	71.1075	73.794	4.75
390957	73.6275	390957	390957	73.4594	73.7753	4.76
390957	73.5491	390957	390958	73.4574	74.3364	4.77
390958	74.8141	390957	390958	73.9325	76.019	4.78
390958	76.2907	390958	390958	75.1765	76.3977	4.79
390958	76.3401	390958	390958	75.2131	76.4041	4.79
390958	75.8242	390958	390958	73.4372	76.4007	4.8
390958	74.8027	390958	390958	71.7934	76.2333	4.81
390958	72.7945	390958	390958	69.8578	75.6419	4.82
390958	71.3981	390958	390959	68.7363	74.6446	4.83
390958	69.5626	390958	390959	68.2861	72.8688	4.83
390959	68.8772	390958	390959	68.1814	72.0353	4.84
390959	68.7542	390958	390959	68.1624	74.7438	4.85
390959	69.5969	390959	390959	68.1946	78.5316	4.86
390959	73.016	390959	390959	68.2825	80.6079	4.87
390959	77.1895	390959	390959	69.0211	81.1261	4.87
390959	79.9157	390959	390959	71.6822	81.2175	4.88
390959	80.3312	390959	390959	75.6631	81.2293	4.89
390959	79.4738	390959	390959	75.7665	81.191	4.9
390959	76.882	390959	390959	75.3817	80.9653	4.9
390959	75.9779	390959	390959	75.3525	79.5045	4.91
390959	76.3946	390959	390960	75.3735	80.1437	4.92
390960	78.6979	390959	390960	75.8185	83.2503	4.93
390960	82.1789	390959	390960	77.4684	85.7958	4.94
390960	88.378	390960	390960	84.6633	98.4182	4.96
390960	91.6966	390960	390960	82.9964	98.4417	4.97
390960	89.7075	390960	390960	77.7083	98.3971	4.98
390960	84.629	390960	390960	74.7645	97.5319	4.98
390960	78.4157	390960	390960	73.4637	93.482	4.99
390960	74.9196	390960	390960	73.3601	86.412	5
390960	73.7931	390960	390961	73.3385	79.8876	5.01
390960	73.7136	390960	390961	73.3341	76.4284	5.02
390961	74.3015	390960	390961	73.3389	77.8519	5.02
390961	75.4881	390960	390961	73.396	80.109	5.03
390961	77.1524	390961	390961	74.0588	83.3937	5.04
390961	79.0891	390961	390961	75.0731	89.6645	5.05
390961	80.8234	390961	390961	76.3103	91.9489	5.06
390961	83.8157	390961	390961	77.7742	92.3675	5.06
390961	88.5348	390961	390961	79.1976	92.4535	5.07
390961	90.4009	390961	390961	79.6457	92.4787	5.08
390961	90.4538	390961	390961	73.9847	92.461	5.09
390961	89.1372	390961	390961	68.4019	92.4351	5.1
390961	86.1418	390961	390961	67.8705	92.2483	5.1
390961	81.5213	390961	390961	67.7549	91.9585	5.11
390961	73.6586	390961	390961	67.7208	91.2642	5.12
390961	69.0449	390961	390961	67.7146	90.5237	5.13
390961	68.7334	390961	390961	67.7089	87.2774	5.13
390961	68.8829	390961	390962	67.7078	82.9383	5.14
390961	68.983	390961	390962	67.7132	75.9627	5.15
390961	69.0707	390961	390962	67.7476	71.3072	5.16
390961	69.1057	390961	390962	67.8403	71.5228	5.17
390962	69.4699	390961	390962	68.0158	72.5442	5.17
390962	70.087	390961	390962	68.9095	74.0625	5.18
390962	70.5666	390961	390962	69.0741	76.2771	5.19
390962	71.463	390961	390962	69.2151	78.3069	5.2
390962	72.8131	390962	390962	69.7953	80.2213	5.21
390962	74.8517	390962	390962	70.3872	82.0713	5.21
390962	77.3883	390962	390962	71.1632	82.8206	5.22
390962	79.4192	390962	390962	72.5616	82.8884	5.23
390962	81.6769	390962	390962	74.7706	82.9285	5.24
390962	82.247	390962	390962	77.3919	82.923	5.25
390962	82.0846	390962	390962	78.4284	82.9166	5.25
390962	80.6367	390962	390962	76.6856	82.8248	5.26
390962	77.4438	390962	390962	75.1804	82.0687	5.27
390962	75.3064	390962	390963	74.82	78.8702	5.28
390963	75.1099	390962	390963	74.7871	76.8644	5.29
390963	76.1756	390963	390963	74.8216	79.6384	5.29
390963	78.5402	390963	390963	75.6943	80.9722	5.3
390963	80.1994	390963	390963	76.5666	81.1599	5.31
390963	80.2114	390963	390963	73.0979	81.1691	5.32
390963	78.7395	390963	390963	70.0392	81.1467	5.33
390963	74.7839	390963	390963	69.0729	81.0585	5.33
390963	71.2874	390963	390963	68.9729	80.1382	5.34
390963	69.6834	390963	390963	68.934	77.3617	5.35
390963	69.4543	390963	390964	68.9248	73.6356	5.36
390963	69.9258	390963	390964	68.9326	72.3661	5.37
390963	71.5033	390963	390964	68.9683	73.9848	5.37
390964	71.7035	390963	390964	69.1623	77.471	5.38
390964	72.0031	390963	390964	70.1338	80.7764	5.39
390964	74.3382	390963	390964	71.6124	82.7383	5.4
390964	78.0922	390964	390964	71.7766	84.7047	5.4
390964	81.2492	390964	390964	72.5792	85.4468	5.41
390964	83.0793	390964	390964	75.2483	85.5658	5.42
390964	84.8885	390964	390964	79.0484	85.6109	5.43
390964	85.0794	390964	390964	81.3614	85.6176	5.44
390964	84.5783	390964	390964	80.0432	85.6019	5.44
390964	82.296	390964	390964	78.1125	85.5441	5.45
390964	79.5836	390964	390964	76.807	84.7868	5.46
390964	77.2854	390964	390965	75.6087	81.5719	5.47
390964	76.4822	390964	390965	74.7702	78.576	5.48
390965	75.0399	390964	390965	74.7289	76.864	5.48
390965	75.0482	390965	390965	74.7232	77.9277	5.49
390965	76.5556	390965	390965	74.7281	78.7431	5.5
390965	77.964	390965	390965	75.137	78.8448	5.51
390965	78.1457	390965	390965	72.9196	78.8651	5.52
390965	77.2413	390965	390965	69.9491	78.8455	5.52
390965	73.5231	390965	390965	67.2667	78.751	5.53
390965	70.4068	390965	390965	66.5597	77.9782	5.54
390965	67.3488	390965	390965	66.5201	74.9401	5.55
390965	66.7989	390965	390966	66.5178	71.1702	5.56
390965	66.8413	390965	390966	66.5195	69.9253	5.56
390966	67.7628	390965	390966	66.5401	71.3454	5.57
390966	69.4939	390965	390966	66.6446	74.2758	5.58
390966	70.8318	390966	390966	67.8811	76.1195	5.59
390966	73.8611	390966	390966	69.5487	76.8713	5.6
390966	75.7653	390966	390966	71.2028	77.0395	5.6
390966	76.2296	390966	390966	73.5117	77.0623	5.61
390966	75.5278	390966	390966	72.478	77.0373	5.62
390966	73.0332	390966	390966	71.6116	76.4289	5.63
390966	71.8482	390966	390967	71.5785	73.8993	5.63
390967	72.0519	390966	390967	71.6103	75.2774	5.64
390967	74.5508	390966	390967	71.905	81.41	5.65
390967	79.7819	390967	390967	73.8395	86.2027	5.66
390967	84.5663	390967	390967	77.6408	87.3728	5.67
390967	85.8179	390967	390967	81.6416	87.3978	5.67
390967	85.1395	390967	390967	82.118	87.4004	5.68
390967	82.7741	390967	390967	80.5741	87.1487	5.69
390967	82.4938	390967	390967	77.0562	86.4203	5.7
390967	82.0596	390967	390967	72.1984	84.9361	5.71
390967	80.5697	390967	390968	68.9989	82.8418	5.71
390967	77.0145	390967	390968	66.6658	82.5257	5.72
390967	71.3162	390967	390968	65.4304	81.8796	5.73
390968	67.3162	390967	390968	65.2064	78.6351	5.74
390968	65.9819	390967	390968	65.18	71.0555	5.75
390968	66.39	390968	390968	65.2125	69.5409	5.75
390968	68.9434	390968	390968	65.9016	70.563	5.76
390968	70.4864	390968	390968	68.5131	70.5752	5.77
390968	70.3037	390968	390969	70.2897	70.3739	5.78
390969	70.3558	390969	390969	69.5514	70.3867	5.79
390969	69.5133	390969	390969	69.0747	70.3788	5.79
390969	69.0971	390969	390969	68.8594	69.6308	5.8
390969	68.8987	390969	390970	68.8541	69.2181	5.81
390970	68.8985	390969	390970	68.8552	69.2943	5.82
390970	68.9075	390969	390970	68.8752	70.1522	5.83
390970	69.2684	390970	390970	68.8915	71.0176	5.83
390970	69.9046	390970	390970	68.9001	71.3239	5.84
390970	70.7635	390970	390970	69.2249	71.3858	5.85
390970	70.9738	390970	390970	69.6846	71.4018	5.86
390970	70.1009	390970	390970	68.2176	71.3788	5.87
390970	69.5185	390970	390970	66.192	70.9414	5.87
390970	66.9044	390970	390971	64.8492	69.7852	5.88
390970	65.1397	390970	390971	64.3364	67.9087	5.89
390971	64.6301	390970	390971	64.2875	65.9283	5.9
390971	65.1562	390971	390971	64.3447	66.9856	5.9
390971	66.6446	390971	390971	64.8981	67.6284	5.91
390971	67.4947	390971	390971	66.1301	67.6407	5.92
390971	67.43	390971	390971	66.9071	67.6301	5.93
390971	67.1356	390971	390972	66.8339	68.3012	5.94
390972	68.6769	390971	390972	67.0333	70.8099	5.94
390972	71.0667	390972	390972	68.973	73.071	5.95
390972	72.8514	390972	390972	70.874	73.1165	5.96
390972	72.86	390972	390972	69.1199	73.1197	5.97
390972	71.3175	390972	390972	66.1274	73.1172	5.98
390972	68.9044	390972	390972	65.1534	73.087	5.98
390972	66.2196	390972	390972	65.0357	71.5314	5.99
390972	65.2057	390972	390973	65.0194	69.5875	6
390972	65.128	390972	390973	65.0199	67.2821	6.01
390972	65.1534	390972	390973	65.0202	66.2227	6.02
390973	65.2606	390972	390973	65.0274	67.1837	6.02
390973	65.6231	390972	390973	65.0784	69.0154	6.03
390973	66.4043	390973	390973	65.1779	70.8159	6.04
390973	67.8091	390973	390973	65.4051	72.0492	6.05
390973	70.1237	390973	390973	66.0419	72.7275	6.06
390973	71.6871	390973	390973	67.2836	72.7399	6.06
390973	72.5615	390973	390973	69.5194	72.7429	6.07
390973	72.5481	390973	390973	71.6503	72.7401	6.08
390973	71.7365	390973	390973	71.5222	72.7106	6.09
390973	71.5254	390973	390974	70.9405	71.8375	6.1
390974	70.9884	390973	390974	70.8806	71.5074	6.1
390974	71.0702	390974	390974	70.8962	71.6088	6.11
390974	71.5117	390974	390974	71.021	71.6984	6.12
390974	71.5869	390974	390974	71.292	71.7087	6.13
390974	71.487	390974	390974	71.3239	71.7061	6.13
390974	71.4811	390974	390974	70.7923	71.6791	6.14
390974	71.4039	390974	390974	69.6025	71.5467	6.15
390974	70.9394	390974	390975	68.0834	71.4829	6.16
390974	69.8674	390974	390975	67.4734	71.4341	6.17
390974	68.5027	390974	390975	67.346	71.1284	6.17
390975	68.1691	390974	390975	67.32	70.6863	6.18
390975	68.6441	390974	390975	67.3521	72.1005	6.19
390975	69.3839	390975	390975	67.4259	75.0572	6.2
390975	70.9342	390975	390975	68.1446	77.4763	6.21
390975	73.2652	390975	390975	69.0625	78.5041	6.21
390975	76.4641	390975	390975	70.2893	78.533	6.22
390975	78.1338	390975	390975	72.4437	78.5369	6.23
390975	78.2109	390975	390975	75.208	78.5322	6.24
390975	77.8234	390975	390975	73.96	78.4951	6.25
390975	75.7601	390975	390975	71.7234	78.3352	6.25
390975	72.7941	390975	390976	70.2822	77.4203	6.26
390975	70.7099	390975	390976	69.9833	74.6705	6.27
390976	70.4	390975	390976	69.9543	72.5872	6.28
390976	71.188	390976	390976	69.9597	73.398	6.29
390976	72.9838	390976	390976	70.4614	73.5351	6.29
390976	73.203	390976	390976	71.5571	73.5479	6.3
390976	72.9492	390976	390976	71.4831	73.5363	6.31
390976	72.412	390976	390976	71.2429	73.4694	6.32
390976	71.661	390976	390976	71.2171	73.1416	6.33
390976	71.4195	390976	390976	71.2189	72.9983	6.33
390976	71.5794	390976	390976	71.2215	73.9937	6.34
390976	72.6767	390976	390977	71.2433	74.9557	6.35
390976	73.8978	390976	390977	71.3326	76.1518	6.36
390977	74.8978	390976	390977	72.4466	76.2506	6.37
390977	76.1512	390976	390977	73.9126	76.8884	6.37
390977	76.23	390977	390977	75.0491	78.6334	6.38
390977	76.8562	390977	390977	76.1628	79.6639	6.39
390977	78.6246	390977	390977	76.3392	79.8265	6.4
390977	79.4766	390977	390977	77.3682	79.8432	6.4
390977	79.3072	390977	390977	77.7811	79.8297	6.41
390977	77.9565	390977	390977	76.0128	79.4676	6.42
390977	75.7613	390977	390978	74.7196	77.74	6.43
390978	74.5389	390977	390978	73.6565	75.5909	6.44
390978	73.6678	390978	390978	73.6353	74.483	6.44
390978	73.6458	390978	390978	73.3545	73.7318	6.45
390978	73.4563	390978	390978	72.6041	73.6719	6.46
390978	72.6795	390978	390978	71.8282	73.5228	6.47
390978	71.909	390978	390979	71.2733	72.8557	6.48
390979	71.4365	390978	390979	71.2381	72.2079	6.48
390979	71.6429	390979	390979	71.2592	73.1844	6.49
390979	72.9568	390979	390979	71.5336	73.2636	6.5
390979	73.0897	390979	390979	70.7482	73.2739	6.51
390979	71.7443	390979	390979	68.5905	73.2651	6.52
390979	69.0671	390979	390979	67.4257	72.342	6.52
390979	68.3181	390979	390980	67.2413	72.7195	6.53
390980	72.4411	390979	390980	67.4537	79.7522	6.54
390980	78.9497	390980	390980	71.8927	85.2754	6.55
390980	83.9716	390980	390980	78.0712	87.9226	6.56
390980	86.3265	390980	390980	81.4842	88.073	6.56
390980	84.2345	390980	390980	77.8704	87.8443	6.57
390980	78.4519	390980	390980	74.9525	85.1941	6.58
390980	75.0336	390980	390981	73.3831	79.0985	6.59
390981	73.4391	390980	390981	72.9708	75.3576	6.6
390981	73.1671	390981	390981	72.9362	73.7053	6.6
390981	73.4784	390981	390981	72.9225	73.7277	6.61
390981	73.5155	390981	390981	71.0176	73.7407	6.62
390981	72.6021	390981	390981	69.4529	73.733	6.63
390981	70.5216	390981	390981	69.0195	73.4503	6.63
390981	69.8646	390981	390981	68.981	72.4451	6.64
390981	70.4137	390981	390982	69.0157	72.9833	6.65
390982	72.3417	390981	390982	69.3795	74.2736	6.66
390982	73.2099	390981	390982	70.9306	74.9712	6.67
390982	74.62	390982	390982	72.5974	75.2576	6.67
390982	75.0332	390982	390982	73.584	75.4683	6.68
390982	75.2412	390982	390982	74.5546	75.5409	6.69
390982	75.2695	390982	390982	73.6473	75.549	6.7
390982	74.4697	390982	390982	72.1542	75.5358	6.71
390982	72.8349	390982	390982	70.0846	74.9868	6.71
390982	70.4582	390982	390983	68.032	73.1951	6.72
390983	68.1563	390982	390983	67.983	70.7003	6.73
390983	68.1111	390983	390983	67.9785	72.5656	6.74
390983	70.311	390983	390983	67.9836	77.2172	6.75
390983	74.7745	390983	390983	69.3531	77.8405	6.75
390983	75.991	390983	390983	70.3103	77.9108	6.76
390983	75.335	390983	390983	67.8642	77.8835	6.77
390983	72.3721	390983	390983	66.9075	77.7048	6.78
390983	69.2092	390983	390983	66.8868	76.739	6.79
390983	67.8001	390983	390983	66.8804	74.5685	6.79
390983	67.6946	390983	390984	66.8748	73.9565	6.8
390983	68.3222	390983	390984	66.9191	76.6372	6.81
390983	71.0007	390983	390984	67.0246	78.2458	6.82
390984	74.1179	390983	390984	67.3577	81.9624	6.83
390984	76.6976	390983	390984	68.4358	88.3176	6.83
390984	78.0111	390983	390984	71.295	96.157	6.84
390984	80.7387	390984	390984	74.4137	104.291	6.85
390984	85.5952	390984	390984	76.8051	110.81	6.86
390984	92.5501	390984	390984	78.0752	111.876	6.87
390984	99.961	390984	390984	80.9988	112.538	6.87
390984	106.784	390984	390984	85.8642	112.767	6.88
390984	108.021	390984	390984	88.9336	112.795	6.89
390984	104.186	390984	390984	84.5566	112.787	6.9
390984	95.6266	390984	390984	80.3727	112.382	6.9
390984	86.947	390984	390984	78.4832	110.537	6.91
390984	80.9976	390984	390984	77.045	101.833	6.92
390984	78.6715	390984	390985	76.1263	90.5149	6.93
390984	77.145	390984	390985	75.9725	82.0628	6.94
390985	76.517	390984	390985	75.9457	80.704	6.94
390985	76.9344	390984	390985	75.9676	84.5485	6.95
390985	80.9827	390985	390985	76.1501	87.5604	6.96
390985	84.8099	390985	390985	77.579	89.3167	6.97
390985	87.652	390985	390985	81.6079	89.5624	6.98
390985	88.9084	390985	390985	85.1578	89.59	6.98
390985	88.6404	390985	390985	86.367	89.5556	6.99
390985	86.6945	390985	390985	84.9049	89.0748	7
390985	84.9201	390985	390986	84.4425	86.8823	7.01
390986	84.5364	390985	390986	84.3888	85.1704	7.02
390986	84.7739	390986	390986	84.4272	86.5925	7.02
390986	85.8692	390986	390986	84.6067	87.0783	7.03
390986	86.2013	390986	390986	78.9129	87.1301	7.04
390986	85.0691	390986	390986	75.5512	87.0987	7.05
390986	79.681	390986	390986	75.2458	86.889	7.06
390986	76.6891	390986	390986	75.1713	85.7071	7.06
390986	76.448	390986	390987	75.152	84.222	7.07
390986	78.345	390986	390987	75.1683	86.7693	7.08
390986	82.6118	390986	390987	75.2839	88.851	7.09
390987	85.9411	390986	390987	76.8284	89.8968	7.1
390987	88.2536	390986	390987	80.3828	91.4014	7.1
390987	89.4112	390987	390987	84.0216	93.9771	7.11
390987	90.1122	390987	390987	86.8541	98.7702	7.12
390987	91.6006	390987	390987	88.5713	100.34	7.13
390987	93.8914	390987	390987	89.5116	100.79	7.13
390987	97.1959	390987	390987	89.578	100.906	7.14
390987	97.5371	390987	390987	83.2111	100.921	7.15
390987	95.2285	390987	390987	76.5491	100.901	7.16
390987	87.4236	390987	390987	72.3047	100.768	7.17
390987	78.4107	390987	390987	70.8273	98.7252	7.17
390987	72.6464	390987	390987	70.0611	91.5284	7.18
390987	70.8752	390987	390988	69.9101	81.4993	7.19
390987	70.2578	390987	390988	69.8649	73.9674	7.2
390988	70.2343	390987	390988	69.8597	74.0569	7.21
390988	71.2065	390987	390988	69.8685	76.6835	7.21
390988	73.3576	390988	390988	69.9628	78.9125	7.22
390988	75.8406	390988	390988	71.1358	80.0685	7.23
390988	78.0728	390988	390988	72.8939	80.228	7.24
390988	79.3799	390988	390988	74.8797	80.2678	7.25
390988	79.5402	390988	390988	76.8122	80.2727	7.25
390988	79.1177	390988	390988	77.3362	80.2716	7.26
390988	78.2668	390988	390988	76.3574	80.2523	7.27
390988	77.763	390988	390988	75.0972	80.0936	7.28
390988	77.2837	390988	390988	73.3892	79.2749	7.29
390988	76.0048	390988	390988	72.0686	78.2334	7.29
390988	74.6247	390988	390989	71.6359	77.6854	7.3
390988	73.0406	390988	390989	71.5293	76.9924	7.31
390989	72.6972	390988	390989	71.5229	76.2247	7.32
390989	73.2061	390988	390989	71.5116	76.6473	7.33
390989	74.707	390988	390989	71.6144	76.9573	7.33
390989	76.0921	390989	390989	72.2494	77.8082	7.34
390989	76.7182	390989	390989	73.64	78.8505	7.35
390989	76.9561	390989	390989	75.1167	79.7976	7.36
390989	77.7034	390989	390989	76.2571	79.854	7.37
390989	78.6676	390989	390989	76.7537	79.8596	7.37
390989	79.4801	390989	390989	77.0054	79.8659	7.38
390989	79.5745	390989	390989	77.5463	79.8597	7.39
390989	79.3813	390989	390989	76.7045	79.8515	7.4
390989	78.8412	390989	390989	75.143	79.8221	7.4
390989	77.7898	390989	390989	73.5788	79.7243	7.41
390989	75.9793	390989	390990	72.0304	79.3071	7.42
390989	74.2034	390989	390990	71.0985	78.3397	7.43
390989	72.2665	390989	390990	71.053	76.5663	7.44
390990	71.2424	390989	390990	71.042	74.6618	7.44
390990	71.1557	390989	390990	71.0416	74.1758	7.45
390990	71.4058	390990	390990	71.0428	77.3032	7.46
390990	72.7735	390990	390990	71.055	79.1638	7.47
390990	75.5708	390990	390990	71.1639	79.2745	7.48
390990	77.7645	390990	390990	71.9989	79.2975	7.48
390990	78.0676	390990	390990	73.2588	79.307	7.49
390990	76.7768	390990	390990	72.5283	79.3063	7.5
390990	74.3007	390990	390990	71.8837	79.2272	7.51
390990	72.7007	390990	390990	71.3512	77.988	7.52
390990	71.8853	390990	390991	71.147	74.7353	7.52
390990	71.347	390990	390991	71.1053	72.8106	7.53
390991	71.328	390990	390991	71.0989	74.3766	7.54
390991	72.2128	390990	390991	71.1044	83.0185	7.55
390991	75.1746	390991	390991	71.2934	96.9673	7.56
390991	83.401	390991	390991	72.3902	106.886	7.56
390991	94.5534	390991	390991	74.6642	108.229	7.57
390991	100.811	390991	390991	80.0444	108.599	7.58
390991	101.192	390991	390991	79.227	108.649	7.59
390991	95.9694	390991	390991	74.7067	108.554	7.6
390991	86.4152	390991	390991	74.4532	108.297	7.6
390991	79.3452	390991	390991	74.3862	107.575	7.61
390991	75.9438	390991	390991	74.3663	101.861	7.62
390991	75.2686	390991	390991	74.3674	92.2501	7.63
390991	75.7481	390991	390991	74.3692	84.1066	7.63
390991	76.9531	390991	390992	74.3881	81.7795	7.64
390991	79.1536	390991	390992	74.4412	82.0681	7.65
390991	81.159	390991	390992	74.5884	82.8753	7.66
390992	81.7312	390991	390992	75.3017	83.6944	7.67
390992	81.801	390991	390992	77.5293	85.0828	7.67
390992	82.517	390991	390992	79.8359	87.007	7.68
390992	83.2777	390991	390992	81.3617	89.9511	7.69
390992	84.044	390992	390992	81.7503	93.2943	7.7
390992	85.8103	390992	390992	82.0838	96.1395	7.71
390992	88.0973	390992	390992	82.8732	97.4223	7.71
390992	91.432	390992	390992	83.6955	97.6359	7.72
390992	95.0664	390992	390992	85.1603	97.6918	7.73
390992	96.7911	390992	390992	87.4063	97.712	7.74
390992	97.2584	390992	390992	90.579	97.7116	7.75
390992	97.0243	390992	390992	94.3542	97.7161	7.75
390992	96.2491	390992	390992	94.609	97.7043	7.76
390992	95.1993	390992	390992	94.318	97.6268	7.77
390992	94.8504	390992	390992	93.9467	97.3979	7.78
390992	94.5655	390992	390992	93.6498	96.1384	7.79
390992	94.1269	390992	390993	93.623	95.0715	7.79
390992	93.7834	390992	390993	93.622	94.6546	7.8
390993	93.7693	390992	390993	93.624	94.3002	7.81
390993	93.9528	390992	390993	93.6478	95.477	7.82
390993	94.1715	390993	390993	93.7534	97.3619	7.83
390993	95.6486	390993	390993	94.0112	97.9208	7.83
390993	97.4756	390993	390993	94.6211	97.9604	7.84
390993	97.6357	390993	390993	95.5306	97.9649	7.85
390993	95.7922	390993	390993	94.1453	97.9394	7.86
390993	93.5205	390993	390994	93.064	95.2178	7.87
390994	92.906	390993	390994	92.805	93.2623	7.87
390994	93.092	390994	390994	92.8754	93.6491	7.88
390994	93.4166	390994	390994	91.0677	93.6897	7.89
390994	93.0853	390994	390994	87.1732	93.6837	7.9
390994	90.6984	390994	390994	84.1064	93.5751	7.9
390994	87.1055	390994	390994	83.3339	93.1921	7.91
390994	84.5766	390994	390995	83.2652	91.2832	7.92
390994	83.916	390994	390995	83.2588	89.7813	7.93
390994	84.4181	390994	390995	83.2651	92.5948	7.94
390995	86.5256	390994	390995	83.3253	95.3748	7.94
390995	89.7678	390994	390995	83.5682	97.4136	7.95
390995	93.0515	390995	390995	84.7304	99.3565	7.96
390995	95.4234	390995	390995	87.4312	100.425	7.97
390995	97.2231	390995	390995	90.3738	100.671	7.98
390995	99.2554	390995	390995	93.6123	100.677	7.98
390995	100.176	390995	390995	96.0353	100.679	7.99
390995	100.306	390995	390995	98.2283	100.68	8
390995	99.7722	390995	390995	99.1478	100.679	8.01
390995	99.2808	390995	390995	99.1391	100.664	8.02
390995	99.2346	390995	390995	99.1372	99.7343	8.02
390995	99.5947	390995	390996	99.1405	99.8394	8.03
390996	99.6539	390995	390996	99.4096	100.614	8.04
390996	100.09	390995	390996	99.6342	102.517	8.05
390996	101.094	390996	390996	99.9432	105.691	8.06
390996	103.065	390996	390996	100.569	106.976	8.06
390996	105.457	390996	390996	101.506	107.191	8.07
390996	106.234	390996	390996	102.46	107.209	8.08
390996	105.914	390996	390996	101.184	107.195	8.09
390996	104.67	390996	390996	98.4161	107.126	8.1
390996	102.957	390996	390996	94.882	106.926	8.1
390996	101.029	390996	390996	92.4899	106.311	8.11
390996	98.34	390996	390996	91.2263	104.755	8.12
390996	94.8175	390996	390997	90.8528	103.01	8.13
390996	92.2989	390996	390997	90.7653	101.115	8.13
390996	91.2249	390996	390997	90.7417	98.3878	8.14
390997	90.9912	390996	390997	90.7327	94.9949	8.15
390997	91.0086	390996	390997	90.734	94.8097	8.16
390997	91.3725	390996	390997	90.7321	97.2412	8.17
390997	92.0404	390997	390997	90.7508	100.389	8.17
390997	93.2276	390997	390997	90.794	103.371	8.18
390997	96.5733	390997	390997	91.2645	103.706	8.19
390997	99.7296	390997	390997	91.9576	103.87	8.2
390997	102.102	390997	390997	93.138	103.921	8.21
390997	102.537	390997	390997	95.8766	103.939	8.21
390997	101.338	390997	390997	95.1088	103.919	8.22
390997	99.0543	390997	390997	92.8078	103.772	8.23
390997	95.2325	390997	390997	91.2784	102.077	8.24
390997	92.3052	390997	390998	90.7139	98.8487	8.25
390997	91.6534	390997	390998	90.6842	96.4381	8.25
390998	93.3543	390997	390998	90.7436	100.356	8.26
390998	97.5762	390997	390998	91.7436	106.987	8.27
390998	101.463	390998	390998	94.8428	113.885	8.28
390998	107.266	390998	390998	98.4633	114.734	8.29
390998	111.344	390998	390998	100.251	114.878	8.29
390998	111.842	390998	390998	90.8189	114.906	8.3
390998	109.406	390998	390998	83.3377	114.908	8.31
390998	101.326	390998	390998	81.8242	114.822	8.32
390998	92.459	390998	390998	81.5982	114.151	8.33
390998	85.6468	390998	390998	81.5602	111.346	8.33
390998	84.0214	390998	390998	81.5361	105.406	8.34
390998	84.1994	390998	390998	81.5775	97.8595	8.35
390998	85.3897	390998	390999	81.5719	89.7388	8.36
390998	87.0766	390998	390999	81.7216	88.5785	8.37
390998	87.5194	390998	390999	82.1582	88.9948	8.37
390999	88.0785	390998	390999	83.7366	89.7728	8.38
390999	88.2377	390998	390999	86.1538	90.8829	8.39
390999	88.6636	390998	390999	87.4284	92.53	8.4
390999	89.4547	390998	390999	88.0207	93.9285	8.4
390999	90.4875	390999	390999	88.2696	95.69	8.41
390999	92.3565	390999	390999	88.8151	97.1535	8.42
390999	94.0216	390999	390999	89.7467	97.7526	8.43
390999	95.9357	390999	390999	91.1967	97.8753	8.44
390999	96.619	390999	390999	93.2016	97.8837	8.44
390999	96.0762	390999	390999	93.3662	97.8464	8.45
390999	93.8126	390999	390999	91.7438	97.0125	8.46
390999	91.7536	390999	391000	90.0862	94.0037	8.47
391000	90.0805	390999	391000	89.365	91.5673	8.48
391000	89.4606	391000	391000	89.344	90.0487	8.48
391000	89.4981	391000	391000	89.3524	90.2352	8.49
391000	89.8001	391000	391000	86.1093	90.2633	8.5
391000	89.401	391000	391000	81.1849	90.25	8.51
391000	85.9764	391000	391000	76.7475	90.0759	8.52
391000	81.2456	391000	391000	73.0642	89.364	8.52
391000	76.9555	391000	391001	72.6572	86.0755	8.53
391000	74.1858	391000	391001	72.656	81.9884	8.54
391001	74.5866	391000	391001	72.6668	82.1356	8.55
391001	79.6347	391000	391001	72.8005	83.2556	8.56
391001	82.0894	391001	391001	73.415	84.207	8.56
391001	83.22	391001	391001	79.6583	84.6804	8.57
391001	84.2277	391001	391001	82.176	84.7736	8.58
391001	84.6095	391001	391001	83.4216	84.7822	8.59
391001	84.505	391001	391001	82.9081	84.7675	8.6
391001	82.9227	391001	391001	82.5708	84.6066	8.6
391001	82.6744	391001	391002	82.503	83.3067	8.61
391002	83.3867	391002	391002	82.6526	84.7929	8.62
391002	84.7912	391002	391002	83.5045	85.683	8.63
391002	85.3218	391002	391002	83.7553	85.7437	8.63
391002	84.4823	391002	391002	80.5209	85.6839	8.64
391002	80.7732	391002	391002	78.1342	84.7176	8.65
391002	78.1481	391002	391003	77.322	80.9882	8.66
391003	77.7988	391002	391003	77.2509	81.8258	8.67
391003	80.1836	391003	391003	77.3357	86.3413	8.67
391003	85.1308	391003	391003	79.2683	87.0939	8.68
391003	86.0136	391003	391003	81.3105	87.1132	8.69
391003	85.2343	391003	391003	79.1152	87.0916	8.7
391003	82.2338	391003	391003	76.7168	86.8508	8.71
391003	79.2196	391003	391003	75.4549	85.8527	8.71
391003	76.8496	391003	391004	75.2942	83.3152	8.72
391003	75.7934	391003	391004	75.2596	80.2754	8.73
391003	75.6897	391003	391004	75.2574	79.6781	8.74
391004	76.2419	391003	391004	75.2596	82.5899	8.75
391004	78.1196	391003	391004	75.3094	85.4411	8.75
391004	81.3919	391004	391004	75.828	87.6622	8.76
391004	83.8515	391004	391004	77.4203	89.1448	8.77
391004	86.5763	391004	391004	80.2957	89.8269	8.78
391004	88.4072	391004	391004	83.0191	89.8652	8.79
391004	89.3557	391004	391004	85.734	89.8706	8.79
391004	89.2157	391004	391004	85.9025	89.8651	8.8
391004	86.8197	391004	391004	85.5581	89.8248	8.81
391004	85.8851	391004	391004	85.5321	89.2567	8.82
391004	86.1067	391004	391005	85.5522	91.1702	8.83
391005	88.6697	391004	391005	85.8355	98.9534	8.83
391005	95.5186	391004	391005	87.8639	108.223	8.84
391005	103.625	391005	391005	93.2982	113.114	8.85
391005	110.701	391005	391005	99.9092	114.075	8.86
391005	112.084	391005	391005	99.5631	114.187	8.87
391005	109.232	391005	391005	88.4622	114.064	8.87
391005	96.4499	391005	391005	82.1477	112.597	8.88
391005	84.7658	391005	391005	80.3438	104.608	8.89
391005	81.4275	391005	391006	80.2574	89.8729	8.9
391006	81.9511	391005	391006	80.3691	86.8113	8.9
391006	86.3123	391006	391006	81.4501	88.0503	8.91
391006	87.9215	391006	391006	85.671	88.2696	8.92
391006	88.083	391006	391006	86.9347	88.2993	8.93
391006	86.7545	391006	391006	86.7248	88.1073	8.94
391006	86.771	391006	391007	86.745	86.9319	8.94
391007	87.0603	391007	391007	86.9006	87.2699	8.95
391007	87.185	391007	391007	86.1311	87.3296	8.96
391007	86.2516	391007	391007	84.0596	87.2941	8.97
391007	84.3419	391007	391007	81.6532	86.393	8.98
391007	81.83	391007	391008	81.015	84.5604	8.98
391008	81.5034	391007	391008	80.9297	86.6541	8.99
391008	84.7982	391008	391008	81.0092	90.2307	9
391008	89.4482	391008	391008	83.2351	90.7345	9.01
391008	89.9069	391008	391008	85.3737	90.7806	9.02
391008	87.218	391008	391008	82.5887	90.7424	9.02
391008	83.549	391008	391008	80.7463	89.0109	9.03
391008	80.9397	391008	391009	80.6554	85.2388	9.04
391009	80.8411	391008	391009	80.6456	82.6177	9.05
391009	82.0962	391008	391009	80.659	83.3112	9.06
391009	83.1273	391009	391009	81.5617	83.8073	9.06
391009	83.509	391009	391009	82.6637	83.9724	9.07
391009	83.763	391009	391009	82.8052	83.9829	9.08
391009	83.6011	391009	391009	81.4326	83.9777	9.09
391009	81.9451	391009	391009	80.2856	83.8257	9.1
391009	80.437	391009	391010	80.1462	82.5577	9.1
391010	80.3262	391009	391010	80.1275	82.7294	9.11
391010	81.9134	391009	391010	80.1433	85.9572	9.12
391010	84.7056	391010	391010	81.3726	88.3409	9.13
391010	87.3422	391010	391010	83.3144	88.7958	9.13
391010	88.0404	391010	391010	85.3302	88.8175	9.14
391010	87.6171	391010	391010	85.1214	88.7952	9.15
391010	85.6966	391010	391010	84.9103	88.6636	9.16
391010	85.1305	391010	391010	84.4257	87.8766	9.17
391010	84.9032	391010	391011	84.3412	85.8755	9.17
391010	84.6413	391010	391011	84.3192	86.3875	9.18
391011	84.8758	391010	391011	84.3309	88.7424	9.19
391011	86.5478	391010	391011	84.4143	91.4117	9.2
391011	88.6297	391011	391011	84.7471	96.1751	9.21
391011	90.8275	391011	391011	86.3759	100.309	9.21
391011	95.0766	391011	391011	88.3219	102.316	9.22
391011	99.2334	391011	391011	90.2695	102.45	9.23
391011	101.388	391011	391011	93.6552	102.468	9.24
391011	101.414	391011	391011	97.5941	102.459	9.25
391011	101.271	391011	391011	97.3532	102.26	9.25
391011	101.071	391011	391011	94.6455	101.757	9.26
391011	98.0303	391011	391011	91.2154	101.344	9.27
391011	94.8179	391011	391012	88.1552	101.099	9.28
391011	91.1989	391011	391012	85.7143	97.9484	9.29
391012	88.0629	391011	391012	85.0241	94.6303	9.29
391012	85.6899	391011	391012	84.7563	91.1792	9.3
391012	85.1099	391012	391012	84.7137	88.1962	9.31
391012	84.979	391012	391012	84.7079	85.7416	9.32
391012	85.0832	391012	391012	84.4021	85.2593	9.33
391012	85.0286	391012	391012	83.5901	85.2594	9.33
391012	84.3865	391012	391012	83.1889	85.2571	9.34
391012	83.3512	391012	391012	83.076	85.1691	9.35
391012	83.115	391012	391012	83.0746	84.1161	9.36
391012	83.1461	391012	391013	83.0771	83.8125	9.37
391013	83.4994	391012	391013	83.1006	84.5325	9.37
391013	84.2823	391012	391013	83.3748	85.2787	9.38
391013	84.9243	391013	391013	83.949	86.1308	9.39
391013	85.6005	391013	391013	84.5345	86.3845	9.4
391013	86.1125	391013	391013	85.0592	86.3963	9.4
391013	86.0054	391013	391013	84.9467	86.3871	9.41
391013	85.5681	391013	391013	84.3802	86.3075	9.42
391013	84.6104	391013	391013	84.2424	85.9861	9.43
391013	84.502	391013	391014	84.2321	86.1465	9.44
391014	85.1181	391013	391014	84.2518	88.8807	9.44
391014	87.0258	391013	391014	84.6805	92.5694	9.45
391014	90.178	391014	391014	85.8951	94.7964	9.46
391014	93.4002	391014	391014	87.9406	95.4953	9.47
391014	94.6308	391014	391014	90.027	95.6417	9.48
391014	94.4937	391014	391014	88.7142	95.6543	9.48
391014	91.8358	391014	391014	86.7769	95.6368	9.49
391014	88.9696	391014	391014	86.7258	95.5241	9.5
391014	87.3097	391014	391014	86.7209	93.0101	9.51
391014	87.339	391014	391015	86.7248	90.2853	9.52
391014	88.1479	391014	391015	86.7467	90.8374	9.52
391014	89.7656	391014	391015	86.8035	90.9766	9.53
391015	90.8281	391014	391015	87.8223	91.564	9.54
391015	90.9594	391014	391015	89.5776	92.3301	9.55
391015	91.5126	391015	391015	90.7414	93.6835	9.56
391015	92.1038	391015	391015	90.9051	94.1287	9.56
391015	93.5224	391015	391015	91.385	94.2096	9.57
391015	93.8566	391015	391015	91.9102	94.2179	9.58
391015	93.6594	391015	391015	91.5119	94.2059	9.59
391015	92.1661	391015	391015	90.8001	94.1211	9.6
391015	90.9305	391015	391016	90.6086	93.2339	9.6
391015	90.7581	391015	391016	90.597	91.8695	9.61
391016	91.0618	391015	391016	90.621	94.6102	9.62
391016	93.6847	391016	391016	90.9693	97.6107	9.63
391016	96.7641	391016	391016	92.9592	99.0993	9.63
391016	98.9255	391016	391016	95.7978	99.1077	9.64
391016	98.9075	391016	391016	97.1822	99.1018	9.65
391016	97.1919	391016	391016	96.0774	99.0147	9.66
391017	96.2376	391016	391017	95.8966	97.3361	9.67
391017	97.1172	391017	391017	96.0818	102.189	9.67
391017	101.278	391017	391017	97.099	105.451	9.68
391017	104.644	391017	391017	100.204	105.548	9.69
391017	104.419	391017	391017	101.989	105.512	9.7
391017	102.379	391017	391017	101.56	105.249	9.71
391017	101.945	391017	391017	99.2651	104.262	9.71
391017	101.409	391017	391018	97.0371	102.272	9.72
391017	98.5731	391017	391018	96.3033	101.855	9.73
391018	97.0556	391017	391018	96.1013	101.099	9.74
391018	96.8265	391017	391018	96.0964	100.728	9.75
391018	97.6106	391018	391018	96.1017	103.204	9.75
391018	100.152	391018	391018	96.2849	103.571	9.76
391018	102.787	391018	391018	97.4607	103.678	9.77
391018	103.068	391018	391018	99.0165	103.692	9.78
391018	102.155	391018	391018	96.3733	103.677	9.79
391018	98.8327	391018	391018	92.6717	103.472	9.79
391018	94.5389	391018	391018	89.4542	101.493	9.8
391018	89.992	391018	391019	88.0863	97.1522	9.81
391019	88.4737	391018	391019	87.3805	92.1055	9.82
391019	87.9017	391019	391019	87.3532	89.9762	9.83
391019	88.4496	391019	391019	87.3948	90.8753	9.83
391019	90.4809	391019	391019	87.8314	90.9773	9.84
391019	90.7118	391019	391019	88.7496	90.9859	9.85
391019	90.1242	391019	391019	86.9254	90.9776	9.86
391019	89.2697	391019	391019	83.492	90.8524	9.87
391019	85.8609	391019	391019	81.8748	89.9816	9.87
391019	82.6182	391019	391020	81.8494	88.765	9.88
391020	83.2397	391019	391020	81.8826	96.4348	9.89
391020	89.8427	391019	391020	82.2843	111.071	9.9
391020	104.427	391020	391020	86.8597	118.309	9.9
391020	116.469	391020	391020	98.5726	119.085	9.91
391020	117.6	391020	391020	106.639	119.142	9.92
391020	110.678	391020	391020	97.7824	119.026	9.93
391020	97.9772	391020	391020	93.4838	111.792	9.94
391020	93.7551	391020	391021	92.9313	97.9035	9.94
391021	94.6573	391020	391021	93.1809	96.854	9.95
391021	96.7161	391021	391021	94.708	98.9773	9.96
391021	98.5333	391021	391021	96.2684	99.0613	9.97
391021	98.1082	391021	391021	93.8733	99.0202	9.98
391021	94.2601	391021	391021	91.7606	98.3202	9.98
391021	91.838	391021	391022	90.0977	94.3583	9.99
391022	90.2368	391021	391022	90.019	91.713	10
391022	90.3385	391022	391022	90.0606	90.6081	10.01
391022	90.5127	391022	391022	90.1635	90.6376	10.02
391022	90.2601	391022	391022	90.0362	91.0065	10.02
391022	91.6199	391022	391023	90.6516	92.8902	10.03
391023	93.7429	391023	391023	92.4693	94.485	10.04
391023	94.2584	391023	391023	92.9255	94.6183	10.05
391023	92.8308	391023	391023	89.6939	94.514	10.06
391023	89.4053	391023	391024	87.7478	92.782	10.06
391024	87.7748	391023	391024	87.5824	89.2508	10.07
391024	87.8889	391024	391024	87.6223	89.7996	10.08
391024	89.5114	391024	391024	87.8567	90.9035	10.09
391024	90.2481	391024	391024	87.9663	91.0099	10.1
391024	88.7578	391024	391024	84.9868	90.9434	10.1
391024	85.5804	391024	391024	82.9455	89.5449	10.11
391024	83.0768	391024	391025	82.8841	86.4871	10.12
391025	83.0999	391024	391025	82.8758	86.7812	10.13
391025	85.4437	391024	391025	82.8844	91.3928	10.13
391025	89.2517	391025	391025	84.5682	97.4959	10.14
391025	93.3528	391025	391025	87.3204	98.7543	10.15
391025	96.3878	391025	391025	89.1551	98.9274	10.16
391025	94.9495	391025	391025	84.1384	98.7224	10.17
391025	88.4129	391025	391025	78.9779	97.8544	10.17
391025	82.2662	391025	391025	76.3064	93.4275	10.18
391025	77.0883	391025	391026	75.9894	85.8183	10.19
391026	76.5816	391025	391026	75.9537	80.9044	10.2
391026	78.7679	391025	391026	75.9972	84.3291	10.21
391026	81.0004	391026	391026	77.1042	90.336	10.21
391026	85.0866	391026	391026	79.4204	93.5592	10.22
391026	90.0725	391026	391026	81.2845	94.0922	10.23
391026	91.8127	391026	391026	83.4572	94.1456	10.24
391026	90.8996	391026	391026	80.6139	94.1231	10.25
391026	86.3163	391026	391026	77.568	93.7547	10.25
391026	82.3249	391026	391026	76.6987	93.0854	10.26
391026	78.7621	391026	391026	76.6788	90.912	10.27
391026	77.4999	391026	391027	76.6711	85.91	10.28
391026	77.3625	391026	391027	76.6761	82.0081	10.29
391026	77.9486	391026	391027	76.7102	82.4788	10.29
391027	79.3384	391026	391027	76.7879	86.5271	10.3
391027	81.1181	391026	391027	77.6032	92.4282	10.31
391027	84.9236	391027	391027	79.2808	102.229	10.32
391027	91.2909	391027	391027	81.5163	103.435	10.33
391027	100.475	391027	391027	86.192	103.79	10.33
391027	101.85	391027	391027	91.3471	103.89	10.34
391027	92.7823	391027	391027	88.7356	103.725	10.35
391027	88.9308	391027	391028	88.0083	92.5784	10.36
391028	90.8153	391027	391028	88.675	94.0273	10.37
391028	95.0082	391028	391028	91.79	97.5955	10.37
391028	97.1875	391028	391028	95.1207	98.0281	10.38
391028	95.4879	391028	391028	93.0731	97.7615	10.39
391028	92.7392	391028	391029	92.5663	95.1472	10.4
391029	92.8746	391028	391029	92.6388	93.695	10.4
391029	93.8434	391029	391029	93.0519	95.0682	10.41
391029	94.9126	391029	391029	93.9171	95.2291	10.42
391029	94.4234	391029	391029	92.5597	95.106	10.43
391029	92.3886	391029	391030	91.8324	93.8239	10.44
391030	94.2764	391030	391030	92.6313	100.402	10.44
391030	100.557	391030	391030	95.6016	104.139	10.45
391030	103.102	391030	391030	96.7444	104.193	10.46
391030	102.723	391030	391030	93.2471	104.186	10.47
391030	97.4825	391030	391030	90.9917	104.093	10.48
391030	94.0843	391030	391030	89.2155	103.848	10.48
391030	92.3359	391030	391030	88.937	100.446	10.49
391030	90.8992	391030	391031	88.854	96.2733	10.5
391030	90.4068	391030	391031	88.8524	95.1042	10.51
391030	90.6676	391030	391031	88.8424	95.3233	10.52
391030	91.957	391030	391031	88.8979	96.5232	10.52
391031	94.1264	391030	391031	88.9187	98.8222	10.53
391031	94.9322	391030	391031	89.2251	101.771	10.54
391031	95.1767	391030	391031	90.0098	103.626	10.55
391031	96.1547	391030	391031	92.0937	108.692	10.56
391031	98.1555	391031	391031	94.2021	116.634	10.56
391031	101.408	391031	391031	94.9936	125.053	10.57
391031	103.759	391031	391031	95.5941	130.612	10.58
391031	110.382	391031	391031	97.6794	131.524	10.59
391031	122.371	391031	391031	101.482	131.73	10.6
391031	127.412	391031	391031	105.256	131.803	10.6
391031	126.821	391031	391031	102.154	131.755	10.61
391031	111.962	391031	391031	91.4329	131.163	10.62
391031	95.8046	391031	391031	82.6491	121.744	10.63
391031	83.2164	391031	391032	81.2495	100.086	10.63
391032	82.2101	391031	391032	81.0777	87.4355	10.64
391032	85.5673	391032	391032	81.2771	91.1605	10.65
391032	90.6179	391032	391032	84.4606	91.939	10.66
391032	91.6423	391032	391032	88.9221	91.9681	10.67
391032	91.4932	391032	391032	90.3134	91.9451	10.67
391032	90.7466	391032	391032	90.2641	91.8189	10.68
391032	91.3795	391032	391033	90.3307	92.9153	10.69
391033	92.6426	391032	391033	91.2513	95.3169	10.7
391033	94.968	391033	391033	92.5606	98.0298	10.71
391033	97.2623	391033	391033	94.71	100.395	10.71
391033	99.2008	391033	391033	96.1901	100.563	10.72
391033	97.459	391033	391033	92.4245	100.446	10.73
391033	92.8958	391033	391033	92.2723	97.7364	10.74
391033	93.2189	391033	391034	92.3854	98.1675	10.75
391034	98.3803	391033	391034	93.3996	109.085	10.75
391034	108.811	391034	391034	98.3598	114.774	10.76
391034	113.416	391034	391034	107.717	115.072	10.77
391034	111.396	391034	391034	104.061	114.614	10.78
391034	101.808	391034	391035	98.9451	110.198	10.79
391035	97.7466	391034	391035	96.9435	100.73	10.79
391035	97.0626	391035	391035	96.733	97.8326	10.8
391035	97.1824	391035	391035	93.889	97.9144	10.81
391035	94.8874	391035	391035	90.629	97.8705	10.82
391035	91.6773	391035	391035	87.8372	96.3102	10.83
391035	89.4533	391035	391036	86.5173	93.6278	10.83
391035	87.3155	391035	391036	86.4782	90.9412	10.84
391036	87.5099	391035	391036	86.5015	89.7107	10.85
391036	88.9155	391035	391036	86.7956	94.2968	10.86
391036	90.0171	391036	391036	87.8447	99.6466	10.87
391036	96.1914	391036	391036	89.2646	102.055	10.87
391036	100.063	391036	391036	92.8709	102.203	10.88
391036	97.875	391036	391036	95.2113	101.981	10.89
391036	94.5844	391036	391037	92.0104	97.4627	10.9
391037	90.7777	391036	391037	90.3522	93.4543	10.9
391037	90.3948	391037	391037	90.2679	90.6509	10.91
391037	90.4121	391037	391037	88.7088	90.6343	10.92
391037	89.3142	391037	391037	85.97	90.6005	10.93
391037	86.2905	391037	391037	84.8579	89.6224	10.94
391037	85.4318	391037	391038	84.8117	87.5141	10.94
391038	86.5711	391037	391038	84.8914	89.4945	10.95
391038	89.2462	391038	391038	86.2497	90.2888	10.96
391038	90.1612	391038	391038	88.5593	90.4086	10.97
391038	90.2347	391038	391038	88.2417	90.4198	10.98
391038	88.4678	391038	391038	87.0029	90.396	10.98
391038	86.9656	391038	391038	86.4512	88.6768	10.99
391039	86.3816	391038	391039	85.6534	86.9255	11
391039	85.723	391039	391039	85.6074	86.2717	11.01
391039	85.7889	391039	391039	85.6216	85.814	11.02
391039	85.7963	391039	391039	85.5584	85.8145	11.02
391039	85.6174	391039	391039	85.4007	85.8134	11.03
391039	85.4709	391039	391039	85.2279	85.6952	11.04
391039	85.2782	391039	391040	85.162	85.6219	11.05
391040	85.2796	391039	391040	85.1564	87.2469	11.06
391040	86.7126	391039	391040	85.166	89.8345	11.06
391040	88.1503	391040	391040	86.1364	92.9909	11.07
391040	91.5057	391040	391040	87.516	94.0375	11.08
391040	93.5574	391040	391040	89.5113	94.054	11.09
391040	93.4269	391040	391040	87.8479	94.0447	11.1
391040	91.1923	391040	391040	85.9396	94.0218	11.1
391040	87.2417	391040	391040	85.5794	93.8983	11.11
391040	86.0764	391040	391041	85.545	90.9313	11.12
391041	86.3375	391040	391041	85.58	87.8004	11.13
391041	87.7893	391040	391041	86.078	87.8446	11.13
391041	87.8381	391041	391041	87.7714	88.0262	11.14
391041	88.0217	391041	391041	87.8556	88.044	11.15
391041	87.9673	391041	391042	87.9545	88.0085	11.16
391042	88.1064	391042	391042	87.634	88.1511	11.17
391042	87.4757	391042	391042	87.4142	87.9671	11.17
391042	87.4521	391042	391043	87.4024	88.6444	11.18
391043	88.6714	391042	391043	87.4663	88.9877	11.19
391043	88.965	391043	391043	88.6862	89.6448	11.2
391043	89.666	391043	391043	89.076	89.7068	11.21
391043	89.633	391043	391043	89.612	89.7034	11.21
391044	89.854	391044	391044	89.7536	90.9815	11.22
391044	91.1879	391044	391044	89.8331	91.5762	11.23
391044	90.6374	391044	391044	87.0984	91.5465	11.24
391044	88.1284	391044	391044	86.0476	91.1078	11.25
391044	86.1899	391044	391045	85.5922	89.8398	11.25
391044	86.0536	391044	391045	85.4836	88.1395	11.26
391045	86.0275	391044	391045	85.47	88.4467	11.27
391045	86.4054	391044	391045	85.4882	90.8678	11.28
391045	87.5275	391044	391045	85.5367	93.2644	11.29
391045	89.3389	391045	391045	86.003	95.841	11.29
391045	92.3217	391045	391045	87.2432	98.4699	11.3
391045	95.2191	391045	391045	89.3456	99.0736	11.31
391045	97.6509	391045	391045	93.1637	99.1502	11.32
391045	96.2767	391045	391045	91.9455	98.9898	11.33
391045	91.1394	391045	391046	89.4935	95.2513	11.33
391046	88.7217	391045	391046	88.7051	90.2652	11.34
391046	88.7073	391046	391046	88.7041	89.2752	11.35
391046	88.9511	391046	391046	86.433	89.3458	11.36
391046	87.3734	391046	391046	82.7284	89.3167	11.37
391046	83.6964	391046	391046	80.0373	88.0792	11.37
391046	80.4771	391046	391047	79.54	85.0978	11.38
391047	80.2412	391046	391047	79.4854	90.5778	11.39
391047	84.4845	391046	391047	79.5573	105.579	11.4
391047	97.285	391047	391047	82.2054	115.916	11.4
391047	112.846	391047	391047	90.9905	117.95	11.41
391047	115.898	391047	391047	104.358	118.01	11.42
391047	113.939	391047	391047	100.217	117.823	11.43
391047	102.817	391047	391047	93.3379	115.874	11.44
391047	94.0025	391047	391048	90.1212	105.8	11.44
391048	90.23	391047	391048	89.8358	95.0513	11.45
391048	90.0664	391048	391048	89.7938	91.5448	11.46
391048	91.3835	391048	391048	89.8344	91.743	11.47
391048	91.5513	391048	391048	90.5993	91.7758	11.48
391048	91.0078	391048	391048	89.8881	91.7535	11.48
391048	89.9247	391048	391048	89.8802	91.1536	11.49
391048	89.9356	391048	391049	89.886	91.4388	11.5
391049	91.4191	391048	391049	90.0195	93.1884	11.51
391049	93.1703	391049	391049	91.5499	94.0082	11.52
391049	93.9718	391049	391049	93.202	94.0279	11.52
391049	93.9822	391049	391049	93.9346	94.3358	11.53
391050	94.6205	391049	391050	94.2201	95.5554	11.54
391050	96.1153	391050	391050	95.1776	97.1122	11.55
391050	96.9291	391050	391050	96.0816	97.273	11.56
391050	96.3897	391050	391050	94.897	97.2336	11.56
391050	95.0892	391050	391050	94.2983	96.6694	11.57
391050	94.7669	391050	391051	94.2584	96.5181	11.58
391051	95.9341	391050	391051	94.316	97.9467	11.59
391051	97.8036	391051	391051	95.402	98.52	11.6
391051	98.4084	391051	391051	97.376	98.8972	11.6
391051	98.6732	391051	391051	97.7617	98.9496	11.61
391051	97.6146	391051	391051	97.301	98.5685	11.62
391052	98.7733	391051	391052	98.0427	99.1264	11.63
391052	99.3843	391052	391052	98.9973	100.172	11.63
391052	99.6273	391052	391052	93.6842	100.278	11.64
391052	97.1137	391052	391052	91.1619	100.262	11.65
391052	94.0043	391052	391052	88.3267	100.163	11.66
391052	92.0542	391052	391052	86.2597	98.5209	11.67
391052	90.529	391052	391052	86.2263	96.2053	11.67
391052	88.8195	391052	391053	86.216	94.2603	11.68
391052	88.047	391052	391053	86.2067	93.3434	11.69
391052	87.9642	391052	391053	86.2056	94.3112	11.7
391052	88.5495	391052	391053	86.2077	96.281	11.71
391053	89.5658	391052	391053	86.2091	98.2829	11.71
391053	91.3032	391052	391053	86.2144	100.411	11.72
391053	92.687	391052	391053	86.2501	101.977	11.73
391053	94.6385	391052	391053	86.8553	103.665	11.74
391053	97.1103	391052	391053	88.6216	105.282	11.75
391053	100.338	391053	391053	91.4515	107.019	11.75
391053	102.929	391053	391053	94.0029	108.098	11.76
391053	105.359	391053	391053	97.7125	108.4	11.77
391053	107.89	391053	391053	102.086	108.418	11.78
391053	108.33	391053	391053	105.388	108.422	11.79
391053	108.383	391053	391053	108.295	109.362	11.79
391053	110.204	391053	391054	109.12	112.529	11.8
391054	114.64	391054	391054	112.173	115.471	11.81
391054	115.063	391054	391054	106.956	115.696	11.82
391054	107.489	391054	391054	100.588	115.579	11.83
391054	100.762	391054	391055	97.8477	107.878	11.83
391055	97.9587	391054	391055	97.7343	100.728	11.84
391055	98.013	391054	391055	97.7667	99.5784	11.85
391055	98.6193	391055	391055	97.9494	102.846	11.86
391055	100.653	391055	391055	98.3673	103.255	11.87
391055	102.386	391055	391055	99.227	103.273	11.87
391055	102.257	391055	391055	99.5417	103.259	11.88
391055	100.813	391055	391055	98.4031	103.178	11.89
391055	100.047	391055	391055	97.4686	102.979	11.9
391055	99.2351	391055	391055	96.7731	102.256	11.9
391055	98.0568	391055	391056	95.9039	100.707	11.91
391055	97.359	391055	391056	94.106	99.9997	11.92
391055	96.6679	391055	391056	91.5324	99.1961	11.93
391056	95.8928	391055	391056	89.9846	98.01	11.94
391056	94.194	391055	391056	89.8865	97.2955	11.94
391056	91.6844	391055	391056	89.8613	96.5695	11.95
391056	90.2953	391056	391056	89.8634	95.5793	11.96
391056	90.1477	391056	391056	89.8666	93.4122	11.97
391056	90.3116	391056	391056	89.8875	91.1337	11.98
391056	90.8993	391056	391056	89.9636	91.1343	11.98
391056	90.9775	391056	391056	90.1613	91.1353	11.99
391056	90.6842	391056	391056	90.2769	91.1322	12
391056	90.4513	391056	391056	90.2663	91.0586	12.01
391056	90.7801	391056	391057	90.3062	92.6313	12.02
391057	92.6591	391056	391057	90.8393	95.6378	12.02
391057	95.3995	391057	391057	92.6166	98.4067	12.03
391057	97.618	391057	391057	94.986	99.5077	12.04
391057	99.1689	391057	391057	96.6591	99.5172	12.05
391057	99.1991	391057	391057	97.9461	99.5117	12.06
391057	98.5761	391057	391057	97.6382	99.4867	12.06
391057	98.3585	391057	391057	97.6141	99.4262	12.07
391057	97.8749	391057	391058	97.6099	98.9754	12.08
391057	97.9352	391057	391058	97.6129	99.4373	12.09
391058	98.7568	391057	391058	97.6273	100.165	12.1
391058	99.4235	391057	391058	97.6729	100.806	12.1
391058	100.163	391058	391058	98.7427	102.46	12.11
391058	100.846	391058	391058	99.4492	103.189	12.12
391058	102.61	391058	391058	100.234	103.298	12.13
391058	103.203	391058	391058	101.207	103.301	12.13
391058	103.178	391058	391058	102.43	103.296	12.14
391058	102.433	391058	391058	101.516	103.234	12.15
391059	101.326	391058	391059	101.275	102.264	12.16
391059	101.295	391059	391059	101.265	101.995	12.17
391059	101.913	391059	391059	101.282	102.501	12.17
391059	102.385	391059	391059	101.735	102.504	12.18
391059	102.38	391059	391059	101.53	102.502	12.19
391059	102.129	391059	391059	100.958	102.491	12.2
391059	101.554	391059	391059	100.137	102.46	12.21
391059	101.085	391059	391060	99.7837	102.176	12.21
391059	100.385	391059	391060	99.7306	101.759	12.22
391059	100.249	391059	391060	99.7288	102.563	12.23
391060	100.629	391059	391060	99.7294	104.657	12.24
391060	101.815	391059	391060	99.7841	106.646	12.25
391060	103.614	391060	391060	100.079	108.62	12.25
391060	105.405	391060	391060	101.178	111.612	12.26
391060	107.396	391060	391060	102.784	114.229	12.27
391060	109.582	391060	391060	104.652	115.183	12.28
391060	112.909	391060	391060	106.731	115.524	12.29
391060	113.532	391060	391060	107.673	115.548	12.29
391060	110.835	391060	391060	104.754	115.46	12.3
391060	107.11	391060	391060	102.072	114.552	12.31
391060	103.064	391060	391061	101.09	109.293	12.32
391061	101.993	391060	391061	101.033	104.777	12.33
391061	103.033	391060	391061	101.087	104.429	12.33
391061	104.329	391061	391061	102.351	104.751	12.34
391061	104.506	391061	391061	103.693	104.922	12.35
391061	104.599	391061	391061	103.174	104.95	12.36
391061	103.727	391061	391061	102.079	104.93	12.37
391061	102.448	391061	391061	101.028	104.22	12.37
391061	101.079	391061	391062	100.804	102.715	12.38
391062	100.954	391061	391062	100.78	101.839	12.39
391062	101.741	391062	391062	100.824	102.527	12.4
391062	102.475	391062	391062	101.68	102.555	12.4
391062	102.517	391062	391062	101.967	102.558	12.41
391062	102.061	391062	391062	101.552	102.555	12.42
391062	101.563	391062	391062	101.541	102.085	12.43
391063	101.579	391062	391063	101.545	103.382	12.44
391063	103.51	391063	391063	101.75	106.228	12.44
391063	106.038	391063	391063	103.503	106.793	12.45
391063	106.291	391063	391063	101.867	106.837	12.46
391063	103.476	391063	391063	98.6007	106.78	12.47
391063	99.4126	391063	391063	96.7282	104.884	12.48
391063	97.2136	391063	391064	95.3548	100.924	12.48
391064	95.6691	391063	391064	94.4585	97.8202	12.49
391064	94.5374	391063	391064	94.3552	96.0054	12.5
391064	94.454	391064	391064	94.3495	94.8863	12.51
391064	94.6459	391064	391064	94.3553	94.8984	12.52
391064	94.8612	391064	391064	94.4043	94.902	12.52
391064	94.8153	391064	391064	93.5858	94.8983	12.53
391064	93.8268	391064	391064	92.836	94.8787	12.54
391064	92.8968	391064	391065	92.8266	94.0691	12.55
391065	92.9245	391064	391065	92.8338	93.8117	12.56
391065	93.6066	391065	391065	92.895	95.0939	12.56
391065	95.0502	391065	391065	93.46	95.2634	12.57
391065	95.2224	391065	391065	94.6531	95.2682	12.58
391065	95.2366	391065	391065	95.1898	95.435	12.59
391065	95.4689	391065	391065	95.2031	97.4916	12.6
391066	97.7842	391065	391066	95.6473	100.375	12.6
391066	100.649	391066	391066	98.0034	102.876	12.61
391066	102.724	391066	391066	100.654	102.939	12.62
391066	102.788	391066	391066	99.8873	102.946	12.63
391066	100.749	391066	391066	97.3275	102.939	12.63
391066	97.9333	391066	391066	95.7172	101.469	12.64
391066	95.8385	391066	391067	95.5214	98.6718	12.65
391067	95.6407	391066	391067	95.5087	96.8963	12.66
391067	95.799	391066	391067	95.5222	99.9867	12.67
391067	97.8545	391067	391067	95.6983	104.148	12.67
391067	101.443	391067	391067	96.8413	105.123	12.68
391067	104.29	391067	391067	99.3409	105.18	12.69
391067	103.986	391067	391067	99.9708	105.148	12.7
391067	101.321	391067	391067	98.0505	104.826	12.71
391067	98.4436	391067	391068	97.3175	102.803	12.71
391067	97.8493	391067	391068	97.2669	100.3	12.72
391068	98.8465	391067	391068	97.3208	102.588	12.73
391068	101.78	391068	391068	98.1989	103.501	12.74
391068	103.281	391068	391068	100.218	103.967	12.75
391068	103.54	391068	391068	102.116	103.989	12.75
391068	103.765	391068	391068	101.268	103.991	12.76
391068	103.663	391068	391068	97.6758	103.99	12.77
391068	103.062	391068	391068	94.4681	103.985	12.78
391068	100.448	391068	391068	92.5744	103.974	12.79
391068	97.5989	391068	391068	91.8775	103.943	12.79
391068	95.1145	391068	391068	91.7929	103.365	12.8
391068	93.3403	391068	391069	91.7341	101.939	12.81
391068	92.6487	391068	391069	91.7217	99.6577	12.82
391068	92.5511	391068	391069	91.719	97.1278	12.83
391068	92.9039	391068	391069	91.7264	95.1151	12.83
391069	93.7497	391068	391069	91.7363	95.5722	12.84
391069	94.4428	391068	391069	91.8674	97.2313	12.85
391069	94.585	391068	391069	92.7828	99.4808	12.86
391069	96.0116	391069	391069	94.0955	101.705	12.87
391069	98.8245	391069	391069	94.5234	102.395	12.87
391069	101.568	391069	391069	95.9104	102.448	12.88
391069	102.284	391069	391069	99.3862	102.456	12.89
391069	102.209	391069	391069	101.634	102.428	12.9
391069	101.214	391069	391070	100.962	101.727	12.9
391070	100.883	391070	391070	100.749	101.665	12.91
391070	101.421	391070	391070	97.9435	101.841	12.92
391070	100.57	391070	391070	90.7572	101.808	12.93
391070	93.8098	391070	391070	86.9725	101.161	12.94
391070	88.2147	391070	391071	86.3587	97.898	12.94
391070	87.078	391070	391071	86.3287	92.3349	12.95
391071	87.4166	391070	391071	86.3544	90.8914	12.96
391071	89.2174	391070	391071	86.481	92.0933	12.97
391071	90.5857	391070	391071	87.0839	93.3597	12.98
391071	91.7323	391071	391071	88.8597	94.7335	12.98
391071	92.8897	391071	391071	90.3192	95.6607	12.99
391071	94.3401	391071	391071	91.5638	95.777	13
391071	94.8997	391071	391071	92.3832	95.8247	13.01
391071	94.3081	391071	391071	91.1232	95.7934	13.02
391071	91.9537	391071	391071	90.0382	95.3746	13.02
391071	90.4001	391071	391071	89.4506	93.4692	13.03
391071	89.5451	391071	391072	89.4355	91.0195	13.04
391072	89.5505	391071	391072	89.433	91.3787	13.05
391072	90.8629	391072	391072	89.437	92.9037	13.06
391072	92.5009	391072	391072	90.488	93.6074	13.06
391072	93.3519	391072	391072	91.9893	93.6372	13.07
391072	93.0743	391072	391072	92.6202	93.5693	13.08
391072	92.5947	391072	391073	92.4661	92.9406	13.09
391073	92.9814	391072	391073	92.6383	93.9852	13.1
391073	94.162	391073	391073	93.168	95.4795	13.1
391073	94.9741	391073	391073	91.6605	95.5355	13.11
391073	94.6512	391073	391073	89.2806	95.5089	13.12
391073	92.1818	391073	391073	88.0458	95.4293	13.13
391073	89.8422	391073	391073	87.7244	95.1165	13.13
391073	88.6568	391073	391073	87.6636	93.8413	13.14
391073	88.3448	391073	391074	87.645	91.7637	13.15
391073	88.5435	391073	391074	87.6517	90.6154	13.16
391073	89.0476	391073	391074	87.7031	91.2057	13.17
391074	89.6099	391073	391074	87.7899	92.5218	13.17
391074	89.7162	391073	391074	88.0196	93.7135	13.18
391074	90.4237	391073	391074	88.5152	95.5066	13.19
391074	91.248	391073	391074	89.1196	98.3724	13.2
391074	92.4029	391074	391074	89.6138	102.699	13.21
391074	93.352	391074	391074	89.7155	105.921	13.21
391074	94.739	391074	391074	90.4347	107.156	13.22
391074	97.1411	391074	391074	91.4733	107.337	13.23
391074	102.154	391074	391074	92.709	107.452	13.24
391074	105.237	391074	391074	94.196	107.503	13.25
391074	105.84	391074	391074	96.7971	107.527	13.25
391074	104.798	391074	391074	100.574	107.502	13.26
391074	102.87	391074	391074	100.282	107.338	13.27
391074	100.908	391074	391074	100.163	105.587	13.28
391074	100.245	391074	391074	100.107	102.769	13.29
391074	100.198	391074	391075	99.9328	100.739	13.29
391075	100.046	391074	391075	99.876	101.21	13.3
391075	100.069	391074	391075	99.8716	105.161	13.31
391075	101.872	391075	391075	99.88	110.522	13.32
391075	105.751	391075	391075	100.52	112.944	13.33
391075	109.888	391075	391075	102.128	113.51	13.33
391075	111.268	391075	391075	99.7653	113.55	13.34
391075	110.072	391075	391075	93.1589	113.494	13.35
391075	103.725	391075	391075	89.7994	113.329	13.36
391075	95.5675	391075	391075	88.476	112.405	13.37
391075	90.7661	391075	391075	88.3633	108.396	13.37
391075	89.211	391075	391076	88.3389	100.837	13.38
391075	89.0869	391075	391076	88.331	93.7808	13.39
391075	89.6563	391075	391076	88.3422	94.0425	13.4
391076	90.3678	391075	391076	88.3832	96.6126	13.4
391076	92.893	391075	391076	89.3221	98.5458	13.41
391076	96.063	391076	391076	90.1897	99.9122	13.42
391076	98.2547	391076	391076	92.7055	100.068	13.43
391076	99.5336	391076	391076	96.0586	100.115	13.44
391076	99.6645	391076	391076	96.7872	100.125	13.44
391076	97.8105	391076	391076	94.3249	100.085	13.45
391076	94.1413	391076	391076	93.0049	97.9406	13.46
391077	93.2192	391076	391077	92.6465	95.2468	13.47
391077	95.8543	391077	391077	93.2773	101.985	13.48
391077	101.429	391077	391077	95.9192	104.456	13.48
391077	102.856	391077	391077	96.3024	104.631	13.49
391077	101.309	391077	391077	92.6573	104.57	13.5
391077	96.9153	391077	391077	89.3879	104.336	13.51
391077	93.6379	391077	391077	87.5904	102.737	13.52
391077	91.3045	391077	391077	87.2704	99.6121	13.52
391077	89.1835	391077	391078	87.2203	96.5722	13.53
391077	88.4252	391077	391078	87.2186	95.788	13.54
391077	89.1515	391077	391078	87.221	97.848	13.55
391077	91.2106	391077	391078	87.2422	101.491	13.56
391078	94.37	391077	391078	87.3688	104.538	13.56
391078	97.2043	391077	391078	87.8078	106.207	13.57
391078	100.81	391077	391078	90.3488	107.381	13.58
391078	104.261	391078	391078	94.2045	108.446	13.59
391078	106.43	391078	391078	97.9751	109.087	13.6
391078	107.757	391078	391078	102.223	109.149	13.6
391078	108.874	391078	391078	105.657	109.16	13.61
391078	108.997	391078	391078	107.223	109.163	13.62
391078	108.633	391078	391078	105.873	109.156	13.63
391078	106.007	391078	391078	103.521	108.788	13.63
391078	103.12	391078	391079	101.434	105.591	13.64
391079	101.184	391078	391079	100.755	102.788	13.65
391079	100.843	391079	391079	100.701	101.14	13.66
391079	100.862	391079	391079	100.067	101.066	13.67
391079	100.273	391079	391079	99.4019	101.047	13.67
391079	99.7609	391079	391079	99.3498	100.974	13.68
391079	100.555	391079	391080	99.4104	108.296	13.69
391080	107.851	391079	391080	100.447	117.978	13.7
391080	117.189	391080	391080	106.983	122.401	13.71
391080	121.589	391080	391080	114.883	123.552	13.71
391080	122.315	391080	391080	116.043	123.623	13.72
391080	119.956	391080	391080	108.314	123.52	13.73
391080	111.745	391080	391080	101.625	122.057	13.74
391080	103.451	391080	391081	97.4845	116.093	13.75
391080	98.5695	391080	391081	95.48	106.674	13.75
391081	95.8818	391080	391081	95.0322	100.43	13.76
391081	95.357	391081	391081	95.0014	97.2227	13.77
391081	95.5652	391081	391081	95.0107	98.0939	13.78
391081	96.5881	391081	391081	95.1778	98.1617	13.79
391081	97.5379	391081	391081	93.5681	98.1749	13.79
391081	97.3248	391081	391081	90.0759	98.1711	13.8
391081	94.4014	391081	391081	87.3277	98.1136	13.81
391081	90.9099	391081	391081	86.961	97.9398	13.82
391081	88.1082	391081	391081	86.8681	95.0824	13.83
391081	87.6289	391081	391082	86.8655	91.4422	13.83
391081	88.6478	391081	391082	86.8783	91.0053	13.84
391082	90.0507	391081	391082	86.998	92.1564	13.85
391082	90.8819	391081	391082	88.5007	95.1254	13.86
391082	91.8431	391082	391082	90.0655	99.7262	13.87
391082	94.8161	391082	391082	90.9331	100.153	13.87
391082	98.7221	391082	391082	91.9309	100.296	13.88
391082	99.0979	391082	391082	91.8019	100.314	13.89
391082	95.1264	391082	391082	87.8424	100.273	13.9
391082	88.9336	391082	391082	84.9758	98.1213	13.9
391082	85.272	391082	391083	84.9051	90.7491	13.91
391083	85.4912	391082	391083	84.9472	89.0261	13.92
391083	88.7912	391083	391083	85.3367	91.894	13.93
391083	91.7545	391083	391083	88.2938	92.448	13.94
391083	92.1643	391083	391083	91.0687	92.4868	13.94
391083	91.7389	391083	391083	91.6316	92.4438	13.95
391083	91.8029	391083	391083	91.6537	92.4183	13.96
391084	92.533	391083	391084	91.9443	93.5469	13.97
391084	93.6252	391084	391084	92.7122	94.8225	13.98
391084	94.6971	391084	391084	93.6253	95.2296	13.98
391084	95.0067	391084	391084	93.4696	95.2413	13.99
391084	94.8489	391084	391084	90.308	95.2359	14
391084	93.3096	391084	391084	87.5555	95.1727	14.01
391084	90.3691	391084	391084	86.8936	94.8973	14.02
391084	87.8221	391084	391085	86.8492	93.6118	14.02
391084	87.3002	391084	391085	86.8403	92.6436	14.03
391085	87.5534	391084	391085	86.8443	95.9644	14.04
391085	89.9117	391084	391085	86.8803	101.059	14.05
391085	95.0599	391084	391085	86.9855	106.462	14.06
391085	100.444	391085	391085	88.9779	109.999	14.06
391085	106.14	391085	391085	93.9568	110.397	14.07
391085	109.401	391085	391085	100.362	110.541	14.08
391085	109.548	391085	391085	103.966	110.565	14.09
391085	105.716	391085	391085	101.37	110.516	14.1
391085	101.404	391085	391085	101.09	106.605	14.1
391085	101.262	391085	391086	101.043	103.564	14.11
391086	104.03	391086	391086	101.535	108.489	14.12
391086	108.265	391086	391086	104.323	111.745	14.13
391086	111.19	391086	391086	107.571	111.823	14.13
391086	110.882	391086	391086	106.066	111.782	14.14
391086	107.369	391086	391086	102.711	111.359	14.15
391086	103.595	391086	391087	101.199	108.583	14.16
391087	101.8	391086	391087	101.087	105.091	14.17
391087	102.365	391086	391087	101.173	107.801	14.17
391087	105.891	391087	391087	101.865	109.352	14.18
391087	108.564	391087	391087	103.599	109.447	14.19
391087	108.64	391087	391087	99.4453	109.464	14.2
391087	103.852	391087	391087	95.6393	109.443	14.21
391087	97.568	391087	391087	93.3955	108.108	14.21
391087	94.5603	391087	391087	92.0508	102.062	14.22
391087	92.3864	391087	391088	91.5088	96.2467	14.23
391088	91.6702	391087	391088	91.3719	93.3815	14.24
391088	91.5267	391087	391088	91.3608	92.4963	14.25
391088	91.7387	391088	391088	91.3702	93.111	14.25
391088	92.8694	391088	391088	91.5395	93.2604	14.26
391088	93.0604	391088	391088	91.6647	93.2719	14.27
391088	92.7481	391088	391088	89.6696	93.2552	14.28
391088	90.1177	391088	391088	87.75	92.9382	14.29
391088	87.8664	391088	391089	87.6598	90.5124	14.29
391089	87.9928	391088	391089	87.7064	89.6776	14.3
391089	89.5112	391089	391089	87.952	90.5118	14.31
391089	90.3413	391089	391089	88.808	90.5153	14.32
391089	90.3124	391089	391089	86.9686	90.5156	14.33
391089	88.6991	391089	391089	86.8397	90.5154	14.33
391089	87.3229	391089	391089	86.8374	90.3624	14.34
391089	87.292	391089	391089	86.8392	90.3283	14.35
391089	88.1682	391089	391090	86.8426	91.6617	14.36
391089	89.8311	391089	391090	86.8585	92.75	14.37
391090	91.5078	391089	391090	88.1107	93.0925	14.37
391090	92.6939	391089	391090	89.8884	93.5041	14.38
391090	93.0897	391090	391090	91.593	95.044	14.39
391090	93.5374	391090	391090	92.7789	96.0811	14.4
391090	95.3036	391090	391090	93.2233	96.3889	14.4
391090	95.6925	391090	391090	93.2392	96.4308	14.41
391090	93.6824	391090	391090	90.9737	96.3081	14.42
391090	90.688	391090	391091	90.3952	93.0758	14.43
391091	91.0213	391090	391091	90.5873	92.9082	14.44
391091	93.3873	391091	391091	91.5669	94.8845	14.44
391091	94.6925	391091	391091	93.369	94.9595	14.45
391091	94.5432	391091	391091	92.9541	94.9347	14.46
391091	93.0179	391091	391091	91.1473	94.6243	14.47
391091	91.1888	391091	391092	90.162	93.1415	14.48
391092	90.2185	391091	391092	90.1396	91.4322	14.48
391092	90.3059	391092	391092	90.144	92.0633	14.49
391092	91.5684	391092	391092	90.1903	92.3925	14.5
391092	92.1245	391092	391092	90.5038	92.4141	14.51
391092	91.9541	391092	391092	89.1374	92.4011	14.52
391092	91.0181	391092	391092	87.2503	92.3515	14.52
391092	89.0106	391092	391092	86.7176	92.1328	14.53
391092	87.4892	391092	391093	86.6261	91.0788	14.54
391092	87.3158	391092	391093	86.619	91.5333	14.55
391093	88.3641	391092	391093	86.6358	94.1142	14.56
391093	91.2048	391092	391093	86.7791	97.2878	14.56
391093	93.5546	391093	391093	88.3436	101.135	14.57
391093	96.161	391093	391093	91.1431	104.725	14.58
391093	99.6907	391093	391093	93.3621	105.421	14.59
391093	103.246	391093	391093	95.7226	105.604	14.6
391093	103.933	391093	391093	97.0712	105.642	14.6
391093	101.529	391093	391093	95.5241	105.641	14.61
391093	97.5605	391093	391093	95.4056	105.261	14.62
391093	95.6887	391093	391093	95.4004	102.487	14.63
391093	95.6199	391093	391094	95.4051	97.7382	14.63
391093	95.8867	391093	391094	95.4391	97.164	14.64
391094	96.4747	391093	391094	95.622	100.131	14.65
391094	97.5018	391093	391094	96.1015	104.81	14.66
391094	101.394	391094	391094	96.9301	107.355	14.67
391094	106.496	391094	391094	99.4044	107.794	14.67
391094	107.472	391094	391094	103.989	107.816	14.68
391094	107.251	391094	391094	107.249	107.77	14.69
391094	107.251	391094	391095	107.248	108.616	14.7
391095	109.246	391094	391095	107.924	113.398	14.71
391095	114.419	391095	391095	110.558	118.464	14.71
391095	116.735	391095	391095	106.412	118.99	14.72
391095	112.047	391095	391095	95.692	118.772	14.73
391095	101.299	391095	391095	88.597	115.822	14.74
391095	92.1008	391095	391096	86.6008	107.957	14.75
391095	87.1327	391095	391096	86.5895	98.0623	14.75
391096	86.9942	391095	391096	86.6017	90.1742	14.76
391096	87.574	391095	391096	86.7167	88.962	14.77
391096	88.5583	391096	391096	87.1578	89.2689	14.78
391096	89.1784	391096	391096	88.0016	89.3441	14.79
391096	89.2604	391096	391096	88.8992	89.3511	14.79
391096	89.2482	391096	391096	89.074	90.095	14.8
391096	90.4423	391096	391097	89.2599	95.2131	14.81
391097	97.8555	391096	391097	92.891	106.193	14.82
391097	109.185	391097	391097	100.486	116.239	14.83
391097	114.59	391097	391097	108.37	116.825	14.83
391097	111.813	391097	391097	100.177	116.448	14.84
391097	100.89	391097	391097	92.5348	112.805	14.85
391097	92.9691	391097	391098	89.0319	102.562	14.86
391098	89.8145	391097	391098	88.8548	93.4203	14.87
391098	90.6091	391098	391098	88.967	92.9915	14.87
391098	92.5083	391098	391098	90.1706	93.4015	14.88
391098	92.9285	391098	391098	91.1731	93.4503	14.89
391098	92.1846	391098	391098	89.7541	93.423	14.9
391098	90.6339	391098	391098	87.6682	92.8248	14.9
391098	88.5546	391098	391099	86.2477	91.2951	14.91
391098	87.1257	391098	391099	86.1344	90.1413	14.92
391099	88.2832	391098	391099	86.2059	94.3372	14.93
391099	92.128	391099	391099	87.4527	100.103	14.94
391099	96.4893	391099	391099	90.2004	103.861	14.94
391099	100.801	391099	391099	93.2873	104.621	14.95
391099	101.913	391099	391099	94.4187	104.662	14.96
391099	100.155	391099	391099	91.434	104.589	14.97
391099	95.2452	391099	391099	90.4423	103.975	14.98
391099	91.5644	391099	391099	90.0574	102.145	14.98
391099	90.4561	391099	391099	89.6005	97.3611	14.99
391099	90.0736	391099	391100	88.7448	92.8548	15
391099	89.6714	391099	391100	88.2038	90.8471	15.01
391100	89.0414	391099	391100	88.1001	92.4301	15.02
391100	88.8089	391099	391100	88.0828	100.277	15.02
391100	89.3595	391100	391100	88.0874	107.457	15.03
391100	95.267	391100	391100	88.2422	111.664	15.04
391100	103.331	391100	391100	88.8862	112.53	15.05
391100	109.419	391100	391100	93.3975	112.73	15.06
391100	111.328	391100	391100	101.041	112.73	15.06
391100	111.325	391100	391100	106.545	112.74	15.07
391100	110.02	391100	391100	103.579	112.561	15.08
391100	108.564	391100	391100	97.8666	111.72	15.09
391100	102.773	391100	391101	93.685	109.725	15.1
391100	96.0435	391100	391101	90.4662	106.727	15.1
391101	92.5339	391100	391101	89.1416	100.286	15.11
391101	89.8603	391100	391101	88.9715	94.936	15.12
391101	89.4812	391101	391101	88.956	92.5591	15.13
391101	90.1546	391101	391101	88.9617	93.0747	15.13
391101	91.7626	391101	391101	89.0621	93.0957	15.14
391101	92.5177	391101	391101	89.786	93.1038	15.15
391101	92.4562	391101	391101	90.0735	93.1015	15.16
391101	91.7618	391101	391101	89.9413	93.0865	15.17
391101	90.67	391101	391101	89.906	93.056	15.17
391101	90.3707	391101	391101	89.9028	92.898	15.18
391101	90.4678	391101	391102	89.9076	92.1419	15.19
391101	90.7236	391101	391102	89.943	93.0388	15.2
391101	90.8659	391101	391102	90.0287	95.8019	15.21
391102	92.0507	391101	391102	90.3458	98.2372	15.21
391102	93.9733	391101	391102	90.6835	99.1296	15.22
391102	97.4041	391101	391102	91.2105	100.163	15.23
391102	98.8845	391102	391102	92.875	103.856	15.24
391102	99.3469	391102	391102	95.571	107.325	15.25
391102	100.867	391102	391102	98.1465	108.43	15.25
391102	105.436	391102	391102	99.1056	108.567	15.26
391102	106.441	391102	391102	100.087	108.641	15.27
391102	105.564	391102	391102	100.338	108.591	15.28
391102	102.835	391102	391102	98.5139	108.121	15.29
391102	99.3536	391102	391102	97.7872	105.05	15.29
391102	98.3177	391102	391103	97.7345	101.159	15.3
391103	98.8421	391102	391103	97.7872	103.052	15.31
391103	101.274	391102	391103	98.4443	108.564	15.32
391103	105.308	391103	391103	100.331	113.321	15.33
391103	110.046	391103	391103	103.003	114.356	15.33
391103	111.38	391103	391103	103.419	114.439	15.34
391103	109.355	391103	391103	101.688	114.375	15.35
391103	103.537	391103	391103	99.2684	113.626	15.36
391103	101.583	391103	391103	95.7908	110.364	15.37
391103	99.0211	391103	391104	91.3487	104.534	15.37
391103	95.3003	391103	391104	88.0233	101.878	15.38
391104	90.8565	391103	391104	85.2918	99.2355	15.39
391104	88.0428	391103	391104	85.1119	95.4351	15.4
391104	85.9999	391104	391104	85.0699	91.0979	15.4
391104	85.8937	391104	391104	85.0591	90.3173	15.41
391104	87.1171	391104	391104	85.0681	90.7153	15.42
391104	89.2044	391104	391104	85.1384	90.8457	15.43
391104	89.7097	391104	391104	85.5897	90.8761	15.44
391104	88.8772	391104	391104	85.2283	90.8591	15.44
391104	86.373	391104	391104	84.9625	90.7606	15.45
391104	85.7767	391104	391104	84.9456	90.2927	15.46
391104	85.2846	391104	391104	84.9442	89.1067	15.47
391104	85.2779	391104	391105	84.945	87.1148	15.48
391104	85.6667	391104	391105	84.9569	87.3789	15.48
391104	86.6992	391104	391105	84.992	87.685	15.49
391105	87.2718	391104	391105	85.4162	88.2605	15.5
391105	87.6378	391104	391105	86.5027	90.9571	15.51
391105	87.8888	391105	391105	87.2101	94.203	15.52
391105	90.8793	391105	391105	87.6103	96.0071	15.52
391105	94.2679	391105	391105	87.8813	96.2205	15.53
391105	95.9224	391105	391105	91.1032	96.2276	15.54
391105	95.8876	391105	391105	94.2008	96.2206	15.55
391105	94.3728	391105	391105	93.3148	96.1429	15.56
391105	93.2587	391105	391106	93.1754	94.3526	15.56
391106	93.3239	391105	391106	93.201	93.7643	15.57
391106	93.8179	391106	391106	93.3545	94.0088	15.58
391106	93.8635	391106	391106	92.1635	94.0363	15.59
391106	92.094	391106	391106	91.5194	93.9866	15.6
391106	91.6572	391106	391107	91.3872	92.6454	15.6
391107	93.0231	391106	391107	91.7878	94.1418	15.61
391107	94.3768	391107	391107	93.3209	95.4562	15.62
391107	95.342	391107	391107	94.4662	95.5639	15.63
391107	95.0409	391107	391107	93.8307	95.4903	15.63
391107	93.35	391107	391108	92.8963	94.6205	15.64
391108	93.0252	391107	391108	92.7211	95.6676	15.65
391108	96.0525	391108	391108	93.3459	98.0633	15.66
391108	97.3753	391108	391108	94.6518	98.158	15.67
391108	96.569	391108	391108	89.8387	98.096	15.67
391108	92.0422	391108	391108	85.6841	97.4119	15.68
391108	87.1242	391108	391109	83.0912	94.3097	15.69
391108	84.1667	391108	391109	82.3656	89.847	15.7
391109	83.3458	391108	391109	82.2719	88.779	15.71
391109	84.5361	391108	391109	82.3156	94.3761	15.71
391109	89.6873	391109	391109	82.9543	99.3457	15.72
391109	93.909	391109	391109	85.2093	99.4614	15.73
391109	98.04	391109	391109	89.7688	99.5048	15.74
391109	98.4191	391109	391109	92.2303	99.5081	15.75
391109	97.2037	391109	391109	91.2597	99.4946	15.75
391109	93.1521	391109	391109	90.4271	99.4651	15.76
391109	91.7306	391109	391109	89.9937	98.5729	15.77
391109	90.8064	391109	391109	89.8893	95.8742	15.78
391109	90.0784	391109	391110	89.8454	92.7028	15.79
391109	89.9364	391109	391110	89.8303	91.451	15.79
391109	89.896	391109	391110	89.8262	91.394	15.8
391110	89.9599	391109	391110	89.8251	92.9433	15.81
391110	90.8457	391109	391110	89.8257	94.56	15.82
391110	92.5789	391110	391110	89.8442	96.002	15.83
391110	94.2931	391110	391110	90.7776	96.0469	15.83
391110	95.8179	391110	391110	92.7027	96.0582	15.84
391110	95.9321	391110	391110	94.577	96.0591	15.85
391110	95.5721	391110	391110	94.7786	96.0565	15.86
391110	94.9767	391110	391110	94.6885	95.7067	15.87
391111	95.7802	391110	391111	94.8846	97.6966	15.87
391111	98.0938	391111	391111	96.2487	100.005	15.88
[truncated: 5,385 more rows]

## Sheet: grey
STALAGMITE S-12-4 record							Blue numbers are COPRA OUTPUT
		am 5, 2kMC, cubic from COPRA										grey
sample ID	Distance from stal top (mm)	yrs BP	kyr BP	yrs AD	growth rate (mm/yr)	Age: 2.5%-Quantile	Age: 97.5%-Quantile			lower age conf int. 2s (kyrs BP)	upper age conf. int. 2s kyrs BP)	grey original	grey median	z-score	lower conf int. (2s)	higher conf int. (2s)
	0.00793	390899	390.899	-388949		390899	390900			390.899	390.9	121.005	117.706		115.647	120.778
	0.01587	390899	390.899	-388949	0.145421	390899	390900			390.899	390.9	119.696	117.496		115.636	120.69
	0.02381	390899	390.899	-388949	0.14103	390899	390900			390.899	390.9	118.762	117.285		115.64	120.658
	0.03174	390899	390.899	-388949	0.137435	390899	390900			390.899	390.9	117.686	117.21		115.634	120.646
	0.03968	390900	390.9	-388950	0.133895	390899	390900			390.899	390.9	117.045	117.1		115.633	120.925
	0.04762	390900	390.9	-388950	0.130592	390899	390900			390.899	390.9	115.706	117.111		115.633	122.628
	0.05555	390900	390.9	-388950	0.127697	390899	390900			390.899	390.9	115.621	117.286		115.633	123.972
	0.06349	390900	390.9	-388950	0.125039	390899	390900			390.899	390.9	117.108	118.185		115.637	124.975
	0.07143	390900	390.9	-388950	0.122342	390900	390900			390.9	390.9	119.557	119.947		115.645	125.45
	0.07936	390900	390.9	-388950	0.11997	390900	390900			390.9	390.9	123.106	123.162		115.656	125.591
	0.0873	390900	390.9	-388950	0.117804	390900	390900			390.9	390.9	124.826	124.764		115.973	125.62
	0.09523	390900	390.9	-388950	0.115936	390900	390900			390.9	390.9	125.649	125.11		117.036	125.625
	0.10317	390900	390.9	-388950	0.113917	390900	390900			390.9	390.9	125.244	124.958		121.118	125.613
	0.11111	390900	390.9	-388950	0.112147	390900	390900			390.9	390.9	124.505	124.485		123.312	125.577
	0.11904	390900	390.9	-388950	0.1106	390900	390900			390.9	390.9	124.224	124.218		122.543	125.398
	0.12698	390900	390.9	-388950	0.109066	390900	390900			390.9	390.9	123.707	123.694		120.179	124.767
	0.13492	390900	390.9	-388950	0.107734	390900	390900			390.9	390.9	122.855	122.835		117.626	124.299
	0.14285	390900	390.9	-388950	0.106443	390900	390901			390.9	390.901	120.576	120.526		115.644	123.835
	0.15079	390900	390.9	-388950	0.105166	390900	390901			390.9	390.901	117.804	117.781		114.831	123.011
	0.15873	390901	390.901	-388951	0.104199	390900	390901			390.9	390.901	115.717	115.702		114.786	120.903
	0.16666	390901	390.901	-388951	0.103121	390900	390901			390.9	390.901	114.81	114.978		114.781	118.202
	0.1746	390901	390.901	-388951	0.102188	390901	390901			390.901	390.901	114.778	114.955		114.78	117.204
	0.18254	390901	390.901	-388951	0.101276	390901	390901			390.901	390.901	115.23	115.346		114.781	118.574
	0.19047	390901	390.901	-388951	0.100635	390901	390901			390.901	390.901	116.982	117.039		114.795	119.155
	0.19841	390901	390.901	-388951	0.0998742	390901	390901			390.901	390.901	118.634	118.606		115.132	119.262
	0.20635	390901	390.901	-388951	0.0991261	390901	390901			390.901	390.901	119.296	118.857		116.367	119.277
	0.21428	390901	390.901	-388951	0.0998741	390901	390901			390.901	390.901	118.725	118.546		115.056	119.262
	0.22222	390901	390.901	-388951	0.100889	390901	390901			390.901	390.901	117.15	117.043		114	119.19
	0.23016	390901	390.901	-388951	0.101146	390901	390901			390.901	390.901	114.917	114.873		113.862	118.779
	0.23809	390901	390.901	-388951	0.100126	390901	390902			390.901	390.902	113.845	114.16		113.853	117.203
	0.24603	390901	390.901	-388951	0.0985112	390901	390902			390.901	390.902	114.046	114.299		113.863	116.582
	0.25397	390902	390.902	-388952	0.095778	390901	390902			390.901	390.902	115.423	115.456		113.912	117.496
	0.2619	390902	390.902	-388952	0.0924242	390901	390902			390.901	390.902	116.652	116.673		114.412	117.897
	0.26984	390902	390.902	-388952	0.0885173	390902	390902			390.902	390.902	117.556	117.563		115.751	118.001
	0.27777	390902	390.902	-388952	0.0841826	390902	390902			390.902	390.902	117.936	117.936		116.869	118.05
	0.28571	390902	390.902	-388952	0.0797189	390902	390902			390.902	390.902	118.011	117.993		117.581	118.064
	0.29365	390902	390.902	-388952	0.0750473	390902	390902			390.902	390.902	118.069	117.995		117.239	118.066
	0.30158	390902	390.902	-388952	0.063746	390902	390902			390.902	390.902	117.549	117.56		116.68	118.064
	0.30952	390902	390.902	-388952	0.053432	390902	390902			390.902	390.902	116.704	116.717		116.443	117.688
	0.31746	390902	390.902	-388952	0.0489821	390902	390903			390.902	390.903	116.419	116.418		116.319	116.746
	0.32539	390903	390.903	-388953	0.0480315	390902	390903			390.902	390.903	116.308	116.31		116.307	116.44
	0.33333	390903	390.903	-388953	0.0502532	390903	390903			390.903	390.903	116.307	116.323		116.307	117.064
	0.34127	390903	390.903	-388953	0.0566334	390903	390903			390.903	390.903	116.757	116.762		116.307	117.476
	0.3492	390903	390.903	-388953	0.0709302	390903	390903			390.903	390.903	117.5	117.203		116.25	117.486
	0.35714	390903	390.903	-388953	0.087638	390903	390903			390.903	390.903	117.201	117.069		114.799	117.477
	0.36508	390903	390.903	-388953	0.0949761	390903	390903			390.903	390.903	116.46	116.461		112.574	117.439
	0.37301	390903	390.903	-388953	0.102587	390903	390903			390.903	390.903	115.378	115.385		110.302	117.289
	0.38095	390903	390.903	-388953	0.110278	390903	390903			390.903	390.903	113.387	113.415		108.6	116.754
	0.38889	390903	390.903	-388953	0.11763	390903	390904			390.903	390.904	111.135	111.142		107.274	115.885
	0.39682	390903	390.903	-388953	0.124295	390903	390904			390.903	390.904	109.107	109.081		106.105	114.447
	0.40476	390904	390.904	-388954	0.129951	390903	390904			390.903	390.904	107.973	107.934		105.511	112.393
	0.4127	390904	390.904	-388954	0.134576	390903	390904			390.903	390.904	106.858	106.865		105.409	110.319
	0.42063	390904	390.904	-388954	0.137197	390903	390904			390.903	390.904	105.892	106.131		105.398	108.814
	0.42857	390904	390.904	-388954	0.137847	390904	390904			390.904	390.904	105.381	105.865		105.397	108.607
	0.4365	390904	390.904	-388954	0.13696	390904	390904			390.904	390.904	105.547	106.139		105.394	109.113
	0.44444	390904	390.904	-388954	0.13367	390904	390904			390.904	390.904	107.498	107.509		105.408	109.642
	0.45238	390904	390.904	-388954	0.128896	390904	390904			390.904	390.904	108.417	108.418		105.445	109.742
	0.46031	390904	390.904	-388954	0.122946	390904	390904			390.904	390.904	108.961	108.901		105.537	109.778
	0.46825	390904	390.904	-388954	0.116082	390904	390904			390.904	390.904	109.804	109.221		106.718	109.783
	0.47619	390904	390.904	-388954	0.113591	390904	390904			390.904	390.904	109.392	109.166		105.147	109.765
	0.48412	390904	390.904	-388954	0.115598	390904	390904			390.904	390.904	108.839	108.807		103.118	109.743
	0.49206	390904	390.904	-388954	0.116422	390904	390904			390.904	390.904	106.96	107.013		101.027	109.636
	0.5	390904	390.904	-388954	0.116082	390904	390904			390.904	390.904	104.438	104.545		98.889	109.318
	0.50793	390904	390.904	-388954	0.114761	390904	390905			390.904	390.905	102.16	102.187		97.4214	108.39
	0.51587	390904	390.904	-388954	0.112465	390904	390905			390.904	390.905	99.407	99.4264		96.6481	105.96
	0.52381	390904	390.904	-388954	0.109216	390904	390905			390.904	390.905	97.603	97.644		96.5053	103.006
	0.53174	390905	390.905	-388955	0.105452	390904	390905			390.904	390.905	96.655	96.8663		96.4674	99.9275
	0.53968	390905	390.905	-388955	0.100889	390904	390905			390.904	390.905	96.45	96.8031		96.4633	98.6971
	0.54762	390905	390.905	-388955	0.0960097	390905	390905			390.905	390.905	97.303	97.3533		96.4739	99.353
	0.55555	390905	390.905	-388955	0.0909404	390905	390905			390.905	390.905	98.514	98.547		96.5391	99.5008
	0.56349	390905	390.905	-388955	0.0857451	390905	390905			390.905	390.905	99.337	99.226		97.3189	99.533
	0.57143	390905	390.905	-388955	0.0806911	390905	390905			390.905	390.905	99.545	99.3105		98.5234	99.5351
	0.57936	390905	390.905	-388955	0.068658	390905	390905			390.905	390.905	98.881	98.9751		98.8842	99.5291
	0.5873	390905	390.905	-388955	0.0574946	390905	390905			390.905	390.905	98.983	99.0053		98.8912	99.373
	0.59523	390905	390.905	-388955	0.0520683	390905	390906			390.905	390.906	99.246	99.2518		98.9637	99.9195
	0.60317	390906	390.906	-388956	0.05	390905	390906			390.905	390.906	99.859	99.8693		99.2396	101.432
	0.61111	390906	390.906	-388956	0.0506055	390906	390906			390.906	390.906	101.21	101.228		99.828	103.413
	0.61904	390906	390.906	-388956	0.0540191	390906	390906			390.906	390.906	103	103.004		100.982	104.084
	0.62698	390906	390.906	-388956	0.0615981	390906	390906			390.906	390.906	104.122	103.748		102.013	104.107
	0.63492	390906	390.906	-388956	0.069345	390906	390906			390.906	390.906	103.686	103.522		100.513	104.083
	0.64285	390906	390.906	-388956	0.0724201	390906	390906			390.906	390.906	101.902	101.92		98.7812	103.983
	0.65079	390906	390.906	-388956	0.0752607	390906	390907			390.906	390.907	99.784	99.8134		97.361	103.322
	0.65873	390906	390.906	-388956	0.0779961	390906	390907			390.906	390.907	98.083	98.0945		96.6647	101.305
	0.66666	390907	390.907	-388957	0.0802632	390906	390907			390.906	390.907	96.762	96.7595		96.2402	99.2178
	0.6746	390907	390.907	-388957	0.0821096	390906	390907			390.906	390.907	96.605	96.5968		96.1171	97.6383
	0.68254	390907	390.907	-388957	0.083667	390907	390907			390.907	390.907	96.113	96.1488		96.114	96.712
	0.69047	390907	390.907	-388957	0.0846318	390907	390907			390.907	390.907	96.151	96.14		96.1122	96.5192
	0.69841	390907	390.907	-388957	0.0850107	390907	390907			390.907	390.907	96.108	96.149		96.11	96.4853
	0.70635	390907	390.907	-388957	0.0848291	390907	390907			390.907	390.907	96.494	96.3324		95.6634	96.489
	0.71428	390907	390.907	-388957	0.0847222	390907	390907			390.907	390.907	96.405	96.2744		94.0746	96.4877
	0.72222	390907	390.907	-388957	0.0849198	390907	390907			390.907	390.907	95.617	95.6313		93.045	96.4654
	0.73016	390907	390.907	-388957	0.0853763	390907	390907			390.907	390.907	93.769	93.8227		92.8274	96.4155
	0.73809	390907	390.907	-388957	0.0858225	390907	390908			390.907	390.908	92.818	93.0455		92.8226	95.6844
	0.74603	390907	390.907	-388957	0.0863983	390907	390908			390.907	390.908	92.918	93.1024		92.8275	95.541
	0.75397	390908	390.908	-388958	0.0870614	390907	390908			390.907	390.908	93.894	93.935		92.8558	96.9444
	0.7619	390908	390.908	-388958	0.0878184	390907	390908			390.907	390.908	95.924	95.9494		93.104	97.5307
	0.76984	390908	390.908	-388958	0.0887151	390908	390908			390.908	390.908	97.023	97.0428		94.291	98.5221
	0.77777	390908	390.908	-388958	0.0897059	390908	390908			390.908	390.908	97.466	97.4764		96.0426	98.9415
	0.78571	390908	390.908	-388958	0.0907429	390908	390908			390.908	390.908	98.315	98.2267		96.5617	99.0607
	0.79365	390908	390.908	-388958	0.0918981	390908	390908			390.908	390.908	99.1	98.4563		94.0553	99.0701
	0.80158	390908	390.908	-388958	0.0935142	390908	390908			390.908	390.908	98.236	98.0373		91.4384	99.0612
	0.80952	390908	390.908	-388958	0.0950898	390908	390908			390.908	390.908	94.777	94.7723		89.579	98.9999
	0.81746	390908	390.908	-388958	0.0964763	390908	390908			390.908	390.908	91.859	91.9649		89.4438	98.3939
	0.82539	390908	390.908	-388958	0.0971814	390908	390908			390.908	390.908	89.409	90.3059		89.4387	95.4165
	0.83333	390908	390.908	-388958	0.097663	390908	390909			390.908	390.909	89.859	90.3416		89.4457	96.1174
	0.84127	390908	390.908	-388958	0.097663	390908	390909			390.908	390.909	93.101	92.9428		89.5797	99.0177
	0.8492	390909	390.909	-388959	0.0973006	390908	390909			390.908	390.909	96.285	96.2326		90.2791	102.275
	0.85714	390909	390.909	-388959	0.0963592	390908	390909			390.908	390.909	99.011	98.9908		93.5697	103.964
	0.86508	390909	390.909	-388959	0.0952038	390909	390909			390.909	390.909	102.145	102.168		96.6524	104.02
	0.87301	390909	390.909	-388959	0.0936246	390909	390909			390.909	390.909	104.035	103.895		99.2306	104.025
	0.88095	390909	390.909	-388959	0.0915802	390909	390909			390.909	390.909	103.896	103.906		102.048	104.022
	0.88889	390909	390.909	-388959	0.0894144	390909	390909			390.909	390.909	103.921	103.884		101.538	103.995
	0.89682	390909	390.909	-388959	0.0879157	390909	390909			390.909	390.909	103.268	103.269		99.2977	103.921
	0.90476	390909	390.909	-388959	0.086776	390909	390909			390.909	390.909	101.517	101.529		97.0154	103.909
	0.9127	390909	390.909	-388959	0.0854682	390909	390909			390.909	390.909	98.925	98.923		95.2719	103.301
	0.92063	390909	390.909	-388959	0.0837381	390909	390910			390.909	390.91	96.174	96.1628		93.7116	101.133
	0.92857	390909	390.909	-388959	0.0816872	390909	390910			390.909	390.91	94.569	94.5497		92.44	98.0317
	0.9365	390910	390.91	-388960	0.0795386	390909	390910			390.909	390.91	92.946	92.949		92.0061	95.4357
	0.94444	390910	390.91	-388960	0.0771623	390910	390910			390.91	390.91	91.951	92.5318		91.9802	93.8513
	0.95238	390910	390.91	-388960	0.0746241	390910	390910			390.91	390.91	93.07	93.0755		92.0152	93.9474
	0.96031	390910	390.91	-388960	0.0718948	390910	390910			390.91	390.91	93.719	93.6442		92.357	94.06
	0.96825	390910	390.91	-388960	0.0692241	390910	390910			390.91	390.91	94.093	93.7473		91.5797	94.0807
	0.97619	390910	390.91	-388960	0.0619828	390910	390910			390.91	390.91	92.79	92.808		89.1779	94.0585
	0.98412	390910	390.91	-388960	0.0545767	390910	390910			390.91	390.91	89.552	89.5618		87.4662	93.3073
	0.99206	390910	390.91	-388960	0.0511928	390910	390911			390.91	390.911	87.229	87.7315		87.2536	90.077
	1	390911	390.911	-388961	0.0504447	390910	390911			390.91	390.911	88.235	88.2391		87.3881	90.4974
	1.00793	390911	390.911	-388961	0.0522398	390911	390911			390.911	390.911	90.227	90.2156		88.171	92.6917
	1.01587	390911	390.911	-388961	0.0570812	390911	390911			390.911	390.911	92.225	92.2105		89.6878	93.2732
	1.02381	390911	390.911	-388961	0.0668913	390911	390911			390.911	390.911	93.319	92.7712		90.8961	93.2894
	1.03174	390911	390.911	-388961	0.0779744	390911	390911			390.911	390.911	92.506	92.4274		89.9999	93.2733
	1.03968	390911	390.911	-388961	0.0841102	390911	390911			390.911	390.911	91.101	91.0978		89.4213	93.1038
	1.04762	390911	390.911	-388961	0.0900227	390911	390911			390.911	390.911	89.825	89.8496		89.1404	92.5539
	1.05555	390911	390.911	-388961	0.0955422	390911	390912			390.911	390.912	89.373	89.3803		88.9817	91.2626
	1.06349	390911	390.911	-388961	0.1	390911	390912			390.911	390.912	89.12	89.1219		87.3302	89.934
	1.07143	390912	390.912	-388962	0.103385	390911	390912			390.911	390.912	88.978	88.9759		86.4781	89.4156
	1.07936	390912	390.912	-388962	0.105172	390911	390912			390.911	390.912	87.423	87.4334		86.4529	89.1431
	1.0873	390912	390.912	-388962	0.105445	390912	390912			390.912	390.912	86.484	86.6943		86.4464	88.9933
	1.09523	390912	390.912	-388962	0.103796	390912	390912			390.912	390.912	86.442	86.622		86.4447	87.8303
	1.10317	390912	390.912	-388962	0.100634	390912	390912			390.912	390.912	86.83	86.8581		86.4459	87.8255
	1.11111	390912	390.912	-388962	0.0964763	390912	390912			390.912	390.912	87.59	87.4718		86.4507	87.8627
	1.11904	390912	390.912	-388962	0.0910448	390912	390912			390.912	390.912	87.883	87.6085		86.3121	87.8694
	1.12698	390912	390.912	-388962	0.0857451	390912	390912			390.912	390.912	87.411	87.3904		84.5824	87.8648
	1.13492	390912	390.912	-388962	0.0818557	390912	390912			390.912	390.912	86.273	86.3143		83.1252	87.803
	1.14285	390912	390.912	-388962	0.0789055	390912	390912			390.912	390.912	84.153	84.2148		82.0049	87.2414
	1.15079	390912	390.912	-388962	0.0770874	390912	390913			390.912	390.913	82.537	82.5907		81.6315	85.6163
	1.15873	390912	390.912	-388962	0.0760536	390912	390913			390.912	390.913	81.609	81.8103		81.6168	83.698
	1.16666	390913	390.913	-388963	0.0757402	390912	390913			390.912	390.913	81.809	81.9194		81.6234	85.6091
	1.1746	390913	390.913	-388963	0.0761266	390913	390913			390.913	390.913	83.617	83.6004		81.7078	88.0918
	1.18254	390913	390.913	-388963	0.0774634	390913	390913			390.913	390.913	85.996	85.976		82.5535	88.5761
	1.19047	390913	390.913	-388963	0.0794589	390913	390913			390.913	390.913	88.192	87.9391		84.1813	88.6482
	1.19841	390913	390.913	-388963	0.0825364	390913	390913			390.913	390.913	88.687	88.2336		84.9947	88.6638
	1.20635	390913	390.913	-388963	0.084558	390913	390913			390.913	390.913	87.784	87.7397		82.8321	88.6533
	1.21428	390913	390.913	-388963	0.0849036	390913	390913			390.913	390.913	85.558	85.6444		80.9304	88.5539
	1.22222	390913	390.913	-388963	0.0853763	390913	390913			390.913	390.913	82.805	82.8793		79.6544	87.8475
	1.23016	390913	390.913	-388963	0.0857451	390913	390914			390.913	390.914	80.625	80.625		79.0528	85.3565
	1.23809	390913	390.913	-388963	0.0864776	390913	390914			390.913	390.914	79.317	79.3239		78.9082	82.4129
	1.24603	390914	390.914	-388964	0.0870614	390913	390914			390.913	390.914	78.931	79.0112		78.8958	80.3423
	1.25397	390914	390.914	-388964	0.0878319	390913	390914			390.913	390.914	78.892	79		78.8936	81.0682
	1.2619	390914	390.914	-388964	0.0887025	390914	390914			390.914	390.914	79.358	79.3492		78.8967	82.6787
	1.26984	390914	390.914	-388964	0.0896163	390914	390914			390.914	390.914	80.764	80.7447		78.9644	83.3767
	1.27777	390914	390.914	-388964	0.0908362	390914	390914			390.914	390.914	82.348	82.342		79.3976	83.463
	1.28571	390914	390.914	-388964	0.0920046	390914	390914			390.914	390.914	83.486	83.0279		80.6046	83.4716
	1.29365	390914	390.914	-388964	0.0928655	390914	390914			390.914	390.914	83.238	82.9782		81.167	83.4668
	1.30158	390914	390.914	-388964	0.093404	390914	390914			390.914	390.914	82.287	82.2966		80.2572	83.4244
	1.30952	390914	390.914	-388964	0.0938534	390914	390914			390.914	390.914	81.495	81.5115		79.7933	83.2946
	1.31746	390914	390.914	-388964	0.0942993	390914	390914			390.914	390.914	80.264	80.2698		79.7611	82.3931
	1.32539	390914	390.914	-388964	0.0947431	390914	390915			390.914	390.915	79.758	79.8421		79.7596	81.5294
	1.33333	390915	390.915	-388965	0.0950898	390914	390915			390.914	390.915	79.79	79.8254		79.7606	80.9548
	1.34127	390915	390.915	-388965	0.0954327	390914	390915			390.914	390.915	79.91	79.9129		79.7682	82.948
	1.3492	390915	390.915	-388965	0.0957729	390915	390915			390.915	390.915	80.695	80.6916		79.807	86.3084
	1.35714	390915	390.915	-388965	0.0960097	390915	390915			390.915	390.915	82.524	82.5467		79.9845	88.9765
	1.36508	390915	390.915	-388965	0.0963592	390915	390915			390.915	390.915	85.574	85.5926		80.7198	90.0918
	1.37301	390915	390.915	-388965	0.096472	390915	390915			390.915	390.915	88.345	88.2234		82.425	90.145
	1.38095	390915	390.915	-388965	0.0965937	390915	390915			390.915	390.915	90.208	89.123		84.6627	90.1801
	1.38889	390915	390.915	-388965	0.0986335	390915	390915			390.915	390.915	89.455	88.8979		84.2347	90.1549
	1.39682	390915	390.915	-388965	0.101667	390915	390915			390.915	390.915	86.901	86.9728		83.2869	90.1103
	1.40476	390915	390.915	-388965	0.103927	390915	390915			390.915	390.915	84.598	84.6835		83.2016	89.7456
	1.4127	390915	390.915	-388965	0.104888	390915	390915			390.915	390.915	83.183	83.7178		83.1999	87.9666
	1.42063	390915	390.915	-388965	0.10448	390915	390916			390.915	390.916	83.44	83.8154		83.2025	86.6193
	1.42857	390915	390.915	-388965	0.103117	390915	390916			390.915	390.916	84.651	84.6614		83.2451	88.2877
	1.4365	390916	390.916	-388966	0.100507	390915	390916			390.915	390.916	86.422	86.4518		83.4229	89.4757
	1.44444	390916	390.916	-388966	0.0968293	390915	390916			390.915	390.916	88.276	88.2825		84.6702	91.4154
	1.45238	390916	390.916	-388966	0.0926488	390916	390916			390.916	390.916	89.408	89.4255		86.4721	93.4343
	1.46031	390916	390.916	-388966	0.0877212	390916	390916			390.916	390.916	91.256	91.2638		88.3605	94.0136
	1.46825	390916	390.916	-388966	0.0826223	390916	390916			390.916	390.916	93.392	93.3783		89.5514	94.0706
	1.47619	390916	390.916	-388966	0.0773879	390916	390916			390.916	390.916	94.088	93.8543		91.4358	94.0758
	1.48412	390916	390.916	-388966	0.0651067	390916	390916			390.916	390.916	93.825	93.7514		92.5835	94.0602
	1.49206	390916	390.916	-388966	0.0541241	390916	390916			390.916	390.916	92.798	92.7991		91.6932	93.9049
	1.5	390916	390.916	-388966	0.0494088	390916	390917			390.916	390.917	91.641	91.6438		91.4191	92.8907
	1.50793	390917	390.917	-388967	0.0483537	390916	390917			390.916	390.917	91.378	91.5031		91.3836	91.9982
	1.51587	390917	390.917	-388967	0.0505089	390917	390917			390.917	390.917	91.949	91.9489		91.4041	92.2515
	1.52381	390917	390.917	-388967	0.0569176	390917	390917			390.917	390.917	92.251	92.1837		90.8334	92.2519
	1.53174	390917	390.917	-388967	0.0713771	390917	390917			390.917	390.917	92.252	92.1232		88.5642	92.252
	1.53968	390917	390.917	-388967	0.0879291	390917	390917			390.917	390.917	90.796	90.8386		86.4975	92.2519
	1.54762	390917	390.917	-388967	0.0944114	390917	390917			390.917	390.917	89.004	89.0592		84.8551	92.2517
	1.55555	390917	390.917	-388967	0.101019	390917	390917			390.917	390.917	86.979	87.031		84.4102	91.2437
	1.56349	390917	390.917	-388967	0.10788	390917	390917			390.917	390.917	85.012	85.2457		84.3462	89.7031
	1.57143	390917	390.917	-388967	0.114409	390917	390918			390.917	390.918	84.329	84.7641		84.3484	89.0323
	1.57936	390917	390.917	-388967	0.1207	390917	390918			390.917	390.918	84.678	85.0904		84.3556	92.3089
	1.5873	390918	390.918	-388968	0.126433	390917	390918			390.917	390.918	86.95	86.9812		84.3834	96.3634
	1.59523	390918	390.918	-388968	0.131291	390917	390918			390.917	390.918	89.887	90.0047		84.5436	99.8866
	1.60317	390918	390.918	-388968	0.135034	390917	390918			390.917	390.918	93.376	93.5446		85.8105	101.828
	1.61111	390918	390.918	-388968	0.13737	390918	390918			390.918	390.918	97.271	97.2994		88.1784	103.266
	1.61904	390918	390.918	-388968	0.138394	390918	390918			390.918	390.918	99.892	99.9172		90.946	103.976
	1.62698	390918	390.918	-388968	0.137847	390918	390918			390.918	390.918	101.617	101.597		94.0348	104.288
	1.63492	390918	390.918	-388968	0.135495	390918	390918			390.918	390.918	103.041	102.903		97.3988	104.378
	1.64285	390918	390.918	-388968	0.132167	390918	390918			390.918	390.918	103.934	103.538		98.8749	104.398
	1.65079	390918	390.918	-388968	0.127448	390918	390918			390.918	390.918	104.437	103.664		96.31	104.411
	1.65873	390918	390.918	-388968	0.125832	390918	390918			390.918	390.918	103.511	103.204		91.674	104.399
	1.66666	390918	390.918	-388968	0.127287	390918	390918			390.918	390.918	100.166	100.356		88.094	104.358
	1.6746	390918	390.918	-388968	0.128479	390918	390918			390.918	390.918	96.09	96.2899		85.4204	104.227
	1.68254	390918	390.918	-388968	0.129527	390918	390918			390.918	390.918	91.012	91.1333		84.0092	103.547
[truncated: 7,172 more rows]

## Sheet: MgCa
STALAGMITE S-12-4 record							Blue numbers are COPRA OUTPUT
[truncated: 13,956 more rows]
